# Supplementary material for: Transcriptional Analysis of Acinetobacter sp. neg1 Capable of Degrading Ochratoxin A
Source: Front Microbiol. 2017 Jan 9;7:2162. doi: 10.3389/fmicb.2016.02162 (PMC5220012; doi:10.3389/fmicb.2016.02162)
Supplement: Supplementary file 1 [file Data_Sheet_1.XLSX]

## Sheet: Foglio1
test_id	gene_id	gene	locus	sample_1	sample_2	status	value_1	value_2	log2(fold_change)	test_stat	p_value	q_value	significant
XLOC_000001	XLOC_000001	PJ15_0293	JSZD01000003:247-766	MMP	OTA	NOTEST	0	0	0	0	1	1	no
XLOC_000002	XLOC_000002	PJ15_2779	JSZD01000004:106-7111	MMP	OTA	OK	1294.04	1765.83	0.448464	0.937872	0.05645	0.376411	no
XLOC_000003	XLOC_000003	PJ15_2780	JSZD01000004:7226-8891	MMP	OTA	OK	22.569	21.2142	-0.0893075	-0.264915	0.6544	0.971891	no
XLOC_000004	XLOC_000004	PJ15_2781	JSZD01000004:8910-11366	MMP	OTA	OK	11.6094	9.63469	-0.268987	-0.262927	0.83155	0.971891	no
XLOC_000005	XLOC_000005	PJ15_2783	JSZD01000004:11457-11775	MMP	OTA	NOTEST	14.1826	9.47729	-0.581578	0	1	1	no
XLOC_000006	XLOC_000006	PJ15_2784	JSZD01000004:11874-12387	MMP	OTA	NOTEST	10.119	6.89319	-0.553819	0	1	1	no
XLOC_000007	XLOC_000007	PJ15_2791	JSZD01000004:19436-20015	MMP	OTA	OK	124.42	164.241	0.400599	1.65245	0.0326	0.278333	no
XLOC_000008	XLOC_000008	PJ15_2794	JSZD01000004:21170-21821	MMP	OTA	OK	422.295	560.182	0.407646	1.49299	0.01815	0.206662	no
XLOC_000009	XLOC_000009	PJ15_2795	JSZD01000004:21957-23853	MMP	OTA	OK	787.19	1114.52	0.50164	1.7196	0.00485	0.0893327	no
XLOC_000010	XLOC_000010	PJ15_2796	JSZD01000004:23986-24838	MMP	OTA	OK	28.1078	23.3785	-0.265786	-0.610435	0.2971	0.745733	no
XLOC_000011	XLOC_000011	PJ15_2797	JSZD01000004:24935-25694	MMP	OTA	OK	58.2659	64.0682	0.136958	0.443089	0.4933	0.895991	no
XLOC_000012	XLOC_000012	PJ15_2798	JSZD01000004:25829-27470	MMP	OTA	OK	94.1621	104.404	0.148959	0.475861	0.3954	0.824128	no
XLOC_000013	XLOC_000013	PJ15_2799	JSZD01000004:27583-27898	MMP	OTA	OK	22.7692	32.7828	0.525856	0.784924	0.45245	0.866595	no
XLOC_000014	XLOC_000014	PJ15_2802	JSZD01000004:30983-31562	MMP	OTA	OK	34.7992	40.3969	0.215189	0.547146	0.51055	0.910917	no
XLOC_000015	XLOC_000015	PJ15_2805	JSZD01000004:34866-37974	MMP	OTA	OK	13.8577	14.5765	0.0729564	0.203922	0.6969	0.971891	no
XLOC_000016	XLOC_000016	PJ15_2806	JSZD01000004:38265-39603	MMP	OTA	OK	23.3941	28.2307	0.27112	0.715674	0.18445	0.621031	no
XLOC_000017	XLOC_000017	PJ15_2807	JSZD01000004:39681-40275	MMP	OTA	OK	49.2272	47.7388	-0.0442959	-0.120262	0.8425	0.971891	no
XLOC_000018	XLOC_000018	PJ15_2810	JSZD01000004:42820-43726	MMP	OTA	OK	26.9	40.8995	0.604479	1.61167	0.0097	0.134992	no
XLOC_000019	XLOC_000019	PJ15_2811	JSZD01000004:43922-44306	MMP	OTA	OK	408.355	414.305	0.0208691	0.109959	0.8987	0.971891	no
XLOC_000020	XLOC_000020	PJ15_2813	JSZD01000004:45847-46336	MMP	OTA	OK	26.6237	25.4405	-0.0655831	-0.119761	0.84575	0.971891	no
XLOC_000021	XLOC_000021	PJ15_2815	JSZD01000004:47387-48275	MMP	OTA	NOTEST	8.17076	8.60509	0.0747205	0	1	1	no
XLOC_000022	XLOC_000022	PJ15_2817	JSZD01000004:49142-49553	MMP	OTA	OK	62.8042	71.4967	0.187016	0.516151	0.48115	0.886888	no
XLOC_000023	XLOC_000023	PJ15_2818	JSZD01000004:49614-50238	MMP	OTA	OK	21.5376	23.8492	0.147082	0.265685	0.6144	0.96163	no
XLOC_000024	XLOC_000024	PJ15_2819	JSZD01000004:50449-50971	MMP	OTA	OK	234.541	280.27	0.256975	1.00156	0.1458	0.557706	no
XLOC_000025	XLOC_000025	PJ15_2821	JSZD01000004:51777-52791	MMP	OTA	OK	18.342	19.8245	0.112132	0.246019	0.6809	0.971891	no
XLOC_000026	XLOC_000026	PJ15_2822	JSZD01000004:52872-53403	MMP	OTA	OK	13.3125	19.2596	0.532793	0.709551	0.2929	0.743277	no
XLOC_000027	XLOC_000027	PJ15_2823	JSZD01000004:53433-53775	MMP	OTA	OK	92.3367	74.1264	-0.316917	-0.895642	0.2363	0.6859	no
XLOC_000028	XLOC_000028	PJ15_2824	JSZD01000004:54141-54543	MMP	OTA	OK	109.865	85.9573	-0.354043	-1.19428	0.1257	0.521089	no
XLOC_000029	XLOC_000029	PJ15_2825	JSZD01000004:54801-56799	MMP	OTA	OK	11.6023	13.8065	0.250932	0.609062	0.24495	0.690001	no
XLOC_000030	XLOC_000030	PJ15_2826	JSZD01000004:56812-58069	MMP	OTA	OK	26.6392	25.4409	-0.0663997	-0.18486	0.7472	0.971891	no
XLOC_000031	XLOC_000031	PJ15_2827	JSZD01000004:58102-58519	MMP	OTA	OK	22.8463	22.0797	-0.0492416	-0.0755735	0.9348	0.983949	no
XLOC_000032	XLOC_000032	PJ15_2828	JSZD01000004:58948-60709	MMP	OTA	NOTEST	3.35623	3.3646	0.00359538	0	1	1	no
XLOC_000033	XLOC_000033	PJ15_2829	JSZD01000004:61150-61999	MMP	OTA	OK	95.1943	90.9788	-0.0653443	-0.241752	0.7129	0.971891	no
XLOC_000034	XLOC_000034	PJ15_2830	JSZD01000004:62047-62716	MMP	OTA	NOTEST	7.18892	4.53774	-0.663803	0	1	1	no
XLOC_000035	XLOC_000035	PJ15_2831	JSZD01000004:62860-63142	MMP	OTA	OK	106.864	86.1015	-0.311667	-0.930744	0.33455	0.780305	no
XLOC_000036	XLOC_000036	PJ15_2833	JSZD01000004:63881-65396	MMP	OTA	OK	10.7377	10.796	0.00782182	0.0153227	0.9609	0.984604	no
XLOC_000037	XLOC_000037	PJ15_2834	JSZD01000004:65449-66208	MMP	OTA	OK	41.1346	45.2471	0.137476	0.408631	0.56205	0.934884	no
XLOC_000038	XLOC_000038	PJ15_2835	JSZD01000004:66468-67989	MMP	OTA	OK	10.7832	7.45919	-0.531687	-0.967244	0.11855	0.510684	no
XLOC_000039	XLOC_000039	PJ15_2838,PJ15_2839	JSZD01000004:72649-74336	MMP	OTA	OK	76.2773	67.8464	-0.168982	-0.23239	0.85955	0.971891	no
XLOC_000040	XLOC_000040	PJ15_2840	JSZD01000004:74513-74804	MMP	OTA	OK	248.904	512.513	1.042	5.67017	5e-05	0.00255612	yes
XLOC_000041	XLOC_000041	PJ15_2841	JSZD01000004:74863-76498	MMP	OTA	OK	222.909	424.835	0.930451	3.43503	5e-05	0.00255612	yes
XLOC_000042	XLOC_000042	PJ15_2844	JSZD01000004:79007-79955	MMP	OTA	NOTEST	7.05455	3.46963	-1.02377	0	1	1	no
XLOC_000043	XLOC_000043	PJ15_2848	JSZD01000004:83022-83631	MMP	OTA	NOTEST	2.44064	3.95521	0.696495	0	1	1	no
XLOC_000044	XLOC_000044	PJ15_2849	JSZD01000004:83727-84225	MMP	OTA	NOTEST	7.15153	5.97786	-0.258623	0	1	1	no
XLOC_000045	XLOC_000045	PJ15_2850	JSZD01000004:84518-84902	MMP	OTA	OK	15.6184	16.2826	0.060081	0.0753144	0.92285	0.977035	no
XLOC_000046	XLOC_000046	PJ15_2853,PJ15_2854,PJ15_2855	JSZD01000004:89182-93869	MMP	OTA	OK	36.6517	39.3063	0.100881	0.188147	0.8835	0.971891	no
XLOC_000047	XLOC_000047	PJ15_2856	JSZD01000004:94221-96900	MMP	OTA	OK	117.101	126.719	0.113887	0.50725	0.5026	0.905765	no
XLOC_000048	XLOC_000048	PJ15_2857	JSZD01000004:97161-97428	MMP	OTA	OK	152.583	99.6948	-0.614	-2.18695	0.1182	0.510502	no
XLOC_000049	XLOC_000049	PJ15_2860	JSZD01000004:99055-99592	MMP	OTA	OK	81.4248	88.7515	0.124303	0.474039	0.59535	0.95294	no
XLOC_000050	XLOC_000050	PJ15_2861	JSZD01000004:99666-100215	MMP	OTA	NOTEST	6.12586	3.54735	-0.78817	0	1	1	no
XLOC_000051	XLOC_000051	PJ15_2862,PJ15_2863,PJ15_2864	JSZD01000004:100740-105075	MMP	OTA	OK	57.353	53.2949	-0.105873	-0.221078	0.88185	0.971891	no
XLOC_000052	XLOC_000052	PJ15_2865	JSZD01000004:105138-106182	MMP	OTA	NOTEST	6.96207	9.39081	0.431733	0	1	1	no
XLOC_000053	XLOC_000053	PJ15_2867	JSZD01000004:107796-108870	MMP	OTA	OK	39.0844	34.3478	-0.186378	-0.704874	0.51375	0.912079	no
XLOC_000054	XLOC_000054	PJ15_2868	JSZD01000004:111309-111945	MMP	OTA	OK	145.32	98.7819	-0.556915	-2.69121	0.00865	0.12525	no
XLOC_000055	XLOC_000055	PJ15_2871,PJ15_2872	JSZD01000004:114250-116295	MMP	OTA	OK	67.4337	66.8144	-0.0133116	-0.0190337	0.90865	0.971891	no
XLOC_000056	XLOC_000056	PJ15_2878	JSZD01000004:121470-122109	MMP	OTA	OK	143.57	249.021	0.794516	2.96988	5e-05	0.00255612	yes
XLOC_000057	XLOC_000057	PJ15_2879	JSZD01000004:122417-124136	MMP	OTA	NOTEST	5.50609	5.92791	0.106495	0	1	1	no
XLOC_000058	XLOC_000058	PJ15_2880	JSZD01000004:124312-125074	MMP	OTA	OK	11.7551	17.7711	0.596252	0.948921	0.2046	0.648763	no
XLOC_000059	XLOC_000059	PJ15_2881	JSZD01000004:125456-126716	MMP	OTA	OK	13.5744	11.3496	-0.258246	-0.489443	0.35145	0.787981	no
XLOC_000060	XLOC_000060	PJ15_2882	JSZD01000004:126793-128194	MMP	OTA	OK	39.135	22.9182	-0.771962	-2.34156	0.00025	0.00994048	yes
XLOC_000061	XLOC_000061	PJ15_2883	JSZD01000004:128399-129815	MMP	OTA	OK	11.1999	10.9558	-0.0317941	-0.0618436	0.90125	0.971891	no
XLOC_000062	XLOC_000062	PJ15_2884	JSZD01000004:129927-131256	MMP	OTA	OK	10.9766	9.52811	-0.204169	-0.372765	0.5382	0.922786	no
XLOC_000063	XLOC_000063	PJ15_2885	JSZD01000004:131313-132399	MMP	OTA	OK	14.0107	11.8148	-0.245933	-0.425419	0.33085	0.773115	no
XLOC_000064	XLOC_000064	PJ15_2886	JSZD01000004:132904-134893	MMP	OTA	NOTEST	4.27597	5.65015	0.402036	0	1	1	no
XLOC_000065	XLOC_000065	PJ15_2889	JSZD01000004:137205-137820	MMP	OTA	OK	75.809	101.495	0.420971	1.54777	0.04185	0.324564	no
XLOC_000066	XLOC_000066	PJ15_2890	JSZD01000004:137924-138365	MMP	OTA	NOTEST	9.7319	12.7875	0.393942	0	1	1	no
XLOC_000067	XLOC_000067	PJ15_2892,PJ15_2893	JSZD01000004:139058-143049	MMP	OTA	OK	37.739	34.8819	-0.113578	-0.140219	0.88115	0.971891	no
XLOC_000068	XLOC_000068	PJ15_2895	JSZD01000004:143121-143796	MMP	OTA	OK	13.626	14.1091	0.0502593	0.0721914	0.86515	0.971891	no
XLOC_000069	XLOC_000069	PJ15_2896	JSZD01000004:143909-145988	MMP	OTA	OK	79.1222	98.3563	0.313935	1.07176	0.0702	0.400572	no
XLOC_000070	XLOC_000070	PJ15_2899	JSZD01000004:148136-149351	MMP	OTA	OK	96.1467	105.486	0.133736	0.415125	0.46215	0.86783	no
XLOC_000071	XLOC_000071	PJ15_2909	JSZD01000004:160455-162159	MMP	OTA	OK	57.0608	58.0463	0.0247037	0.0936981	0.87995	0.971891	no
XLOC_000072	XLOC_000072	PJ15_2912,PJ15_2913	JSZD01000004:163560-165607	MMP	OTA	OK	21.4764	16.5657	-0.374554	-0.51151	0.8079	0.971891	no
XLOC_000073	XLOC_000073	PJ15_2914	JSZD01000004:165934-168166	MMP	OTA	OK	198.847	239.344	0.267428	0.895956	0.1151	0.500783	no
XLOC_000074	XLOC_000074	PJ15_2916	JSZD01000004:169299-170556	MMP	OTA	OK	84.9041	83.1493	-0.0301314	-0.0908013	0.87025	0.971891	no
XLOC_000075	XLOC_000075	PJ15_2917	JSZD01000004:170693-171314	MMP	OTA	OK	66.6061	65.4079	-0.0261901	-0.0865675	0.91375	0.972364	no
XLOC_000076	XLOC_000076	PJ15_2920	JSZD01000004:172457-173276	MMP	OTA	OK	72.8574	58.9037	-0.306716	-1.10957	0.13865	0.543926	no
XLOC_000077	XLOC_000077	PJ15_2921	JSZD01000004:173420-176189	MMP	OTA	OK	15.0362	12.1544	-0.306964	-0.940851	0.12685	0.521089	no
XLOC_000078	XLOC_000078	PJ15_2923	JSZD01000004:176728-177361	MMP	OTA	OK	63.265	58.0283	-0.124651	-0.379175	0.52425	0.913404	no
XLOC_000079	XLOC_000079	PJ15_2925	JSZD01000004:179323-179695	MMP	OTA	OK	268.579	254.655	-0.0767994	-0.356872	0.6812	0.971891	no
XLOC_000080	XLOC_000080	PJ15_2926	JSZD01000004:180137-180317	MMP	OTA	NOTEST	0	10.0592	inf	0	1	1	no
XLOC_000081	XLOC_000081	PJ15_2927	JSZD01000004:180627-181239	MMP	OTA	OK	34.5231	36.2006	0.0684493	0.160578	0.8054	0.971891	no
XLOC_000082	XLOC_000082	PJ15_2928	JSZD01000004:181322-182621	MMP	OTA	OK	74.4675	80.2842	0.108504	0.344715	0.52915	0.916681	no
XLOC_000083	XLOC_000083	PJ15_2929	JSZD01000004:182971-183388	MMP	OTA	OK	634.78	561.1	-0.177998	-0.816559	0.31765	0.762886	no
XLOC_000084	XLOC_000084	PJ15_2930	JSZD01000004:183488-184175	MMP	OTA	OK	32.8148	32.7423	-0.00319079	-0.00758848	0.9648	0.984814	no
XLOC_000085	XLOC_000085	PJ15_2931	JSZD01000004:184319-187157	MMP	OTA	OK	91.2473	104.424	0.194603	0.638839	0.24905	0.690886	no
XLOC_000086	XLOC_000086	PJ15_2935	JSZD01000004:189919-190933	MMP	OTA	OK	169.87	112.941	-0.588857	-2.15359	0.00065	0.020875	yes
XLOC_000087	XLOC_000087	PJ15_2936	JSZD01000004:190947-192042	MMP	OTA	OK	290.363	206.808	-0.489568	-1.72668	0.0048	0.0890667	no
XLOC_000088	XLOC_000088	PJ15_2938	JSZD01000004:192598-192766	MMP	OTA	OK	65.3567	20.2509	-1.69035	-2.73282	0.3915	0.819305	no
XLOC_000089	XLOC_000089	PJ15_2941	JSZD01000004:196416-197787	MMP	OTA	OK	330.675	412.367	0.318516	1.16592	0.06105	0.381655	no
XLOC_000090	XLOC_000090	PJ15_2942	JSZD01000004:197790-199323	MMP	OTA	OK	129.813	146.606	0.175511	0.618994	0.3161	0.761375	no
XLOC_000091	XLOC_000091	PJ15_2944	JSZD01000004:200906-202337	MMP	OTA	OK	101.348	112.504	0.150654	0.46452	0.39275	0.821234	no
XLOC_000092	XLOC_000092	PJ15_2946	JSZD01000004:203026-204748	MMP	OTA	OK	22.944	14.389	-0.673151	-1.71984	0.00235	0.0525603	no
XLOC_000093	XLOC_000093	PJ15_2947	JSZD01000004:204885-206268	MMP	OTA	OK	25.2262	20.9815	-0.265807	-0.738489	0.2135	0.66069	no
XLOC_000094	XLOC_000094	PJ15_2948	JSZD01000004:206501-207563	MMP	OTA	NOTEST	9.84628	8.36629	-0.23499	0	1	1	no
XLOC_000095	XLOC_000095	PJ15_2950	JSZD01000004:208488-209520	MMP	OTA	OK	20.2959	22.6013	0.155213	0.389948	0.61115	0.96163	no
XLOC_000096	XLOC_000096	PJ15_2951,PJ15_2952	JSZD01000004:209619-212384	MMP	OTA	OK	37.3198	34.9819	-0.0933319	-0.138754	0.88355	0.971891	no
XLOC_000097	XLOC_000097	PJ15_2953	JSZD01000004:212398-213313	MMP	OTA	OK	51.6116	58.811	0.188392	0.643234	0.34465	0.785649	no
XLOC_000098	XLOC_000098	PJ15_2954	JSZD01000004:213425-214421	MMP	OTA	OK	127.302	242.527	0.929888	3.10561	5e-05	0.00255612	yes
XLOC_000099	XLOC_000099	PJ15_2955	JSZD01000004:214789-216844	MMP	OTA	OK	272.417	273.888	0.00776783	0.0224598	0.96345	0.984677	no
XLOC_000100	XLOC_000100	PJ15_2958	JSZD01000004:218175-221179	MMP	OTA	OK	28.2943	21.3674	-0.405097	-0.584233	0.4822	0.887142	no
XLOC_000101	XLOC_000101	PJ15_2961	JSZD01000004:221418-221937	MMP	OTA	OK	44.0589	23.062	-0.933917	-1.90586	0.0116	0.151344	no
XLOC_000102	XLOC_000102	PJ15_2962	JSZD01000004:221999-223313	MMP	OTA	OK	72.1246	62.7879	-0.200007	-0.726656	0.24745	0.690886	no
XLOC_000103	XLOC_000103	PJ15_2963	JSZD01000004:223396-224050	MMP	OTA	OK	274.598	298.344	0.119651	0.464949	0.50705	0.908152	no
XLOC_000104	XLOC_000104	PJ15_2964	JSZD01000004:224112-224981	MMP	OTA	OK	156.744	172.265	0.136224	0.465631	0.3884	0.815752	no
XLOC_000105	XLOC_000105	PJ15_2967	JSZD01000004:226164-227511	MMP	OTA	OK	146.32	175.273	0.260475	0.932617	0.1319	0.530352	no
XLOC_000106	XLOC_000106	PJ15_2782	JSZD01000004:8910-11366	MMP	OTA	OK	116.458	106.195	-0.133089	-0.149319	0.8721	0.971891	no
XLOC_000107	XLOC_000107	PJ15_2785	JSZD01000004:12451-12889	MMP	OTA	OK	2587.18	3479.6	0.42754	1.58484	0.01405	0.175101	no
XLOC_000108	XLOC_000108	PJ15_2786	JSZD01000004:13122-13743	MMP	OTA	OK	14.1934	12.7494	-0.154792	-0.204544	0.7496	0.971891	no
XLOC_000109	XLOC_000109	PJ15_2787	JSZD01000004:13807-14023	MMP	OTA	OK	10.2517	29.36	1.51798	1.62743	0.4775	0.88341	no
XLOC_000110	XLOC_000110	PJ15_2788	JSZD01000004:14121-14598	MMP	OTA	OK	103.499	120.164	0.215392	0.777368	0.3007	0.748515	no
XLOC_000111	XLOC_000111	PJ15_2789	JSZD01000004:14689-17923	MMP	OTA	OK	146.794	150.052	0.0316664	0.112484	0.84975	0.971891	no
XLOC_000112	XLOC_000112	PJ15_2790	JSZD01000004:17937-19077	MMP	OTA	OK	142.168	158.477	0.156667	0.577126	0.3901	0.817057	no
XLOC_000113	XLOC_000113	PJ15_2792	JSZD01000004:20072-20609	MMP	OTA	OK	45.7017	42.301	-0.111554	-0.289787	0.70765	0.971891	no
XLOC_000114	XLOC_000114	PJ15_2793	JSZD01000004:20614-20941	MMP	OTA	OK	157.59	140.702	-0.16353	-0.657047	0.48545	0.890881	no
XLOC_000115	XLOC_000115	PJ15_2800	JSZD01000004:27931-29530	MMP	OTA	NOTEST	6.27922	8.02627	0.354144	0	1	1	no
XLOC_000116	XLOC_000116	PJ15_2801	JSZD01000004:29652-30603	MMP	OTA	NOTEST	9.82138	9.19574	-0.0949609	0	1	1	no
XLOC_000117	XLOC_000117	PJ15_2803	JSZD01000004:31601-32741	MMP	OTA	NOTEST	2.93996	1.27209	-1.20859	0	1	1	no
XLOC_000118	XLOC_000118	PJ15_2804	JSZD01000004:32924-34532	MMP	OTA	NOTEST	2.91702	6.37012	1.12683	0	1	1	no
XLOC_000119	XLOC_000119	PJ15_2808	JSZD01000004:40333-41239	MMP	OTA	OK	485.439	646.631	0.413651	1.57218	0.0152	0.184579	no
XLOC_000120	XLOC_000120	PJ15_2809	JSZD01000004:41456-42323	MMP	OTA	OK	80.0657	75.126	-0.0918718	-0.303217	0.60835	0.960828	no
XLOC_000121	XLOC_000121	PJ15_2812	JSZD01000004:44361-45363	MMP	OTA	OK	10.4366	13.047	0.32207	0.535344	0.352	0.787981	no
XLOC_000122	XLOC_000122	PJ15_2814	JSZD01000004:46572-47169	MMP	OTA	OK	105.179	153.829	0.548483	2.50947	0.0064	0.107597	no
XLOC_000123	XLOC_000123	PJ15_2816	JSZD01000004:48481-48817	MMP	OTA	OK	122.457	120.204	-0.0267901	-0.105848	0.942	0.984604	no
XLOC_000124	XLOC_000124	PJ15_2820	JSZD01000004:51107-51299	MMP	OTA	OK	1061.24	873.911	-0.280194	-3.2044	0.16815	0.586651	no
XLOC_000125	XLOC_000125	PJ15_2832	JSZD01000004:63197-63620	MMP	OTA	OK	611.911	644.696	0.0752986	0.385612	0.67535	0.971891	no
XLOC_000126	XLOC_000126	PJ15_2836	JSZD01000004:68032-70213	MMP	OTA	NOTEST	3.92095	2.1529	-0.864919	0	1	1	no
XLOC_000127	XLOC_000127	PJ15_2837	JSZD01000004:70421-72251	MMP	OTA	OK	70.579	85.4804	0.276354	0.894251	0.12985	0.52605	no
XLOC_000128	XLOC_000128	PJ15_2842	JSZD01000004:77287-77503	MMP	OTA	OK	73.1363	23.3565	-1.64677	-2.67412	0.09365	0.459087	no
XLOC_000129	XLOC_000129	PJ15_2843	JSZD01000004:77734-78427	MMP	OTA	NOTEST	10.397	9.26004	-0.167075	0	1	1	no
XLOC_000130	XLOC_000130	PJ15_2845,PJ15_2846	JSZD01000004:80108-81291	MMP	OTA	NOTEST	11.3296	13.5685	0.260168	0	1	1	no
XLOC_000131	XLOC_000131	PJ15_2847	JSZD01000004:81786-82152	MMP	OTA	OK	27.725	27.9688	0.0126307	0.01981	0.9442	0.984604	no
XLOC_000132	XLOC_000132	PJ15_2851	JSZD01000004:85511-86483	MMP	OTA	OK	102.764	96.8623	-0.0853281	-0.36742	0.6298	0.970803	no
XLOC_000133	XLOC_000133	PJ15_2852	JSZD01000004:86604-87141	MMP	OTA	NOTEST	7.43203	9.45875	0.347892	0	1	1	no
XLOC_000134	XLOC_000134	PJ15_2858	JSZD01000004:97521-98103	MMP	OTA	NOTEST	4.66507	4.614	-0.0158806	0	1	1	no
XLOC_000135	XLOC_000135	PJ15_2859	JSZD01000004:98296-98608	MMP	OTA	NOTEST	15.6229	9.23932	-0.757801	0	1	1	no
XLOC_000136	XLOC_000136	PJ15_2866	JSZD01000004:106697-107546	MMP	OTA	OK	139.786	107.877	-0.373833	-2.21063	0.05925	0.381655	no
XLOC_000137	XLOC_000137	PJ15_2869	JSZD01000004:112217-113432	MMP	OTA	OK	24.9988	20.5092	-0.285587	-0.781624	0.27585	0.723565	no
XLOC_000138	XLOC_000138	PJ15_2870	JSZD01000004:113683-114058	MMP	OTA	OK	55.9104	51.4702	-0.11938	-0.301968	0.74135	0.971891	no
XLOC_000139	XLOC_000139	PJ15_2873	JSZD01000004:116313-117441	MMP	OTA	OK	27.1689	31.0526	0.192761	0.5573	0.37445	0.80755	no
XLOC_000140	XLOC_000140	PJ15_2874	JSZD01000004:117623-117785	MMP	OTA	OK	873.927	783.145	-0.158233	-2.00549	0.62745	0.969625	no
XLOC_000141	XLOC_000141	PJ15_2875	JSZD01000004:117882-118842	MMP	OTA	NOTEST	1.47824	0.571792	-1.37032	0	1	1	no
XLOC_000142	XLOC_000142	PJ15_2876	JSZD01000004:118883-120566	MMP	OTA	NOTEST	1.53301	1.34774	-0.185827	0	1	1	no
XLOC_000143	XLOC_000143	PJ15_2877	JSZD01000004:120699-121290	MMP	OTA	OK	30.6748	31.4385	0.0354765	0.0830666	0.9456	0.984604	no
XLOC_000144	XLOC_000144	PJ15_2887	JSZD01000004:134919-135930	MMP	OTA	NOTEST	9.78403	9.20019	-0.0887664	0	1	1	no
XLOC_000145	XLOC_000145	PJ15_2888	JSZD01000004:135955-136969	MMP	OTA	OK	20.0577	16.0015	-0.325955	-0.675536	0.23015	0.680604	no
XLOC_000146	XLOC_000146	PJ15_2891	JSZD01000004:138392-139022	MMP	OTA	OK	28.1355	29.5473	0.0706338	0.146525	0.7966	0.971891	no
XLOC_000147	XLOC_000147	PJ15_2894	JSZD01000004:139058-143049	MMP	OTA	OK	44.2925	35.729	-0.309967	-0.336021	0.83485	0.971891	no
XLOC_000148	XLOC_000148	PJ15_2897	JSZD01000004:146041-147085	MMP	OTA	OK	38.8044	46.4596	0.259755	0.705332	0.17155	0.591918	no
XLOC_000149	XLOC_000149	PJ15_2898	JSZD01000004:147203-147905	MMP	OTA	OK	24.0519	35.7911	0.573447	1.27397	0.03235	0.278333	no
XLOC_000150	XLOC_000150	PJ15_2900	JSZD01000004:149369-150179	MMP	OTA	OK	17.8153	16.5651	-0.104968	-0.197252	0.76515	0.971891	no
XLOC_000151	XLOC_000151	PJ15_2901	JSZD01000004:150234-152082	MMP	OTA	OK	224.517	203.044	-0.145027	-0.494057	0.38715	0.815652	no
XLOC_000152	XLOC_000152	PJ15_2902,PJ15_2903,PJ15_2904	JSZD01000004:152082-154917	MMP	OTA	OK	416.09	443.262	0.0912632	0.161697	0.87895	0.971891	no
XLOC_000153	XLOC_000153	PJ15_2905	JSZD01000004:155152-156595	MMP	OTA	OK	10.7707	8.2316	-0.387864	-0.699281	0.22415	0.673893	no
XLOC_000154	XLOC_000154	PJ15_2906	JSZD01000004:156714-157197	MMP	OTA	OK	565.972	642.735	0.183494	0.740719	0.279	0.725748	no
XLOC_000155	XLOC_000155	PJ15_2907	JSZD01000004:157322-158609	MMP	OTA	OK	11.7331	12.7063	0.114967	0.220733	0.6872	0.971891	no
XLOC_000156	XLOC_000156	PJ15_2908	JSZD01000004:158702-159995	MMP	OTA	OK	10.7853	21.8793	1.02051	2.16116	0.0012	0.033033	yes
XLOC_000157	XLOC_000157	PJ15_2910	JSZD01000004:162195-162600	MMP	OTA	NOTEST	3.26627	4.22376	0.370886	0	1	1	no
XLOC_000158	XLOC_000158	PJ15_2911	JSZD01000004:162717-163410	MMP	OTA	OK	13.6295	8.91064	-0.613133	-0.756874	0.21455	0.661881	no
XLOC_000159	XLOC_000159	PJ15_2915	JSZD01000004:168301-169105	MMP	OTA	OK	46.7476	65.9963	0.497494	1.55025	0.01285	0.161755	no
XLOC_000160	XLOC_000160	PJ15_2918	JSZD01000004:171394-171559	MMP	OTA	NOTEST	0	0	0	0	1	1	no
XLOC_000161	XLOC_000161	PJ15_2919	JSZD01000004:171572-172205	MMP	OTA	NOTEST	5.39343	4.06726	-0.407143	0	1	1	no
XLOC_000162	XLOC_000162	PJ15_2922	JSZD01000004:176239-176623	MMP	OTA	OK	44.7001	65.4043	0.549106	1.3614	0.11085	0.492339	no
XLOC_000163	XLOC_000163	PJ15_2924	JSZD01000004:177688-179146	MMP	OTA	OK	84.2347	81.739	-0.0433894	-0.173296	0.78765	0.971891	no
XLOC_000164	XLOC_000164	PJ15_2932	JSZD01000004:187215-187713	MMP	OTA	OK	1551.48	1387	-0.161678	-0.703227	0.33575	0.782376	no
XLOC_000165	XLOC_000165	PJ15_2933	JSZD01000004:187930-188947	MMP	OTA	OK	38.7531	31.1414	-0.315474	-0.966619	0.15715	0.570303	no
XLOC_000166	XLOC_000166	PJ15_2934	JSZD01000004:189029-189725	MMP	OTA	OK	45.9437	45.3411	-0.019045	-0.0562287	0.9494	0.984604	no
XLOC_000167	XLOC_000167	PJ15_2937	JSZD01000004:192386-192500	MMP	OTA	NOTEST	0	0	0	0	1	1	no
XLOC_000168	XLOC_000168	PJ15_2939	JSZD01000004:192852-195063	MMP	OTA	NOTEST	4.16926	4.433	0.088492	0	1	1	no
XLOC_000169	XLOC_000169	PJ15_2940	JSZD01000004:195246-195951	MMP	OTA	OK	330.552	283.359	-0.222245	-0.857712	0.2139	0.66069	no
XLOC_000170	XLOC_000170	PJ15_2943	JSZD01000004:199411-200467	MMP	OTA	NOTEST	0.591117	2.01072	1.76619	0	1	1	no
XLOC_000171	XLOC_000171	PJ15_2945	JSZD01000004:202407-202893	MMP	OTA	OK	12.9222	8.60111	-0.587255	-0.569505	0.34615	0.785649	no
XLOC_000172	XLOC_000172	PJ15_2949	JSZD01000004:207695-208145	MMP	OTA	OK	17.4638	15.8872	-0.136499	-0.177207	0.82365	0.971891	no
XLOC_000173	XLOC_000173	PJ15_2956	JSZD01000004:216869-217508	MMP	OTA	OK	42.3099	38.417	-0.13925	-0.397677	0.65485	0.971891	no
XLOC_000174	XLOC_000174	PJ15_2957	JSZD01000004:217546-217897	MMP	OTA	OK	21.7726	10.4841	-1.05431	-1.14369	0.28335	0.732499	no
XLOC_000175	XLOC_000175	PJ15_2959,PJ15_2960	JSZD01000004:218175-221179	MMP	OTA	OK	38.524	31.7675	-0.278206	-0.365676	0.8327	0.971891	no
XLOC_000176	XLOC_000176	PJ15_2965	JSZD01000004:224112-224981	MMP	OTA	NOTEST	6.00744	9.4301	0.650522	0	1	1	no
XLOC_000177	XLOC_000177	PJ15_2966	JSZD01000004:224981-225779	MMP	OTA	OK	7.85656	14.5912	0.893125	1.17025	0.04735	0.346622	no
XLOC_000178	XLOC_000178	PJ15_2968	JSZD01000004:227592-228699	MMP	OTA	OK	232.663	209.02	-0.1546	-0.653887	0.37845	0.80948	no
XLOC_000179	XLOC_000179	PJ15_2969	JSZD01000004:228888-229662	MMP	OTA	OK	33.7428	43.6777	0.372317	1.01014	0.10125	0.470559	no
XLOC_000180	XLOC_000180	PJ15_2970	JSZD01000004:229763-230243	MMP	OTA	OK	68.6536	90.5817	0.399884	1.33124	0.09415	0.459819	no
XLOC_000181	XLOC_000181	PJ15_2971	JSZD01000004:230564-232994	MMP	OTA	OK	369.891	682.376	0.883469	3.29654	5e-05	0.00255612	yes
XLOC_000182	XLOC_000182	PJ15_2972	JSZD01000004:233138-233726	MMP	OTA	OK	11.9768	13.7305	0.197148	0.252108	0.7439	0.971891	no
XLOC_000183	XLOC_000183	PJ15_0680	JSZD01000006:112-808	MMP	OTA	OK	49.5059	47.455	-0.061039	-0.174078	0.7613	0.971891	no
XLOC_000184	XLOC_000184	PJ15_0687	JSZD01000006:5399-5984	MMP	OTA	OK	51.7728	55.8315	0.108883	0.312039	0.6311	0.971072	no
XLOC_000185	XLOC_000185	PJ15_0688	JSZD01000006:5997-7032	MMP	OTA	OK	27.3225	40.5557	0.569813	1.67801	0.012	0.155594	no
XLOC_000186	XLOC_000186	PJ15_0689,PJ15_0690	JSZD01000006:7040-9202	MMP	OTA	OK	103.474	93.0391	-0.153365	-0.210905	0.86185	0.971891	no
XLOC_000187	XLOC_000187	PJ15_0691	JSZD01000006:9284-9803	MMP	OTA	OK	13.2484	11.1425	-0.249751	-0.282035	0.66285	0.971891	no
XLOC_000188	XLOC_000188	PJ15_0692	JSZD01000006:9860-10589	MMP	OTA	OK	11.5008	7.0856	-0.698772	-0.781116	0.24565	0.690628	no
XLOC_000189	XLOC_000189	PJ15_0693	JSZD01000006:10652-11243	MMP	OTA	OK	16.9416	14.2369	-0.250941	-0.347305	0.5887	0.952237	no
XLOC_000190	XLOC_000190	PJ15_0695	JSZD01000006:13263-13716	MMP	OTA	OK	3000.73	3299.97	0.137138	0.728282	0.42675	0.853841	no
XLOC_000191	XLOC_000191	PJ15_0696	JSZD01000006:13870-14350	MMP	OTA	OK	1639.81	1509.63	-0.119332	-0.551802	0.4729	0.8801	no
XLOC_000192	XLOC_000192	PJ15_0697	JSZD01000006:14588-15134	MMP	OTA	OK	1409.3	1431.36	0.0224075	0.0838405	0.8953	0.971891	no
XLOC_000193	XLOC_000193	PJ15_0700	JSZD01000006:16465-16627	MMP	OTA	OK	#NAME?	6260.72	inf	#NAME?	5e-05	0.00255612	yes
XLOC_000194	XLOC_000194	PJ15_0701	JSZD01000006:16719-16911	MMP	OTA	OK	327.172	431.864	0.400529	3.07119	0.27745	0.725483	no
XLOC_000195	XLOC_000195	PJ15_0702	JSZD01000006:17088-17235	MMP	OTA	OK	2745.58	2305.64	-0.251939	-5.69843	0.2335	0.685355	no
XLOC_000196	XLOC_000196	PJ15_0703	JSZD01000006:17508-17937	MMP	OTA	OK	199.261	150.465	-0.405228	-2.24594	0.07835	0.42482	no
XLOC_000197	XLOC_000197	PJ15_0704	JSZD01000006:17995-18223	MMP	OTA	OK	256.033	289.847	0.178963	0.939545	0.4932	0.895991	no
XLOC_000198	XLOC_000198	PJ15_0709	JSZD01000006:20625-22041	MMP	OTA	OK	724.379	699.083	-0.0512805	-0.209936	0.7655	0.971891	no
XLOC_000199	XLOC_000199	PJ15_0710	JSZD01000006:22104-24240	MMP	OTA	OK	1836.98	2013.27	0.132201	0.362045	0.50755	0.908152	no
XLOC_000200	XLOC_000200	PJ15_0713	JSZD01000006:27215-28142	MMP	OTA	OK	469.114	537.293	0.195771	0.510507	0.247	0.690886	no
XLOC_000201	XLOC_000201	PJ15_0715	JSZD01000006:30251-31592	MMP	OTA	NOTEST	7.00725	6.63238	-0.0793231	0	1	1	no
XLOC_000202	XLOC_000202	PJ15_0716	JSZD01000006:31762-33715	MMP	OTA	OK	9.04924	11.2906	0.319254	0.682408	0.18775	0.624442	no
XLOC_000203	XLOC_000203	PJ15_0717	JSZD01000006:33787-35158	MMP	OTA	OK	9.32177	11.666	0.323639	0.599191	0.2984	0.746	no
XLOC_000204	XLOC_000204	PJ15_0718	JSZD01000006:35392-37468	MMP	OTA	NOTEST	4.28447	5.81469	0.440586	0	1	1	no
XLOC_000205	XLOC_000205	PJ15_0719	JSZD01000006:37645-37891	MMP	OTA	NOTEST	16.6211	19.5872	0.236892	0	1	1	no
XLOC_000206	XLOC_000206	PJ15_0721	JSZD01000006:38355-39321	MMP	OTA	NOTEST	3.81756	5.22001	0.4514	0	1	1	no
XLOC_000207	XLOC_000207	PJ15_0722	JSZD01000006:39332-39977	MMP	OTA	OK	5.77087	14.3297	1.31215	1.3369	0.12515	0.521089	no
XLOC_000208	XLOC_000208	PJ15_0723	JSZD01000006:40513-41569	MMP	OTA	OK	131.416	110.804	-0.246131	-0.904615	0.1525	0.562704	no
XLOC_000209	XLOC_000209	PJ15_0728	JSZD01000006:45541-46930	MMP	OTA	OK	11.9007	13.4462	0.176147	0.36609	0.5444	0.927667	no
XLOC_000210	XLOC_000210	PJ15_0729	JSZD01000006:47090-48263	MMP	OTA	NOTEST	9.66864	10.8566	0.167183	0	1	1	no
XLOC_000211	XLOC_000211	PJ15_0731	JSZD01000006:49886-50438	MMP	OTA	OK	94.3934	78.2929	-0.269805	-0.991013	0.1974	0.635403	no
XLOC_000212	XLOC_000212	PJ15_0737	JSZD01000006:55642-56995	MMP	OTA	NOTEST	0.479308	0.228257	-1.07029	0	1	1	no
XLOC_000213	XLOC_000213	PJ15_0738	JSZD01000006:57023-59570	MMP	OTA	NOTEST	0.884906	0.844234	-0.0678809	0	1	1	no
XLOC_000214	XLOC_000214	PJ15_0739	JSZD01000006:59581-61216	MMP	OTA	NOTEST	4.00237	3.42196	-0.22603	0	1	1	no
XLOC_000215	XLOC_000215	PJ15_0740,PJ15_0741	JSZD01000006:61531-64917	MMP	OTA	OK	32.0785	31.0556	-0.0467534	-0.0733864	0.89785	0.971891	no
XLOC_000216	XLOC_000216	PJ15_0743	JSZD01000006:66346-67285	MMP	OTA	OK	24.6583	35.7923	0.537574	1.39572	0.0212	0.223134	no
XLOC_000217	XLOC_000217	PJ15_0745	JSZD01000006:68805-69255	MMP	OTA	OK	4266.31	2916.88	-0.548561	-2.64793	0.0014	0.0361546	yes
XLOC_000218	XLOC_000218	PJ15_0746	JSZD01000006:69595-71050	MMP	OTA	NOTEST	2.14147	3.08962	0.528827	0	1	1	no
XLOC_000219	XLOC_000219	PJ15_0747	JSZD01000006:71493-72684	MMP	OTA	OK	13.6956	18.0383	0.397348	0.866361	0.17385	0.597254	no
XLOC_000220	XLOC_000220	PJ15_0750	JSZD01000006:75314-75503	MMP	OTA	OK	2282.62	1726.33	-0.402982	-5.7394	0.03025	0.26871	no
XLOC_000221	XLOC_000221	PJ15_0751	JSZD01000006:76005-76872	MMP	OTA	OK	29.8819	34.5173	0.208048	0.544084	0.3496	0.787981	no
XLOC_000222	XLOC_000222	PJ15_0752	JSZD01000006:76890-79170	MMP	OTA	OK	28.5622	23.363	-0.289881	-0.872298	0.107	0.483236	no
XLOC_000223	XLOC_000223	PJ15_0753	JSZD01000006:79457-80489	MMP	OTA	OK	122.994	126.116	0.0361669	0.118303	0.84435	0.971891	no
XLOC_000224	XLOC_000224	PJ15_0754	JSZD01000006:80512-80764	MMP	OTA	OK	152.99	132.425	-0.208256	-0.80408	0.52665	0.913614	no
XLOC_000225	XLOC_000225	PJ15_0755	JSZD01000006:80766-81282	MMP	OTA	OK	103.373	144.903	0.487234	1.90359	0.01235	0.15865	no
XLOC_000226	XLOC_000226	PJ15_0756,PJ15_0757	JSZD01000006:81299-83452	MMP	OTA	OK	127.609	112.77	-0.17835	-0.235028	0.856	0.971891	no
XLOC_000227	XLOC_000227	PJ15_0758	JSZD01000006:83722-84205	MMP	OTA	OK	251.155	250.853	-0.00173252	-0.00767497	0.98655	0.989711	no
XLOC_000228	XLOC_000228	PJ15_0760	JSZD01000006:85803-86667	MMP	OTA	NOTEST	3.65613	3.9236	0.101859	0	1	1	no
XLOC_000229	XLOC_000229	PJ15_0765	JSZD01000006:88149-89157	MMP	OTA	OK	201.08	229.209	0.188896	0.770906	0.28445	0.733073	no
XLOC_000230	XLOC_000230	PJ15_0766	JSZD01000006:89272-90667	MMP	OTA	OK	166.433	174.252	0.0662354	0.226642	0.6984	0.971891	no
XLOC_000231	XLOC_000231	PJ15_0767	JSZD01000006:90787-91279	MMP	OTA	OK	26.4368	31.3785	0.247225	0.491795	0.5748	0.943561	no
XLOC_000232	XLOC_000232	PJ15_0768	JSZD01000006:91686-92931	MMP	OTA	OK	394.083	317.961	-0.309652	-1.11833	0.0674	0.3982	no
XLOC_000233	XLOC_000233	PJ15_0770	JSZD01000006:93723-94727	MMP	OTA	OK	54.7304	46.3057	-0.241153	-0.29448	0.84455	0.971891	no
XLOC_000234	XLOC_000234	PJ15_0776	JSZD01000006:99604-100948	MMP	OTA	OK	26.5916	43.9838	0.726001	2.26206	0.00035	0.0132841	yes
XLOC_000235	XLOC_000235	PJ15_0777	JSZD01000006:101000-101729	MMP	OTA	OK	69.3235	63.9172	-0.117139	-0.344038	0.54235	0.926099	no
XLOC_000236	XLOC_000236	PJ15_0778	JSZD01000006:101806-102361	MMP	OTA	OK	100.091	113.681	0.183676	0.788415	0.3585	0.789295	no
XLOC_000237	XLOC_000237	PJ15_0779	JSZD01000006:102366-103116	MMP	OTA	OK	34.7964	33.8191	-0.0410995	-0.110069	0.8858	0.971891	no
XLOC_000238	XLOC_000238	PJ15_0780	JSZD01000006:103118-103943	MMP	OTA	OK	55.2511	50.8774	-0.118979	-0.409489	0.5656	0.93838	no
XLOC_000239	XLOC_000239	PJ15_0781	JSZD01000006:103943-105140	MMP	OTA	OK	30.9975	29.639	-0.0646519	-0.191918	0.7404	0.971891	no
XLOC_000240	XLOC_000240	PJ15_0782	JSZD01000006:105145-106501	MMP	OTA	OK	118.725	111.564	-0.089752	-0.308322	0.6111	0.96163	no
XLOC_000241	XLOC_000241	PJ15_0783	JSZD01000006:106535-109046	MMP	OTA	OK	131.674	112.322	-0.229331	-0.894128	0.17815	0.605517	no
XLOC_000242	XLOC_000242	PJ15_0784	JSZD01000006:109090-109591	MMP	OTA	OK	217.315	177.601	-0.291147	-1.30189	0.1146	0.500127	no
XLOC_000243	XLOC_000243	PJ15_0785	JSZD01000006:109594-110665	MMP	OTA	OK	136.355	133.455	-0.0310164	-0.113483	0.8653	0.971891	no
XLOC_000244	XLOC_000244	PJ15_0786,PJ15_0787	JSZD01000006:110701-111942	MMP	OTA	OK	236.759	254.426	0.103823	0.196659	0.87425	0.971891	no
XLOC_000245	XLOC_000245	PJ15_0789	JSZD01000006:113110-114355	MMP	OTA	OK	14.6242	13.0636	-0.1628	-0.34238	0.60055	0.956375	no
XLOC_000246	XLOC_000246	PJ15_0790	JSZD01000006:114514-115867	MMP	OTA	OK	73.0232	72.3688	-0.0129869	-0.045143	0.9365	0.984445	no
XLOC_000247	XLOC_000247	PJ15_0796	JSZD01000006:123408-124347	MMP	OTA	OK	11.0622	17.8524	0.690476	1.19229	0.03295	0.278333	no
XLOC_000248	XLOC_000248	PJ15_0797	JSZD01000006:124381-124672	MMP	OTA	NOTEST	12.8433	12.2674	-0.0661821	0	1	1	no
XLOC_000249	XLOC_000249	PJ15_0798	JSZD01000006:124684-125440	MMP	OTA	OK	14.1544	12.5781	-0.170341	-0.253841	0.68515	0.971891	no
XLOC_000250	XLOC_000250	PJ15_0799	JSZD01000006:125456-125957	MMP	OTA	NOTEST	6.85614	7.32871	0.0961611	0	1	1	no
XLOC_000251	XLOC_000251	PJ15_0800	JSZD01000006:125980-127042	MMP	OTA	NOTEST	4.3426	5.78041	0.412611	0	1	1	no
XLOC_000252	XLOC_000252	PJ15_0801,PJ15_0802	JSZD01000006:127052-128617	MMP	OTA	NOTEST	4.98201	2.69611	-0.885849	0	1	1	no
XLOC_000253	XLOC_000253	PJ15_0803	JSZD01000006:128619-130158	MMP	OTA	NOTEST	5.47841	6.51122	0.24917	0	1	1	no
XLOC_000254	XLOC_000254	PJ15_0804	JSZD01000006:130170-131382	MMP	OTA	NOTEST	6.56653	7.66425	0.223015	0	1	1	no
XLOC_000255	XLOC_000255	PJ15_0805	JSZD01000006:131434-132724	MMP	OTA	OK	16.9572	14.2466	-0.251277	-0.552967	0.33845	0.784079	no
XLOC_000256	XLOC_000256	PJ15_0806,PJ15_0807	JSZD01000006:132784-134330	MMP	OTA	OK	107.135	91.5737	-0.226428	-0.341171	0.8386	0.971891	no
XLOC_000257	XLOC_000257	PJ15_0814	JSZD01000006:141286-142495	MMP	OTA	NOTEST	9.2081	9.06343	-0.0228473	0	1	1	no
XLOC_000258	XLOC_000258	PJ15_0817	JSZD01000006:144621-145089	MMP	OTA	OK	31.3018	21.921	-0.513935	-0.925759	0.25025	0.692681	no
XLOC_000259	XLOC_000259	PJ15_0819,PJ15_0820	JSZD01000006:147949-151160	MMP	OTA	NOTEST	5.01158	5.45156	0.121403	0	1	1	no
XLOC_000260	XLOC_000260	PJ15_0821	JSZD01000006:151182-152610	MMP	OTA	NOTEST	0.639748	1.23432	0.948138	0	1	1	no
XLOC_000261	XLOC_000261	PJ15_0822	JSZD01000006:152628-154470	MMP	OTA	NOTEST	1.57092	3.19911	1.02606	0	1	1	no
XLOC_000262	XLOC_000262	PJ15_0823	JSZD01000006:154478-156395	MMP	OTA	NOTEST	1.05439	1.19531	0.180984	0	1	1	no
XLOC_000263	XLOC_000263	PJ15_0824,PJ15_0825	JSZD01000006:156401-157777	MMP	OTA	NOTEST	1.60525	2.16808	0.433623	0	1	1	no
XLOC_000264	XLOC_000264	PJ15_0826	JSZD01000006:157869-160128	MMP	OTA	NOTEST	7.88077	7.48473	-0.0743878	0	1	1	no
XLOC_000265	XLOC_000265	PJ15_0827	JSZD01000006:160179-160293	MMP	OTA	NOTEST	0	0	0	0	1	1	no
XLOC_000266	XLOC_000266	PJ15_0828	JSZD01000006:160324-160504	MMP	OTA	NOTEST	0	0	0	0	1	1	no
XLOC_000267	XLOC_000267	PJ15_0829,PJ15_0830	JSZD01000006:160505-162367	MMP	OTA	OK	6.08601	15.4437	1.34345	1.20759	0.64075	0.971891	no
XLOC_000268	XLOC_000268	PJ15_0831	JSZD01000006:162504-163143	MMP	OTA	NOTEST	4.68728	7.40019	0.658811	0	1	1	no
XLOC_000269	XLOC_000269	PJ15_0832	JSZD01000006:163380-164691	MMP	OTA	NOTEST	9.41219	5.71156	-0.720644	0	1	1	no
XLOC_000270	XLOC_000270	PJ15_0833	JSZD01000006:165045-167175	MMP	OTA	OK	19.6588	30.4466	0.631103	1.91207	0.0017	0.0413447	yes
XLOC_000271	XLOC_000271	PJ15_0835	JSZD01000006:168122-168641	MMP	OTA	OK	16.3172	16.3738	0.00498977	0.00681322	0.9442	0.984604	no
XLOC_000272	XLOC_000272	PJ15_0836	JSZD01000006:168642-169713	MMP	OTA	OK	11.7565	9.86292	-0.253376	-0.409988	0.41975	0.847279	no
XLOC_000273	XLOC_000273	PJ15_0837	JSZD01000006:169750-170302	MMP	OTA	NOTEST	5.63634	4.09878	-0.459565	0	1	1	no
XLOC_000274	XLOC_000274	PJ15_0838	JSZD01000006:170439-171999	MMP	OTA	NOTEST	3.01311	2.51149	-0.262708	0	1	1	no
XLOC_000275	XLOC_000275	PJ15_0839	JSZD01000006:172100-172841	MMP	OTA	OK	23.4011	19.6166	-0.254503	-0.513656	0.43645	0.863586	no
XLOC_000276	XLOC_000276	PJ15_0847	JSZD01000006:180401-181676	MMP	OTA	OK	47.3571	46.2259	-0.034882	-0.115357	0.85725	0.971891	no
XLOC_000277	XLOC_000277	PJ15_0849	JSZD01000006:182627-183089	MMP	OTA	NOTEST	8.55292	7.0738	-0.273931	0	1	1	no
XLOC_000278	XLOC_000278	PJ15_0850	JSZD01000006:183238-183856	MMP	OTA	OK	393.513	313.921	-0.32601	-1.05733	0.059	0.381655	no
XLOC_000279	XLOC_000279	PJ15_0854	JSZD01000006:187977-188874	MMP	OTA	OK	24.3996	33.1833	0.443603	1.13585	0.0876	0.447833	no
XLOC_000280	XLOC_000280	PJ15_0859	JSZD01000006:193366-193600	MMP	OTA	OK	40.5253	23.5345	-0.784049	-1.23278	0.442	0.864333	no
XLOC_000281	XLOC_000281	PJ15_0860	JSZD01000006:193743-193998	MMP	OTA	OK	54.1496	56.3745	0.0580921	0.122546	0.93525	0.983957	no
XLOC_000282	XLOC_000282	PJ15_0861	JSZD01000006:194153-194354	MMP	OTA	OK	1276.65	810.364	-0.655717	-6.85207	0.001	0.0305488	yes
XLOC_000283	XLOC_000283	PJ15_0862	JSZD01000006:194462-195086	MMP	OTA	OK	19.0808	26.3114	0.463563	0.873346	0.2582	0.707649	no
XLOC_000284	XLOC_000284	PJ15_0869	JSZD01000006:200565-201753	MMP	OTA	OK	123.362	149.873	0.280847	0.934115	0.11645	0.504684	no
XLOC_000285	XLOC_000285	PJ15_0870	JSZD01000006:201777-202095	MMP	OTA	OK	200.765	290.691	0.533979	2.48903	0.0077	0.117613	no
XLOC_000286	XLOC_000286	PJ15_0871	JSZD01000006:202166-202763	MMP	OTA	OK	51.2941	46.8836	-0.129709	-0.358199	0.5911	0.952237	no
XLOC_000287	XLOC_000287	PJ15_0872	JSZD01000006:203060-204203	MMP	OTA	OK	23.4587	24.5662	0.0665553	0.182429	0.80435	0.971891	no
XLOC_000288	XLOC_000288	PJ15_0874,PJ15_0875	JSZD01000006:205176-205816	MMP	OTA	OK	372.523	315.991	-0.237443	-0.574072	0.837	0.971891	no
XLOC_000289	XLOC_000289	PJ15_0876	JSZD01000006:205851-206703	MMP	OTA	OK	48.4241	53.2774	0.137799	0.426636	0.4972	0.90122	no
XLOC_000290	XLOC_000290	PJ15_0877	JSZD01000006:206715-207903	MMP	OTA	OK	27.7988	22.8257	-0.284369	-0.763549	0.18945	0.624442	no
XLOC_000291	XLOC_000291	PJ15_0878	JSZD01000006:207945-209151	MMP	OTA	OK	59.662	52.7406	-0.1779	-0.565423	0.31535	0.761023	no
XLOC_000292	XLOC_000292	PJ15_0879	JSZD01000006:209277-210288	MMP	OTA	OK	69.538	70.6355	0.0225926	0.0830792	0.90585	0.971891	no
XLOC_000293	XLOC_000293	PJ15_0880	JSZD01000006:210301-211393	MMP	OTA	OK	57.4229	43.066	-0.415075	-1.27894	0.02985	0.266101	no
XLOC_000294	XLOC_000294	PJ15_0882	JSZD01000006:213032-213779	MMP	OTA	OK	157.246	156.815	-0.00395703	-0.0117231	0.9786	0.98787	no
XLOC_000295	XLOC_000295	PJ15_0884	JSZD01000006:214671-215697	MMP	OTA	OK	19.9954	23.5957	0.238855	0.567903	0.3746	0.80755	no
XLOC_000296	XLOC_000296	PJ15_0889	JSZD01000006:220548-221730	MMP	OTA	NOTEST	3.9848	6.36921	0.676608	0	1	1	no
XLOC_000297	XLOC_000297	PJ15_0890	JSZD01000006:222064-222958	MMP	OTA	OK	37.2596	46.0447	0.30542	0.987749	0.18995	0.624442	no
XLOC_000298	XLOC_000298	PJ15_0892	JSZD01000006:224258-225110	MMP	OTA	OK	21.084	21.4086	0.022043	0.0464376	0.96015	0.984604	no
XLOC_000299	XLOC_000299	PJ15_0893	JSZD01000006:225131-226181	MMP	OTA	OK	21.1031	20.967	-0.00933753	-0.0213218	0.9682	0.984927	no
XLOC_000300	XLOC_000300	PJ15_0894	JSZD01000006:226268-227402	MMP	OTA	NOTEST	6.20563	8.04778	0.375014	0	1	1	no
XLOC_000301	XLOC_000301	PJ15_0895	JSZD01000006:227418-228519	MMP	OTA	NOTEST	7.12731	5.7841	-0.301265	0	1	1	no
XLOC_000302	XLOC_000302	PJ15_0896	JSZD01000006:228546-229230	MMP	OTA	OK	11.2873	8.19988	-0.461031	-0.525066	0.4474	0.866595	no
XLOC_000303	XLOC_000303	PJ15_0897	JSZD01000006:229244-230483	MMP	OTA	NOTEST	10.2686	7.48847	-0.455501	0	1	1	no
XLOC_000304	XLOC_000304	PJ15_0898,PJ15_0899	JSZD01000006:230869-236996	MMP	OTA	OK	50.8191	42.9925	-0.241286	-0.54118	0.8375	0.971891	no
XLOC_000305	XLOC_000305	PJ15_0900	JSZD01000006:237061-241696	MMP	OTA	OK	48.9935	34.0525	-0.524832	-3.47589	0.00405	0.0774447	no
XLOC_000306	XLOC_000306	PJ15_0901	JSZD01000006:242071-242224	MMP	OTA	NOTEST	45.2234	0	#NAME?	0	1	1	no
XLOC_000307	XLOC_000307	PJ15_0904	JSZD01000006:246045-246654	MMP	OTA	NOTEST	4.65033	6.15166	0.403643	0	1	1	no
XLOC_000308	XLOC_000308	PJ15_0905	JSZD01000006:246742-246874	MMP	OTA	NOTEST	0	0	0	0	1	1	no
XLOC_000309	XLOC_000309	PJ15_0912	JSZD01000006:258788-261944	MMP	OTA	NOTEST	1.05592	1.97042	0.900009	0	1	1	no
XLOC_000310	XLOC_000310	PJ15_0917	JSZD01000006:266979-268173	MMP	OTA	NOTEST	0.795314	0.256775	-1.63102	0	1	1	no
XLOC_000311	XLOC_000311	PJ15_0918	JSZD01000006:268204-268420	MMP	OTA	NOTEST	0	7.13253	inf	0	1	1	no
XLOC_000312	XLOC_000312	PJ15_0919,PJ15_0920	JSZD01000006:268433-276837	MMP	OTA	NOTEST	3.42142	4.84021	0.500475	0	1	1	no
XLOC_000313	XLOC_000313	PJ15_0926	JSZD01000006:282835-283471	MMP	OTA	OK	28.1138	27.6264	-0.0252305	-0.0548525	0.95745	0.984604	no
XLOC_000314	XLOC_000314	PJ15_0927	JSZD01000006:284012-284808	MMP	OTA	OK	136.324	159.157	0.223406	0.406161	0.8457	0.971891	no
XLOC_000315	XLOC_000315	PJ15_0933	JSZD01000006:288224-288458	MMP	OTA	NOTEST	#NAME?	#NAME?	inf	0	1	1	no
XLOC_000316	XLOC_000316	PJ15_0936	JSZD01000006:290734-291631	MMP	OTA	NOTEST	5.04774	7.06009	0.484049	0	1	1	no
XLOC_000317	XLOC_000317	PJ15_0943	JSZD01000006:298943-299972	MMP	OTA	NOTEST	0.332665	1.27207	1.93503	0	1	1	no
XLOC_000318	XLOC_000318	PJ15_0945	JSZD01000006:301427-301997	MMP	OTA	OK	15.016	20.742	0.466057	0.684195	0.28	0.727593	no
XLOC_000319	XLOC_000319	PJ15_0950	JSZD01000006:306319-306739	MMP	OTA	OK	18.6095	24.4579	0.394259	0.598162	0.51835	0.913023	no
XLOC_000320	XLOC_000320	PJ15_0951	JSZD01000006:306850-307654	MMP	OTA	NOTEST	5.19262	5.01238	-0.0509681	0	1	1	no
XLOC_000321	XLOC_000321	PJ15_0952	JSZD01000006:307843-308890	MMP	OTA	NOTEST	5.95845	5.32574	-0.161954	0	1	1	no
XLOC_000322	XLOC_000322	PJ15_0955	JSZD01000006:311861-312758	MMP	OTA	OK	15.5626	20.8747	0.423671	0.860437	0.19495	0.632561	no
XLOC_000323	XLOC_000323	PJ15_0956	JSZD01000006:312792-314037	MMP	OTA	OK	39.916	44.2271	0.147963	0.440658	0.43155	0.858644	no
XLOC_000324	XLOC_000324	PJ15_0957	JSZD01000006:314093-315539	MMP	OTA	OK	34.542	45.1781	0.387273	1.15512	0.03455	0.288492	no
XLOC_000325	XLOC_000325	PJ15_0958	JSZD01000006:315629-316616	MMP	OTA	OK	40.2988	48.0352	0.253353	0.697533	0.2049	0.648893	no
XLOC_000326	XLOC_000326	PJ15_0960	JSZD01000006:318025-318328	MMP	OTA	NOTEST	10.7632	16.1367	0.58424	0	1	1	no
XLOC_000327	XLOC_000327	PJ15_0965	JSZD01000006:323146-324679	MMP	OTA	OK	13.0697	49.6414	1.92532	5.20485	5e-05	0.00255612	yes
XLOC_000328	XLOC_000328	PJ15_0966	JSZD01000006:324679-325522	MMP	OTA	OK	7.2526	30.0152	2.04912	2.81263	0.0006	0.0197763	yes
XLOC_000329	XLOC_000329	PJ15_0967	JSZD01000006:325834-328318	MMP	OTA	OK	21.4782	23.1145	0.105921	0.305517	0.55575	0.933079	no
XLOC_000330	XLOC_000330	PJ15_0968	JSZD01000006:328329-328788	MMP	OTA	OK	49.3284	51.4673	0.0612362	0.155631	0.82735	0.971891	no
XLOC_000331	XLOC_000331	PJ15_0974	JSZD01000006:333629-334523	MMP	OTA	NOTEST	1.9096	0.453252	-2.07489	0	1	1	no
XLOC_000332	XLOC_000332	PJ15_0975,PJ15_0976	JSZD01000006:334614-335425	MMP	OTA	OK	256.23	299.916	0.227119	0.453521	0.83545	0.971891	no
XLOC_000333	XLOC_000333	PJ15_0983	JSZD01000006:343919-344792	MMP	OTA	OK	32.7496	25.173	-0.3796	-1.00871	0.18855	0.624442	no
XLOC_000334	XLOC_000334	PJ15_0993	JSZD01000006:357426-358980	MMP	OTA	OK	53.9538	52.0046	-0.0530839	-0.187805	0.7509	0.971891	no
XLOC_000335	XLOC_000335	PJ15_0997	JSZD01000006:361723-361864	MMP	OTA	NOTEST	#NAME?	#NAME?	inf	0	1	1	no
XLOC_000336	XLOC_000336	PJ15_1012	JSZD01000006:374814-375321	MMP	OTA	OK	271.732	293.967	0.113466	0.403307	0.5464	0.928209	no
XLOC_000337	XLOC_000337	PJ15_1017,PJ15_1018	JSZD01000006:379879-381360	MMP	OTA	OK	160.775	177.218	0.140486	0.224681	0.8652	0.971891	no
XLOC_000338	XLOC_000338	PJ15_1020	JSZD01000006:383067-384639	MMP	OTA	OK	13.2324	18.9085	0.514964	1.26527	0.0361	0.297469	no
XLOC_000339	XLOC_000339	PJ15_1026	JSZD01000006:390671-392183	MMP	OTA	OK	43.1616	33.9078	-0.348132	-1.13584	0.07335	0.411977	no
XLOC_000340	XLOC_000340	PJ15_1027	JSZD01000006:392328-393813	MMP	OTA	NOTEST	2.36178	2.0295	-0.218753	0	1	1	no
XLOC_000341	XLOC_000341	PJ15_1028	JSZD01000006:394064-395913	MMP	OTA	NOTEST	7.21837	3.02394	-1.25524	0	1	1	no
XLOC_000342	XLOC_000342	PJ15_1031	JSZD01000006:396017-397556	MMP	OTA	OK	40.123	42.1569	0.0713378	0.228378	0.69595	0.971891	no
XLOC_000343	XLOC_000343	PJ15_1032	JSZD01000006:397713-398364	MMP	OTA	OK	54.7977	50.1673	-0.12737	-0.397208	0.605	0.958586	no
XLOC_000344	XLOC_000344	PJ15_1033	JSZD01000006:398365-400218	MMP	OTA	OK	31.4785	37.1019	0.237128	0.288539	0.84745	0.971891	no
XLOC_000345	XLOC_000345	PJ15_1038	JSZD01000006:405039-406053	MMP	OTA	OK	37.6482	42.5278	0.175827	0.568174	0.3831	0.812324	no
XLOC_000346	XLOC_000346	PJ15_1039	JSZD01000006:406069-406375	MMP	OTA	OK	116.539	121.868	0.064506	0.228437	0.81525	0.971891	no
XLOC_000347	XLOC_000347	PJ15_1040	JSZD01000006:406385-407009	MMP	OTA	OK	23.0435	17.6899	-0.38143	-0.706639	0.4004	0.826877	no
XLOC_000348	XLOC_000348	PJ15_1041,PJ15_1042,PJ15_1043	JSZD01000006:407565-410476	MMP	OTA	OK	5340.85	5187.9	-0.0419179	-0.0925191	0.90015	0.971891	no
XLOC_000349	XLOC_000349	PJ15_1044	JSZD01000006:410596-410893	MMP	OTA	OK	1205.2	1221.42	0.0192921	0.106762	0.9137	0.972364	no
XLOC_000350	XLOC_000350	PJ15_1046	JSZD01000006:413299-413557	MMP	OTA	NOTEST	0	0	0	0	1	1	no
XLOC_000351	XLOC_000351	PJ15_1047	JSZD01000006:413558-413846	MMP	OTA	NOTEST	6.9102	0	#NAME?	0	1	1	no
XLOC_000352	XLOC_000352	PJ15_1048	JSZD01000006:413848-415507	MMP	OTA	NOTEST	3.4696	3.60786	0.0563724	0	1	1	no
XLOC_000353	XLOC_000353	PJ15_1052	JSZD01000006:418311-418800	MMP	OTA	OK	204.83	175.266	-0.224881	-1.10095	0.2651	0.715869	no
XLOC_000354	XLOC_000354	PJ15_1057	JSZD01000006:422144-422378	MMP	OTA	OK	2815.85	2955.77	0.0699657	0.658455	0.6902	0.971891	no
XLOC_000355	XLOC_000355	PJ15_1058	JSZD01000006:422712-423090	MMP	OTA	OK	398.188	415.568	0.0616367	0.29369	0.7047	0.971891	no
XLOC_000356	XLOC_000356	PJ15_1059	JSZD01000006:423228-423660	MMP	OTA	OK	523.581	473.393	-0.145374	-0.819696	0.39955	0.826877	no
XLOC_000357	XLOC_000357	PJ15_1061	JSZD01000006:425096-425438	MMP	OTA	OK	2062.03	2107.55	0.0314984	0.185522	0.8551	0.971891	no
XLOC_000358	XLOC_000358	PJ15_1063	JSZD01000006:425902-426331	MMP	OTA	OK	20.7113	14.9956	-0.465875	-0.649147	0.41475	0.844218	no
XLOC_000359	XLOC_000359	PJ15_1064	JSZD01000006:426386-427307	MMP	OTA	OK	59.8058	59.3708	-0.0105314	-0.0338978	0.94395	0.984604	no
XLOC_000360	XLOC_000360	PJ15_1066	JSZD01000006:428489-429791	MMP	OTA	NOTEST	9.72089	13.702	0.495222	0	1	1	no
XLOC_000361	XLOC_000361	PJ15_1067	JSZD01000006:430307-430478	MMP	OTA	OK	4542.17	3387.89	-0.422996	-6.63905	0.0154	0.184579	no
XLOC_000362	XLOC_000362	PJ15_1069	JSZD01000006:431081-431939	MMP	OTA	NOTEST	4.0828	6.08543	0.575801	0	1	1	no
XLOC_000363	XLOC_000363	PJ15_1070	JSZD01000006:432105-432237	MMP	OTA	NOTEST	0	0	0	0	1	1	no
XLOC_000364	XLOC_000364	PJ15_1071	JSZD01000006:432579-433044	MMP	OTA	OK	74.8852	64.4248	-0.217064	-0.670197	0.4046	0.831438	no
XLOC_000365	XLOC_000365	PJ15_1078	JSZD01000006:439995-441510	MMP	OTA	OK	7.70582	25.8601	1.74671	3.69536	0.0001	0.00455455	yes
XLOC_000366	XLOC_000366	PJ15_1079	JSZD01000006:441741-442968	MMP	OTA	NOTEST	0	0.927318	inf	0	1	1	no
XLOC_000367	XLOC_000367	PJ15_1081	JSZD01000006:443796-444714	MMP	OTA	OK	12.532	18.6112	0.570551	1.09403	0.22415	0.673893	no
XLOC_000368	XLOC_000368	PJ15_1084,PJ15_1085	JSZD01000006:446158-447138	MMP	OTA	OK	22.0394	23.9689	0.121077	0.172474	0.8152	0.971891	no
XLOC_000369	XLOC_000369	PJ15_1114,PJ15_1115	JSZD01000006:469374-473162	MMP	OTA	OK	201.854	181.255	-0.155286	-0.228347	0.858	0.971891	no
XLOC_000370	XLOC_000370	PJ15_1119	JSZD01000006:476342-476588	MMP	OTA	OK	110.845	69.3752	-0.676058	-2.03648	0.1666	0.586651	no
XLOC_000371	XLOC_000371	PJ15_1120	JSZD01000006:476719-477589	MMP	OTA	OK	238.96	267.905	0.164953	0.61883	0.34175	0.784648	no
XLOC_000372	XLOC_000372	PJ15_1121	JSZD01000006:477696-478062	MMP	OTA	OK	62.8255	35.8601	-0.80897	-1.70157	0.06045	0.381655	no
XLOC_000373	XLOC_000373	PJ15_1122	JSZD01000006:478071-478269	MMP	OTA	NOTEST	22.3432	13.8312	-0.691911	0	1	1	no
XLOC_000374	XLOC_000374	PJ15_1123	JSZD01000006:478292-479078	MMP	OTA	OK	24.7519	29.2137	0.239103	0.57354	0.41645	0.844702	no
XLOC_000375	XLOC_000375	PJ15_1131	JSZD01000006:486097-487273	MMP	OTA	OK	19.8543	14.5834	-0.445121	-1.04079	0.15795	0.570303	no
XLOC_000376	XLOC_000376	PJ15_1132	JSZD01000006:487359-489147	MMP	OTA	OK	9.52016	11.3909	0.258824	0.544862	0.32985	0.771498	no
XLOC_000377	XLOC_000377	PJ15_1133	JSZD01000006:489162-490740	MMP	OTA	OK	23.3742	15.7145	-0.572823	-1.42084	0.0074	0.116585	no
XLOC_000378	XLOC_000378	PJ15_1134	JSZD01000006:491009-491639	MMP	OTA	OK	56.8339	55.7777	-0.0270638	-0.0794938	0.9022	0.971891	no
XLOC_000379	XLOC_000379	PJ15_1135	JSZD01000006:491729-492800	MMP	OTA	OK	62.9993	51.2118	-0.298859	-1.20362	0.1499	0.559612	no
XLOC_000380	XLOC_000380	PJ15_1136	JSZD01000006:492827-492950	MMP	OTA	NOTEST	0	0	0	0	1	1	no
XLOC_000381	XLOC_000381	PJ15_1137	JSZD01000006:493015-493336	MMP	OTA	OK	73.2648	63.512	-0.20609	-0.565921	0.5792	0.947679	no
XLOC_000382	XLOC_000382	PJ15_1138	JSZD01000006:493348-493807	MMP	OTA	OK	219.208	283.412	0.370599	1.97487	0.0499	0.355112	no
XLOC_000383	XLOC_000383	PJ15_1140	JSZD01000006:494053-494638	MMP	OTA	OK	32.4824	46.5368	0.518717	1.47404	0.26105	0.710794	no
XLOC_000384	XLOC_000384	PJ15_1145	JSZD01000006:500608-501553	MMP	OTA	NOTEST	2.00085	1.16353	-0.782109	0	1	1	no
XLOC_000385	XLOC_000385	PJ15_1147	JSZD01000006:503008-504004	MMP	OTA	OK	34.3079	27.7021	-0.30855	-0.868287	0.1812	0.613235	no
XLOC_000386	XLOC_000386	PJ15_1151	JSZD01000006:505930-508345	MMP	OTA	OK	86.3526	79.2748	-0.123378	-0.400374	0.4743	0.880742	no
XLOC_000387	XLOC_000387	PJ15_1152	JSZD01000006:508366-508912	MMP	OTA	OK	58.4419	41.7666	-0.484655	-1.30566	0.073	0.410933	no
XLOC_000388	XLOC_000388	PJ15_1154	JSZD01000006:510002-510173	MMP	OTA	NOTEST	0	43.7852	inf	0	1	1	no
XLOC_000389	XLOC_000389	PJ15_1160	JSZD01000006:515467-516247	MMP	OTA	OK	20.6785	30.1241	0.542787	1.23103	0.084	0.437336	no
XLOC_000390	XLOC_000390	PJ15_1162	JSZD01000006:517373-518228	MMP	OTA	OK	5228.59	6383.22	0.287865	1.05157	0.13335	0.532762	no
XLOC_000391	XLOC_000391	PJ15_1163	JSZD01000006:518401-518857	MMP	OTA	OK	21.941	33.5901	0.614411	1.13317	0.21125	0.655894	no
XLOC_000392	XLOC_000392	PJ15_1165	JSZD01000006:520265-520949	MMP	OTA	OK	243.97	236.633	-0.0440498	-0.172264	0.8086	0.971891	no
XLOC_000393	XLOC_000393	PJ15_1167	JSZD01000006:522102-523206	MMP	OTA	NOTEST	3.94404	5.31173	0.429506	0	1	1	no
XLOC_000394	XLOC_000394	PJ15_1174	JSZD01000006:529088-530546	MMP	OTA	OK	22.3312	27.2	0.284544	0.77502	0.15275	0.562704	no
XLOC_000395	XLOC_000395	PJ15_1182	JSZD01000006:543194-544514	MMP	OTA	OK	40.0315	46.3148	0.210339	0.698219	0.2945	0.744422	no
XLOC_000396	XLOC_000396	PJ15_1183	JSZD01000006:544517-545153	MMP	OTA	OK	86.8925	87.2787	0.00639716	0.0196119	0.98195	0.98942	no
XLOC_000397	XLOC_000397	PJ15_1190	JSZD01000006:549632-549776	MMP	OTA	NOTEST	0	55.4745	inf	0	1	1	no
XLOC_000398	XLOC_000398	PJ15_1193	JSZD01000006:552624-553200	MMP	OTA	OK	23.9134	21.1058	-0.18018	-0.321001	0.5952	0.95294	no
XLOC_000399	XLOC_000399	PJ15_1196	JSZD01000006:554889-555951	MMP	OTA	OK	36.0059	32.1805	-0.16205	-0.49657	0.4415	0.864333	no
XLOC_000400	XLOC_000400	PJ15_1197	JSZD01000006:555964-558500	MMP	OTA	OK	18.1401	13.0429	-0.475917	-0.517808	0.76015	0.971891	no
XLOC_000401	XLOC_000401	PJ15_1200	JSZD01000006:558827-559295	MMP	OTA	OK	99.0233	76.7576	-0.367459	-1.26833	0.11205	0.495497	no
XLOC_000402	XLOC_000402	PJ15_1201	JSZD01000006:559535-559964	MMP	OTA	OK	18.295	24.5874	0.426475	0.585442	0.32905	0.771498	no
XLOC_000403	XLOC_000403	PJ15_1202	JSZD01000006:560109-561480	MMP	OTA	OK	14.2713	30.5309	1.09716	2.83721	5e-05	0.00255612	yes
XLOC_000404	XLOC_000404	PJ15_1203	JSZD01000006:561481-561730	MMP	OTA	NOTEST	14.1554	10.1059	-0.486149	0	1	1	no
XLOC_000405	XLOC_000405	PJ15_1206	JSZD01000006:564762-565455	MMP	OTA	OK	13.323	14.0353	0.075143	0.107827	0.85665	0.971891	no
XLOC_000406	XLOC_000406	PJ15_1207	JSZD01000006:565592-566162	MMP	OTA	NOTEST	0	0	0	0	1	1	no
XLOC_000407	XLOC_000407	PJ15_1208,PJ15_1209,PJ15_1210	JSZD01000006:566496-569014	MMP	OTA	OK	152.668	118.38	-0.366971	-0.773522	0.78995	0.971891	no
XLOC_000408	XLOC_000408	PJ15_1211	JSZD01000006:569049-569709	MMP	OTA	OK	53.4702	66.6357	0.31756	1.07283	0.1762	0.602157	no
XLOC_000409	XLOC_000409	PJ15_1212	JSZD01000006:569874-571017	MMP	OTA	OK	16.562	22.8772	0.466036	1.08686	0.0774	0.424489	no
XLOC_000410	XLOC_000410	PJ15_1213	JSZD01000006:571036-572038	MMP	OTA	OK	62.4642	59.2047	-0.0773183	-0.252204	0.67435	0.971891	no
XLOC_000411	XLOC_000411	PJ15_1214	JSZD01000006:572328-572940	MMP	OTA	OK	257.676	371.558	0.528028	2.41165	0.0024	0.0532035	no
XLOC_000412	XLOC_000412	PJ15_1215	JSZD01000006:573082-573535	MMP	OTA	OK	349.96	368.744	0.0754305	0.373557	0.63915	0.971891	no
XLOC_000413	XLOC_000413	PJ15_1216	JSZD01000006:573850-574000	MMP	OTA	NOTEST	0	24.0357	inf	0	1	1	no
XLOC_000414	XLOC_000414	PJ15_1219	JSZD01000006:576188-577202	MMP	OTA	OK	329.226	364.805	0.148046	0.597952	0.38435	0.81386	no
XLOC_000415	XLOC_000415	PJ15_1223	JSZD01000006:584142-584706	MMP	OTA	OK	1149.29	1214.36	0.0794536	0.341425	0.6376	0.971891	no
XLOC_000416	XLOC_000416	PJ15_1224	JSZD01000006:584959-585169	MMP	OTA	OK	1052.09	1047.94	-0.00569573	-0.0518851	0.9831	0.98942	no
XLOC_000417	XLOC_000417	PJ15_1226	JSZD01000006:586538-588152	MMP	OTA	NOTEST	4.89508	2.36681	-1.04839	0	1	1	no
XLOC_000418	XLOC_000418	PJ15_1229	JSZD01000006:588637-590203	MMP	OTA	OK	8.6408	11.6464	0.430651	0.835066	0.14305	0.553686	no
XLOC_000419	XLOC_000419	PJ15_1230	JSZD01000006:590348-590693	MMP	OTA	OK	994.03	865.15	-0.20034	-1.01091	0.2563	0.704755	no
XLOC_000420	XLOC_000420	PJ15_1234	JSZD01000006:594188-594905	MMP	OTA	OK	7.3642	14.4805	0.975509	1.15554	0.0929	0.459087	no
XLOC_000421	XLOC_000421	PJ15_1246	JSZD01000006:609998-612203	MMP	OTA	OK	60.3339	62.5462	0.0519521	0.170191	0.7766	0.971891	no
XLOC_000422	XLOC_000422	PJ15_1249	JSZD01000006:615638-616448	MMP	OTA	OK	47.1705	45.3444	-0.0569622	-0.176735	0.79245	0.971891	no
XLOC_000423	XLOC_000423	PJ15_1251	JSZD01000006:617091-617799	MMP	OTA	OK	410.332	432.608	0.0762685	0.305757	0.65845	0.971891	no
XLOC_000424	XLOC_000424	PJ15_1252	JSZD01000006:618002-618779	MMP	OTA	OK	421.492	413.531	-0.0275076	-0.098601	0.871	0.971891	no
XLOC_000425	XLOC_000425	PJ15_1258	JSZD01000006:625022-625640	MMP	OTA	NOTEST	11.6955	10.4342	-0.164628	0	1	1	no
XLOC_000426	XLOC_000426	PJ15_1262,PJ15_1263	JSZD01000006:628815-633071	MMP	OTA	NOTEST	1.9652	2.24916	0.194713	0	1	1	no
XLOC_000427	XLOC_000427	PJ15_1264	JSZD01000006:633150-634551	MMP	OTA	NOTEST	0.433982	2.09763	2.27305	0	1	1	no
XLOC_000428	XLOC_000428	PJ15_1265	JSZD01000006:634636-635032	MMP	OTA	NOTEST	6.12543	9.77303	0.673995	0	1	1	no
XLOC_000429	XLOC_000429	PJ15_1271,PJ15_1272	JSZD01000006:640913-643356	MMP	OTA	OK	600.3	671.761	0.162264	0.253172	0.85595	0.971891	no
XLOC_000430	XLOC_000430	PJ15_1273	JSZD01000006:643369-643492	MMP	OTA	NOTEST	#NAME?	#NAME?	inf	0	1	1	no
XLOC_000431	XLOC_000431	PJ15_1274	JSZD01000006:643553-646027	MMP	OTA	OK	35.3436	37.3184	0.0784364	0.093126	0.8889	0.971891	no
XLOC_000432	XLOC_000432	PJ15_1276	JSZD01000006:646145-646862	MMP	OTA	NOTEST	1.90789	1.84261	-0.0502217	0	1	1	no
XLOC_000433	XLOC_000433	PJ15_1277	JSZD01000006:646898-647726	MMP	OTA	NOTEST	1.37116	3.05336	1.155	0	1	1	no
XLOC_000434	XLOC_000434	PJ15_1288	JSZD01000006:660190-661117	MMP	OTA	NOTEST	2.64186	1.69388	-0.64122	0	1	1	no
XLOC_000435	XLOC_000435	PJ15_1289	JSZD01000006:661252-662203	MMP	OTA	NOTEST	3.42622	3.02015	-0.181995	0	1	1	no
XLOC_000436	XLOC_000436	PJ15_1293	JSZD01000006:666793-667792	MMP	OTA	NOTEST	0.988193	1.90062	0.94361	0	1	1	no
XLOC_000437	XLOC_000437	PJ15_1297	JSZD01000006:669399-670512	MMP	OTA	NOTEST	0	0	0	0	1	1	no
XLOC_000438	XLOC_000438	PJ15_1298	JSZD01000006:670563-671274	MMP	OTA	OK	27.0411	29.1466	0.108176	0.249081	0.7205	0.971891	no
XLOC_000439	XLOC_000439	PJ15_1299	JSZD01000006:671482-672640	MMP	OTA	NOTEST	1.19453	1.45355	0.283137	0	1	1	no
XLOC_000440	XLOC_000440	PJ15_1315	JSZD01000006:689725-690522	MMP	OTA	NOTEST	0	0	0	0	1	1	no
XLOC_000441	XLOC_000441	PJ15_1318	JSZD01000006:691455-692280	MMP	OTA	NOTEST	4.17606	3.22777	-0.371602	0	1	1	no
XLOC_000442	XLOC_000442	PJ15_1325	JSZD01000006:700083-701064	MMP	OTA	NOTEST	4.39075	5.64994	0.363768	0	1	1	no
XLOC_000443	XLOC_000443	PJ15_1326	JSZD01000006:701139-701973	MMP	OTA	NOTEST	4.79993	5.01507	0.0632569	0	1	1	no
XLOC_000444	XLOC_000444	PJ15_1328	JSZD01000006:703928-704795	MMP	OTA	NOTEST	13.4743	12.6084	-0.0958323	0	1	1	no
XLOC_000445	XLOC_000445	PJ15_1331	JSZD01000006:706895-707747	MMP	OTA	OK	669.256	558.05	-0.262164	-1.14661	0.1256	0.521089	no
XLOC_000446	XLOC_000446	PJ15_1337	JSZD01000006:718548-719409	MMP	OTA	NOTEST	7.9613	6.38515	-0.318285	0	1	1	no
XLOC_000447	XLOC_000447	PJ15_1352	JSZD01000006:733256-734069	MMP	OTA	OK	48.2997	57.8076	0.259246	0.797009	0.1932	0.631809	no
XLOC_000448	XLOC_000448	PJ15_1354	JSZD01000006:735856-736213	MMP	OTA	NOTEST	9.27089	13.7574	0.569433	0	1	1	no
XLOC_000449	XLOC_000449	PJ15_1358	JSZD01000006:741291-742224	MMP	OTA	NOTEST	4.22725	5.53242	0.388192	0	1	1	no
XLOC_000450	XLOC_000450	PJ15_1363	JSZD01000006:747162-748335	MMP	OTA	OK	161.378	171.197	0.0852185	0.270515	0.61525	0.96163	no
XLOC_000451	XLOC_000451	PJ15_1364	JSZD01000006:748359-749961	MMP	OTA	OK	180.813	137.26	-0.397588	-1.23208	0.02	0.215021	no
XLOC_000452	XLOC_000452	PJ15_1365	JSZD01000006:749970-750774	MMP	OTA	OK	173.505	133.77	-0.375224	-1.30683	0.0282	0.263072	no
XLOC_000453	XLOC_000453	PJ15_1366,PJ15_1367	JSZD01000006:750785-753676	MMP	OTA	OK	376.599	268.621	-0.487459	-0.675694	0.7478	0.971891	no
XLOC_000454	XLOC_000454	PJ15_1369	JSZD01000006:755096-758513	MMP	OTA	OK	439.101	479.786	0.127839	0.388741	0.46765	0.872923	no
XLOC_000455	XLOC_000455	PJ15_1374	JSZD01000006:763343-763778	MMP	OTA	NOTEST	6.72152	6.45306	-0.0588035	0	1	1	no
XLOC_000456	XLOC_000456	PJ15_1381	JSZD01000006:770563-771352	MMP	OTA	NOTEST	3.64066	3.45992	-0.0734621	0	1	1	no
XLOC_000457	XLOC_000457	PJ15_1382	JSZD01000006:771381-772143	MMP	OTA	NOTEST	5.93427	0.974167	-2.60683	0	1	1	no
XLOC_000458	XLOC_000458	PJ15_1383	JSZD01000006:772204-773728	MMP	OTA	NOTEST	4.60226	5.65722	0.297752	0	1	1	no
XLOC_000459	XLOC_000459	PJ15_1384	JSZD01000006:773742-774948	MMP	OTA	NOTEST	3.27248	3.4146	0.0613297	0	1	1	no
XLOC_000460	XLOC_000460	PJ15_1385	JSZD01000006:775057-775900	MMP	OTA	OK	21.9771	20.1296	-0.126685	-0.283094	0.70285	0.971891	no
XLOC_000461	XLOC_000461	PJ15_1386	JSZD01000006:775963-777133	MMP	OTA	NOTEST	9.26883	10.902	0.234129	0	1	1	no
XLOC_000462	XLOC_000462	PJ15_1389	JSZD01000006:779722-780877	MMP	OTA	NOTEST	1.97108	1.43166	-0.46129	0	1	1	no
XLOC_000463	XLOC_000463	PJ15_1390	JSZD01000006:780933-782184	MMP	OTA	NOTEST	2.88455	3.38919	0.232592	0	1	1	no
XLOC_000464	XLOC_000464	PJ15_1393	JSZD01000006:784495-785782	MMP	OTA	OK	23.4501	28.6156	0.287205	0.817245	0.16305	0.579237	no
XLOC_000465	XLOC_000465	PJ15_1400	JSZD01000006:792853-794149	MMP	OTA	NOTEST	7.29947	6.48767	-0.170091	0	1	1	no
XLOC_000466	XLOC_000466	PJ15_1401,PJ15_1402	JSZD01000006:794306-795756	MMP	OTA	OK	48.136	48.3735	0.00709883	0.0121334	0.90085	0.971891	no
XLOC_000467	XLOC_000467	PJ15_1405	JSZD01000006:797384-798332	MMP	OTA	NOTEST	6.36856	8.02212	0.333016	0	1	1	no
XLOC_000468	XLOC_000468	PJ15_1406	JSZD01000006:798445-799297	MMP	OTA	OK	109.402	97.2398	-0.170019	-0.618523	0.3243	0.769443	no
XLOC_000469	XLOC_000469	PJ15_1411	JSZD01000006:804258-804753	MMP	OTA	NOTEST	3.41865	2.46245	-0.473334	0	1	1	no
XLOC_000470	XLOC_000470	PJ15_1412	JSZD01000006:804767-805838	MMP	OTA	NOTEST	7.667	7.89547	0.0423618	0	1	1	no
XLOC_000471	XLOC_000471	PJ15_1418	JSZD01000006:815720-817811	MMP	OTA	NOTEST	1.85087	2.49522	0.430965	0	1	1	no
XLOC_000472	XLOC_000472	PJ15_1419	JSZD01000006:818009-819350	MMP	OTA	NOTEST	6.29467	9.08646	0.529588	0	1	1	no
XLOC_000473	XLOC_000473	PJ15_1435	JSZD01000006:846229-846343	MMP	OTA	NOTEST	0	0	0	0	1	1	no
XLOC_000474	XLOC_000474	PJ15_1438	JSZD01000006:849852-850704	MMP	OTA	OK	16.147	23.7761	0.558242	1.196	0.1226	0.518261	no
XLOC_000475	XLOC_000475	PJ15_1440	JSZD01000006:851291-852635	MMP	OTA	OK	112.563	119.15	0.0820466	0.304587	0.65575	0.971891	no
XLOC_000476	XLOC_000476	PJ15_1441	JSZD01000006:852828-853512	MMP	OTA	OK	20.785	16.6166	-0.322923	-0.56513	0.32905	0.771498	no
XLOC_000477	XLOC_000477	PJ15_1444	JSZD01000006:857772-858207	MMP	OTA	NOTEST	8.49153	8.38938	-0.0174615	0	1	1	no
XLOC_000478	XLOC_000478	PJ15_1445	JSZD01000006:858216-858675	MMP	OTA	NOTEST	8.23322	7.87349	-0.0644533	0	1	1	no
XLOC_000479	XLOC_000479	PJ15_1446	JSZD01000006:859088-859475	MMP	OTA	OK	19.0801	23.4128	0.295232	0.405087	0.57275	0.942377	no
XLOC_000480	XLOC_000480	PJ15_1447	JSZD01000006:859486-860101	MMP	OTA	OK	84.3108	82.7193	-0.0274936	-0.111621	0.9062	0.971891	no
XLOC_000481	XLOC_000481	PJ15_1448	JSZD01000006:860424-860586	MMP	OTA	NOTEST	33.9493	#NAME?	inf	0	1	1	no
XLOC_000482	XLOC_000482	PJ15_1451	JSZD01000006:863893-864823	MMP	OTA	OK	32.2258	33.7901	0.0683824	0.20705	0.805	0.971891	no
XLOC_000483	XLOC_000483	PJ15_1453	JSZD01000006:865948-866593	MMP	OTA	OK	62.3626	64.7748	0.0547504	0.192207	0.82095	0.971891	no
XLOC_000484	XLOC_000484	PJ15_1460	JSZD01000006:870741-871419	MMP	OTA	OK	37.6823	20.6738	-0.866085	-1.97046	0.01615	0.191109	no
XLOC_000485	XLOC_000485	PJ15_1461	JSZD01000006:871586-871811	MMP	OTA	NOTEST	0	0	0	0	1	1	no
XLOC_000486	XLOC_000486	PJ15_1462	JSZD01000006:872066-872657	MMP	OTA	NOTEST	12.497	13.466	0.107734	0	1	1	no
XLOC_000487	XLOC_000487	PJ15_1474	JSZD01000006:888531-889440	MMP	OTA	OK	28.3506	40.3381	0.508765	1.61273	0.09185	0.457424	no
XLOC_000488	XLOC_000488	PJ15_1499	JSZD01000006:908155-908344	MMP	OTA	NOTEST	11.9236	0	#NAME?	0	1	1	no
XLOC_000489	XLOC_000489	PJ15_1500	JSZD01000006:911151-911553	MMP	OTA	OK	36.3634	33.7232	-0.108743	-0.210336	0.80815	0.971891	no
XLOC_000490	XLOC_000490	PJ15_1501	JSZD01000006:911555-912374	MMP	OTA	OK	9.78243	12.4487	0.347727	0.481067	0.4625	0.867837	no
XLOC_000491	XLOC_000491	PJ15_1502	JSZD01000006:912384-913431	MMP	OTA	OK	26.2012	16.7067	-0.649203	-1.76273	0.1668	0.586651	no
XLOC_000492	XLOC_000492	PJ15_1511	JSZD01000006:917991-918663	MMP	OTA	OK	40.0263	39.2682	-0.0275904	-0.0727714	0.894	0.971891	no
XLOC_000493	XLOC_000493	PJ15_1512	JSZD01000006:918679-918877	MMP	OTA	OK	270.467	153.146	-0.820547	-3.64457	0.0516	0.36005	no
XLOC_000494	XLOC_000494	PJ15_1513	JSZD01000006:918880-919468	MMP	OTA	OK	62.3434	74.6906	0.260691	0.993336	0.3475	0.787059	no
XLOC_000495	XLOC_000495	PJ15_1514	JSZD01000006:919968-921864	MMP	OTA	OK	59.4912	45.3127	-0.392761	-2.34871	0.06425	0.388759	no
XLOC_000496	XLOC_000496	PJ15_1515	JSZD01000006:921979-922177	MMP	OTA	NOTEST	6.97685	6.49785	-0.102612	0	1	1	no
XLOC_000497	XLOC_000497	PJ15_1516	JSZD01000006:922494-922872	MMP	OTA	OK	4.63741	20.8787	2.17064	2.013	0.048	0.347876	no
XLOC_000498	XLOC_000498	PJ15_1517	JSZD01000006:922883-923609	MMP	OTA	OK	6.15441	11.1372	0.855691	0.946638	0.13525	0.535123	no
XLOC_000499	XLOC_000499	PJ15_1518	JSZD01000006:924114-924270	MMP	OTA	NOTEST	21.1104	39.4809	0.903205	0	1	1	no
XLOC_000500	XLOC_000500	PJ15_1526	JSZD01000006:932898-933915	MMP	OTA	OK	67.2307	55.542	-0.275539	-0.951423	0.15665	0.570303	no
XLOC_000501	XLOC_000501	PJ15_1527,PJ15_1528	JSZD01000006:933928-937755	MMP	OTA	OK	167.217	126.087	-0.407303	-0.600672	0.78505	0.971891	no
XLOC_000502	XLOC_000502	PJ15_1533	JSZD01000006:942146-944783	MMP	OTA	OK	66.3184	53.8328	-0.300922	-0.937492	0.087	0.445675	no
XLOC_000503	XLOC_000503	PJ15_1537	JSZD01000006:947698-948073	MMP	OTA	OK	43.211	38.3391	-0.172582	-0.362789	0.72335	0.971891	no
XLOC_000504	XLOC_000504	PJ15_1539	JSZD01000006:948860-949265	MMP	OTA	OK	33.8579	51.6854	0.610262	1.35924	0.19785	0.635403	no
XLOC_000505	XLOC_000505	PJ15_1540	JSZD01000006:949392-950541	MMP	OTA	OK	42.7521	65.1802	0.608439	2.03528	0.0022	0.0496486	yes
XLOC_000506	XLOC_000506	PJ15_1541	JSZD01000006:950632-951175	MMP	OTA	OK	63.0719	61.1583	-0.0444497	-0.144523	0.8797	0.971891	no
XLOC_000507	XLOC_000507	PJ15_1543	JSZD01000006:953066-953555	MMP	OTA	OK	167.653	165.437	-0.0191931	-0.0740518	0.91695	0.972635	no
XLOC_000508	XLOC_000508	PJ15_1544	JSZD01000006:953559-954693	MMP	OTA	OK	59.9037	52.0351	-0.203159	-0.671229	0.27345	0.722029	no
XLOC_000509	XLOC_000509	PJ15_1545	JSZD01000006:954711-955443	MMP	OTA	OK	19.4328	14.6812	-0.404529	-0.703369	0.24765	0.690886	no
XLOC_000510	XLOC_000510	PJ15_1546	JSZD01000006:955531-956920	MMP	OTA	OK	41.6393	44.1214	0.0835331	0.292563	0.6755	0.971891	no
XLOC_000511	XLOC_000511	PJ15_1549	JSZD01000006:960580-961042	MMP	OTA	OK	7.30314	12.311	0.753356	0.666884	0.35175	0.787981	no
XLOC_000512	XLOC_000512	PJ15_1553	JSZD01000006:965088-965979	MMP	OTA	OK	27.8138	31.3917	0.174583	0.463467	0.5009	0.904654	no
XLOC_000513	XLOC_000513	PJ15_1554	JSZD01000006:966078-967179	MMP	OTA	NOTEST	0.994031	1.29196	0.3782	0	1	1	no
XLOC_000514	XLOC_000514	PJ15_1555,PJ15_1556	JSZD01000006:967362-968843	MMP	OTA	OK	355.739	493.512	0.472265	0.875458	0.7608	0.971891	no
XLOC_000515	XLOC_000515	PJ15_1557	JSZD01000006:968989-969112	MMP	OTA	NOTEST	431.62	#NAME?	inf	0	1	1	no
XLOC_000516	XLOC_000516	PJ15_1560	JSZD01000006:971204-971420	MMP	OTA	OK	342.191	529.734	0.630466	3.68617	0.00505	0.091009	no
XLOC_000517	XLOC_000517	PJ15_1561	JSZD01000006:971449-971896	MMP	OTA	OK	581.153	702.366	0.273305	1.32524	0.1253	0.521089	no
XLOC_000518	XLOC_000518	PJ15_1568	JSZD01000006:976942-978043	MMP	OTA	NOTEST	2.51316	2.45717	-0.0325083	0	1	1	no
XLOC_000519	XLOC_000519	PJ15_1569	JSZD01000006:978259-978895	MMP	OTA	NOTEST	4.38583	3.65602	-0.262574	0	1	1	no
XLOC_000520	XLOC_000520	PJ15_1571	JSZD01000006:979668-980580	MMP	OTA	OK	12.5422	10.7664	-0.220247	-0.347776	0.542	0.926099	no
XLOC_000521	XLOC_000521	PJ15_1580	JSZD01000006:989221-989452	MMP	OTA	OK	586.283	471.171	-0.315347	-2.22382	0.12165	0.516497	no
XLOC_000522	XLOC_000522	PJ15_1586	JSZD01000006:993649-994594	MMP	OTA	OK	41.9782	33.2425	-0.336614	-1.0474	0.15265	0.562704	no
XLOC_000523	XLOC_000523	PJ15_1587	JSZD01000006:994723-995794	MMP	OTA	OK	17.1136	24.2943	0.505476	1.20733	0.08415	0.437336	no
XLOC_000524	XLOC_000524	PJ15_1588	JSZD01000006:996078-997668	MMP	OTA	NOTEST	6.13315	5.09129	-0.268598	0	1	1	no
XLOC_000525	XLOC_000525	PJ15_1598	JSZD01000006:1009876-1010881	MMP	OTA	NOTEST	9.72114	9.05618	-0.102224	0	1	1	no
XLOC_000526	XLOC_000526	PJ15_1603	JSZD01000006:1017161-1018238	MMP	OTA	NOTEST	1.93453	1.60985	-0.265058	0	1	1	no
XLOC_000527	XLOC_000527	PJ15_1604	JSZD01000006:1018250-1019195	MMP	OTA	NOTEST	1.20759	1.5554	0.365154	0	1	1	no
XLOC_000528	XLOC_000528	PJ15_1608	JSZD01000006:1022065-1022899	MMP	OTA	OK	11.8271	11.4996	-0.0405126	-0.0593611	0.94845	0.984604	no
XLOC_000529	XLOC_000529	PJ15_1609	JSZD01000006:1022936-1024388	MMP	OTA	OK	19.7	15.7811	-0.320004	-0.787743	0.15475	0.568105	no
XLOC_000530	XLOC_000530	PJ15_1610	JSZD01000006:1024480-1026358	MMP	OTA	NOTEST	4.11055	2.42491	-0.761402	0	1	1	no
XLOC_000531	XLOC_000531	PJ15_1611	JSZD01000006:1026432-1027572	MMP	OTA	NOTEST	0.935053	0	#NAME?	0	1	1	no
XLOC_000532	XLOC_000532	PJ15_1612	JSZD01000006:1027684-1028905	MMP	OTA	NOTEST	0.915501	0.668917	-0.452735	0	1	1	no
XLOC_000533	XLOC_000533	PJ15_1613	JSZD01000006:1028962-1029499	MMP	OTA	NOTEST	0.665526	0	#NAME?	0	1	1	no
XLOC_000534	XLOC_000534	PJ15_1614	JSZD01000006:1029539-1029929	MMP	OTA	NOTEST	0	0	0	0	1	1	no
XLOC_000535	XLOC_000535	PJ15_1615	JSZD01000006:1029962-1031714	MMP	OTA	NOTEST	1.41706	0.959542	-0.562486	0	1	1	no
XLOC_000536	XLOC_000536	PJ15_1616	JSZD01000006:1032006-1032621	MMP	OTA	OK	13.1325	23.0183	0.809642	1.21695	0.08295	0.436533	no
XLOC_000537	XLOC_000537	PJ15_1617	JSZD01000006:1032766-1033993	MMP	OTA	NOTEST	1.00711	2.94065	1.54592	0	1	1	no
XLOC_000538	XLOC_000538	PJ15_1618	JSZD01000006:1034497-1034722	MMP	OTA	OK	43.9869	31.3064	-0.490617	-0.905138	0.6838	0.971891	no
XLOC_000539	XLOC_000539	PJ15_1621	JSZD01000006:1038446-1039670	MMP	OTA	NOTEST	4.00358	3.59695	-0.154519	0	1	1	no
XLOC_000540	XLOC_000540	PJ15_1622	JSZD01000006:1039675-1042855	MMP	OTA	NOTEST	4.93328	4.45885	-0.145874	0	1	1	no
XLOC_000541	XLOC_000541	PJ15_1623	JSZD01000006:1042865-1044317	MMP	OTA	NOTEST	5.26511	4.49385	-0.228513	0	1	1	no
XLOC_000542	XLOC_000542	PJ15_1626	JSZD01000006:1047104-1048679	MMP	OTA	NOTEST	1.5443	2.08579	0.433636	0	1	1	no
XLOC_000543	XLOC_000543	PJ15_1627	JSZD01000006:1048750-1049668	MMP	OTA	NOTEST	0.933755	1.49048	0.674666	0	1	1	no
XLOC_000544	XLOC_000544	PJ15_1628	JSZD01000006:1049873-1050749	MMP	OTA	NOTEST	3.56261	3.43424	-0.0529448	0	1	1	no
XLOC_000545	XLOC_000545	PJ15_1629	JSZD01000006:1051247-1053176	MMP	OTA	NOTEST	2.67737	4.22022	0.656504	0	1	1	no
XLOC_000546	XLOC_000546	PJ15_1632	JSZD01000006:1054596-1055349	MMP	OTA	NOTEST	3.42251	1.24653	-1.45713	0	1	1	no
XLOC_000547	XLOC_000547	PJ15_1633	JSZD01000006:1055425-1056799	MMP	OTA	NOTEST	1.98528	1.32031	-0.588471	0	1	1	no
XLOC_000548	XLOC_000548	PJ15_1648	JSZD01000006:1077819-1078749	MMP	OTA	OK	13.8576	11.8806	-0.222073	-0.372259	0.6509	0.971891	no
XLOC_000549	XLOC_000549	PJ15_1649	JSZD01000006:1079025-1080336	MMP	OTA	NOTEST	0.300452	0.572023	0.928938	0	1	1	no
XLOC_000550	XLOC_000550	PJ15_1650	JSZD01000006:1080442-1081216	MMP	OTA	NOTEST	3.24831	1.77168	-0.874571	0	1	1	no
XLOC_000551	XLOC_000551	PJ15_1651	JSZD01000006:1081347-1082277	MMP	OTA	OK	17.9396	15.6226	-0.199519	-0.389409	0.5178	0.913023	no
XLOC_000552	XLOC_000552	PJ15_1652,PJ15_1653	JSZD01000006:1082380-1084910	MMP	OTA	NOTEST	3.11216	2.49215	-0.320529	0	1	1	no
XLOC_000553	XLOC_000553	PJ15_1655	JSZD01000006:1086703-1089361	MMP	OTA	OK	34.7918	37.8347	0.120965	0.427138	0.4608	0.866595	no
XLOC_000554	XLOC_000554	PJ15_1656	JSZD01000006:1089499-1089667	MMP	OTA	OK	1158.88	926.53	-0.32282	-4.00735	0.17575	0.601611	no
XLOC_000555	XLOC_000555	PJ15_1657	JSZD01000006:1089835-1090165	MMP	OTA	OK	344.79	425.513	0.303487	1.61004	0.09915	0.467413	no
XLOC_000556	XLOC_000556	PJ15_1658	JSZD01000006:1090291-1091005	MMP	OTA	OK	64.6401	89.1229	0.463367	1.58818	0.0145	0.178665	no
XLOC_000557	XLOC_000557	PJ15_1659	JSZD01000006:1091142-1091811	MMP	OTA	OK	11.6517	13.1398	0.173407	0.231167	0.7498	0.971891	no
XLOC_000558	XLOC_000558	PJ15_1671	JSZD01000006:1103465-1104872	MMP	OTA	NOTEST	10.8208	9.2482	-0.226559	0	1	1	no
XLOC_000559	XLOC_000559	PJ15_1672	JSZD01000006:1104980-1106402	MMP	OTA	OK	149.641	150.682	0.00999967	0.03504	0.9543	0.984604	no
XLOC_000560	XLOC_000560	PJ15_1675	JSZD01000006:1109423-1110344	MMP	OTA	NOTEST	7.37325	7.62722	0.0488571	0	1	1	no
XLOC_000561	XLOC_000561	PJ15_1676	JSZD01000006:1110810-1111287	MMP	OTA	OK	831.948	657.9	-0.338625	-1.52701	0.0507	0.357756	no
XLOC_000562	XLOC_000562	PJ15_1679	JSZD01000006:1113365-1114190	MMP	OTA	OK	46.7691	54.0679	0.209219	0.671324	0.28445	0.733073	no
XLOC_000563	XLOC_000563	PJ15_1680	JSZD01000006:1114394-1115540	MMP	OTA	NOTEST	9.64761	10.1276	0.0700555	0	1	1	no
XLOC_000564	XLOC_000564	PJ15_1681,PJ15_1682	JSZD01000006:1115710-1117043	MMP	OTA	OK	#NAME?	425.957	inf	#NAME?	0.17405	0.597254	no
XLOC_000565	XLOC_000565	PJ15_1684	JSZD01000006:1118615-1119374	MMP	OTA	OK	33.0445	34.5783	0.0654574	0.169296	0.79595	0.971891	no
XLOC_000566	XLOC_000566	PJ15_1685	JSZD01000006:1119700-1120324	MMP	OTA	NOTEST	6.47061	3.39366	-0.931058	0	1	1	no
XLOC_000567	XLOC_000567	PJ15_1686	JSZD01000006:1120551-1121178	MMP	OTA	OK	1374.1	1396.05	0.02287	0.0976277	0.89105	0.971891	no
XLOC_000568	XLOC_000568	PJ15_1688	JSZD01000006:1123612-1124602	MMP	OTA	OK	96.2041	97.2303	0.0153088	0.0620891	0.9244	0.977468	no
XLOC_000569	XLOC_000569	PJ15_1689	JSZD01000006:1124745-1126074	MMP	OTA	OK	111.901	111.792	-0.00140065	-0.00580951	0.9907	0.992284	no
XLOC_000570	XLOC_000570	PJ15_1692	JSZD01000006:1127169-1127718	MMP	OTA	OK	40.7573	34.5953	-0.236482	-0.559179	0.4389	0.863586	no
XLOC_000571	XLOC_000571	PJ15_1697	JSZD01000006:1132746-1133241	MMP	OTA	OK	56.0713	39.209	-0.516078	-1.36064	0.11255	0.495497	no
XLOC_000572	XLOC_000572	PJ15_1700	JSZD01000006:1135768-1135933	MMP	OTA	OK	107.972	144.941	0.424804	1.55507	0.54335	0.927174	no
XLOC_000573	XLOC_000573	PJ15_1701	JSZD01000006:1135952-1137197	MMP	OTA	OK	46.4092	47.3525	0.0290291	0.0912008	0.87685	0.971891	no
XLOC_000574	XLOC_000574	PJ15_1702	JSZD01000006:1137325-1138225	MMP	OTA	OK	103.71	98.7169	-0.0711793	-0.283453	0.6824	0.971891	no
XLOC_000575	XLOC_000575	PJ15_1703	JSZD01000006:1138231-1139137	MMP	OTA	OK	154.578	161.64	0.0644489	0.228415	0.72045	0.971891	no
XLOC_000576	XLOC_000576	PJ15_1705,PJ15_1706	JSZD01000006:1140299-1142149	MMP	OTA	OK	34.0797	38.7276	0.184452	0.293232	0.85885	0.971891	no
XLOC_000577	XLOC_000577	PJ15_1715	JSZD01000006:1151963-1152758	MMP	OTA	OK	155.568	168.716	0.117048	0.446578	0.5007	0.904654	no
XLOC_000578	XLOC_000578	PJ15_1717	JSZD01000006:1153188-1154424	MMP	OTA	OK	125.643	142.279	0.179389	0.62631	0.3086	0.75272	no
XLOC_000579	XLOC_000579	PJ15_1720	JSZD01000006:1156032-1156470	MMP	OTA	OK	21.0808	12.7706	-0.723104	-0.860998	0.1954	0.632561	no
XLOC_000580	XLOC_000580	PJ15_1722	JSZD01000006:1157953-1158394	MMP	OTA	NOTEST	1.12639	2.17248	0.94764	0	1	1	no
XLOC_000581	XLOC_000581	PJ15_1728,PJ15_1729	JSZD01000006:1163951-1167292	MMP	OTA	OK	134.042	118.616	-0.17639	-0.270232	0.85655	0.971891	no
XLOC_000582	XLOC_000582	PJ15_1730	JSZD01000006:1167590-1168166	MMP	OTA	OK	38.4987	66.0758	0.779311	2.14331	0.0045	0.0847556	no
XLOC_000583	XLOC_000583	PJ15_1731	JSZD01000006:1168522-1169887	MMP	OTA	OK	92.1541	111.252	0.271713	1.10269	0.12405	0.521089	no
XLOC_000584	XLOC_000584	PJ15_1734	JSZD01000006:1175806-1176862	MMP	OTA	OK	48.3718	49.0418	0.0198458	0.0623496	0.9263	0.978532	no
XLOC_000585	XLOC_000585	PJ15_1735	JSZD01000006:1176871-1177678	MMP	OTA	OK	27.2478	28.9014	0.0850014	0.21579	0.7859	0.971891	no
XLOC_000586	XLOC_000586	PJ15_1736	JSZD01000006:1178338-1179028	MMP	OTA	OK	18.3349	34.4969	0.911874	1.85446	0.0059	0.102635	no
XLOC_000587	XLOC_000587	PJ15_1737	JSZD01000006:1179113-1179668	MMP	OTA	OK	17.4646	33.5447	0.941652	1.68837	0.03835	0.308896	no
XLOC_000588	XLOC_000588	PJ15_1738	JSZD01000006:1179682-1180042	MMP	OTA	NOTEST	5.53737	7.819	0.497784	0	1	1	no
XLOC_000589	XLOC_000589	PJ15_1743	JSZD01000006:1184795-1186025	MMP	OTA	OK	385.105	436.169	0.179635	0.636703	0.2889	0.738975	no
XLOC_000590	XLOC_000590	PJ15_1745,PJ15_1746	JSZD01000006:1187537-1189204	MMP	OTA	OK	82.5373	79.0161	-0.0629004	-0.0909213	0.8919	0.971891	no
XLOC_000591	XLOC_000591	PJ15_1754	JSZD01000006:1200275-1200392	MMP	OTA	NOTEST	0	0	0	0	1	1	no
XLOC_000592	XLOC_000592	PJ15_1755	JSZD01000006:1200519-1201872	MMP	OTA	OK	64.0189	74.105	0.211073	0.716106	0.1953	0.632561	no
XLOC_000593	XLOC_000593	PJ15_1756,PJ15_1757	JSZD01000006:1201998-1204939	MMP	OTA	OK	361.342	348.114	-0.0538034	-0.0698044	0.89515	0.971891	no
XLOC_000594	XLOC_000594	PJ15_1759	JSZD01000006:1205216-1205399	MMP	OTA	NOTEST	#NAME?	22.8259	inf	0	1	1	no
XLOC_000595	XLOC_000595	PJ15_1763	JSZD01000006:1208492-1209335	MMP	OTA	OK	18.8533	32.0993	0.767721	1.77731	0.0155	0.184893	no
XLOC_000596	XLOC_000596	PJ15_1765	JSZD01000006:1210101-1210551	MMP	OTA	OK	27.6667	22.4514	-0.301345	-0.500937	0.549	0.928467	no
XLOC_000597	XLOC_000597	PJ15_1771	JSZD01000006:1215707-1216262	MMP	OTA	OK	141.511	140.129	-0.0141556	-0.0597354	0.9379	0.984604	no
XLOC_000598	XLOC_000598	PJ15_1772	JSZD01000006:1216264-1216552	MMP	OTA	OK	70.9661	95.0785	0.42199	1.17608	0.30385	0.750389	no
XLOC_000599	XLOC_000599	PJ15_0681,PJ15_0682	JSZD01000006:857-2458	MMP	OTA	OK	126.74	159.916	0.335447	0.550043	0.8033	0.971891	no
XLOC_000600	XLOC_000600	PJ15_0683	JSZD01000006:2893-3145	MMP	OTA	OK	51.1617	62.2964	0.284084	0.592215	0.6102	0.96163	no
XLOC_000601	XLOC_000601	PJ15_0684,PJ15_0685	JSZD01000006:3364-4490	MMP	OTA	OK	117.473	116.568	-0.0111613	-0.0214503	0.90865	0.971891	no
XLOC_000602	XLOC_000602	PJ15_0686	JSZD01000006:4493-4973	MMP	OTA	NOTEST	5.7293	3.11935	-0.877112	0	1	1	no
XLOC_000603	XLOC_000603	PJ15_0694	JSZD01000006:11299-12970	MMP	OTA	OK	100.926	80.9043	-0.319004	-1.14149	0.08035	0.431268	no
XLOC_000604	XLOC_000604	PJ15_0698	JSZD01000006:15298-15766	MMP	OTA	OK	146.76	96.3294	-0.60741	-2.56181	0.0076	0.117519	no
XLOC_000605	XLOC_000605	PJ15_0699	JSZD01000006:15955-16141	MMP	OTA	OK	2171.72	1221.6	-0.830068	-13.2918	0.0001	0.00455455	yes
XLOC_000606	XLOC_000606	PJ15_0705	JSZD01000006:18294-18972	MMP	OTA	OK	247.589	240.064	-0.0445265	-0.176877	0.8103	0.971891	no
XLOC_000607	XLOC_000607	PJ15_0706	JSZD01000006:19072-19393	MMP	OTA	OK	14117.5	18530.5	0.392422	2.21866	0.033	0.278333	no
XLOC_000608	XLOC_000608	PJ15_0707	JSZD01000006:19485-19683	MMP	OTA	OK	23528.3	#NAME?	inf	#NAME?	5e-05	0.00255612	yes
XLOC_000609	XLOC_000609	PJ15_0708	JSZD01000006:19915-20401	MMP	OTA	OK	490.299	358.957	-0.449851	-2.91603	0.00805	0.12075	no
XLOC_000610	XLOC_000610	PJ15_0711	JSZD01000006:24285-25254	MMP	OTA	OK	11.2455	10.3482	-0.119979	-0.18791	0.7737	0.971891	no
XLOC_000611	XLOC_000611	PJ15_0712	JSZD01000006:25308-26187	MMP	OTA	OK	211.963	168.411	-0.33182	-1.2728	0.071	0.403299	no
XLOC_000612	XLOC_000612	PJ15_0714	JSZD01000006:28414-29629	MMP	OTA	OK	58.9398	39.7322	-0.568935	-1.7519	0.00205	0.0475486	yes
XLOC_000613	XLOC_000613	PJ15_0720	JSZD01000006:37937-38171	MMP	OTA	NOTEST	0	0	0	0	1	1	no
XLOC_000614	XLOC_000614	PJ15_0724	JSZD01000006:41635-42415	MMP	OTA	OK	20.6541	18.764	-0.138458	-0.268749	0.6587	0.971891	no
XLOC_000615	XLOC_000615	PJ15_0725	JSZD01000006:42695-43244	MMP	OTA	OK	32.3379	30.0341	-0.106625	-0.236557	0.76125	0.971891	no
XLOC_000616	XLOC_000616	PJ15_0726,PJ15_0727	JSZD01000006:43263-45187	MMP	OTA	OK	67.3214	53.2558	-0.338126	-0.480204	0.8098	0.971891	no
XLOC_000617	XLOC_000617	PJ15_0730	JSZD01000006:48264-49755	MMP	OTA	OK	9.28659	8.49962	-0.127751	-0.22316	0.6743	0.971891	no
XLOC_000618	XLOC_000618	PJ15_0732	JSZD01000006:50485-51850	MMP	OTA	OK	74.7666	49.6761	-0.58984	-2.15719	0.0014	0.0361546	yes
XLOC_000619	XLOC_000619	PJ15_0733	JSZD01000006:51867-52290	MMP	OTA	OK	56.8169	50.7278	-0.163544	-0.3959	0.5403	0.923858	no
XLOC_000620	XLOC_000620	PJ15_0734	JSZD01000006:52317-52767	MMP	OTA	OK	29.4992	26.6101	-0.148699	-0.267169	0.75655	0.971891	no
XLOC_000621	XLOC_000621	PJ15_0735	JSZD01000006:53493-54516	MMP	OTA	NOTEST	7.2149	7.36313	0.0293403	0	1	1	no
XLOC_000622	XLOC_000622	PJ15_0736	JSZD01000006:54516-55107	MMP	OTA	NOTEST	5.87877	9.83523	0.742445	0	1	1	no
XLOC_000623	XLOC_000623	PJ15_0742	JSZD01000006:64932-66099	MMP	OTA	NOTEST	2.99056	2.11482	-0.49988	0	1	1	no
XLOC_000624	XLOC_000624	PJ15_0744	JSZD01000006:67372-67822	MMP	OTA	OK	186.498	186.984	0.00375812	0.0167395	0.9788	0.98787	no
XLOC_000625	XLOC_000625	PJ15_0748,PJ15_0749	JSZD01000006:72785-75061	MMP	OTA	OK	1863.27	2320.63	0.316674	0.459955	0.8032	0.971891	no
XLOC_000626	XLOC_000626	PJ15_0759	JSZD01000006:84283-85681	MMP	OTA	OK	6.22853	11.6047	0.897741	1.45603	0.0403	0.316256	no
XLOC_000627	XLOC_000627	PJ15_0761	JSZD01000006:86671-86983	MMP	OTA	OK	48.8074	60.1754	0.302073	0.6532	0.4743	0.880742	no
XLOC_000628	XLOC_000628	PJ15_0762	JSZD01000006:87023-87308	MMP	OTA	NOTEST	8.32838	18.7979	1.17446	0	1	1	no
XLOC_000629	XLOC_000629	PJ15_0763	JSZD01000006:87319-87595	MMP	OTA	NOTEST	12.061	11.5465	-0.0628938	0	1	1	no
XLOC_000630	XLOC_000630	PJ15_0764	JSZD01000006:87713-88082	MMP	OTA	OK	4.63132	22.2153	2.26206	2.08519	0.0471	0.346622	no
XLOC_000631	XLOC_000631	PJ15_0769	JSZD01000006:92977-93625	MMP	OTA	OK	68.9168	81.5012	0.241964	0.924248	0.25985	0.709387	no
XLOC_000632	XLOC_000632	PJ15_0771	JSZD01000006:93723-94727	MMP	OTA	OK	72.8765	75.1426	0.0441763	0.0668824	0.88315	0.971891	no
XLOC_000633	XLOC_000633	PJ15_0772	JSZD01000006:94873-95794	MMP	OTA	OK	54.9174	79.2624	0.529375	1.76846	0.0072	0.116585	no
XLOC_000634	XLOC_000634	PJ15_0773	JSZD01000006:95906-96548	MMP	OTA	OK	106.128	111.106	0.066144	0.268522	0.75045	0.971891	no
XLOC_000635	XLOC_000635	PJ15_0774,PJ15_0775	JSZD01000006:96686-99276	MMP	OTA	OK	86.2493	96.3801	0.160223	0.220529	0.8603	0.971891	no
XLOC_000636	XLOC_000636	PJ15_0788	JSZD01000006:111988-112921	MMP	OTA	OK	33.6197	30.1828	-0.155583	-0.431189	0.50745	0.908152	no
XLOC_000637	XLOC_000637	PJ15_0791	JSZD01000006:115941-117141	MMP	OTA	OK	13.2413	19.0635	0.52577	1.09393	0.0409	0.319173	no
XLOC_000638	XLOC_000638	PJ15_0792	JSZD01000006:117156-118452	MMP	OTA	OK	12.1346	11.9453	-0.0226795	-0.0445548	0.9578	0.984604	no
XLOC_000639	XLOC_000639	PJ15_0793	JSZD01000006:118831-120244	MMP	OTA	NOTEST	8.35419	6.56555	-0.347584	0	1	1	no
XLOC_000640	XLOC_000640	PJ15_0794	JSZD01000006:120661-120952	MMP	OTA	OK	24.3454	31.2888	0.361995	0.597982	0.6898	0.971891	no
XLOC_000641	XLOC_000641	PJ15_0795	JSZD01000006:121040-123143	MMP	OTA	OK	8.76196	10.9266	0.318514	0.693407	0.18625	0.624442	no
XLOC_000642	XLOC_000642	PJ15_0808	JSZD01000006:134750-136082	MMP	OTA	NOTEST	0.863957	0.840547	-0.0396308	0	1	1	no
XLOC_000643	XLOC_000643	PJ15_0809	JSZD01000006:136233-136941	MMP	OTA	NOTEST	9.20689	9.45866	0.0389226	0	1	1	no
XLOC_000644	XLOC_000644	PJ15_0810	JSZD01000006:137009-137729	MMP	OTA	OK	17.3067	18.535	0.0989207	0.171274	0.7519	0.971891	no
XLOC_000645	XLOC_000645	PJ15_0811	JSZD01000006:137785-138556	MMP	OTA	OK	13.5764	14.8494	0.129306	0.207229	0.70165	0.971891	no
XLOC_000646	XLOC_000646	PJ15_0812	JSZD01000006:138583-140014	MMP	OTA	OK	20.2888	16.9453	-0.259796	-0.636447	0.21745	0.66918	no
XLOC_000647	XLOC_000647	PJ15_0813	JSZD01000006:140328-141144	MMP	OTA	NOTEST	0.514917	2.00337	1.96001	0	1	1	no
XLOC_000648	XLOC_000648	PJ15_0815	JSZD01000006:142581-143955	MMP	OTA	OK	97.2226	112.71	0.213258	0.674896	0.23005	0.680604	no
XLOC_000649	XLOC_000649	PJ15_0816	JSZD01000006:144149-144455	MMP	OTA	OK	81.7236	195.429	1.25782	4.59594	0.00105	0.0309441	yes
XLOC_000650	XLOC_000650	PJ15_0818	JSZD01000006:145202-147431	MMP	OTA	NOTEST	5.96222	8.03068	0.429674	0	1	1	no
XLOC_000651	XLOC_000651	PJ15_0840	JSZD01000006:172890-175002	MMP	OTA	NOTEST	1.97759	2.45074	0.309473	0	1	1	no
XLOC_000652	XLOC_000652	PJ15_0841	JSZD01000006:175074-175482	MMP	OTA	NOTEST	0	5.7333	inf	0	1	1	no
XLOC_000653	XLOC_000653	PJ15_0842	JSZD01000006:175706-176798	MMP	OTA	OK	127.838	116.695	-0.131564	-0.574973	0.421	0.847753	no
XLOC_000654	XLOC_000654	PJ15_0843	JSZD01000006:176916-177837	MMP	OTA	OK	20.0013	12.0194	-0.734726	-1.38193	0.08495	0.440579	no
XLOC_000655	XLOC_000655	PJ15_0844	JSZD01000006:178127-178331	MMP	OTA	NOTEST	0	6.52952	inf	0	1	1	no
XLOC_000656	XLOC_000656	PJ15_0845	JSZD01000006:178396-179953	MMP	OTA	NOTEST	4.56005	5.61657	0.300641	0	1	1	no
XLOC_000657	XLOC_000657	PJ15_0846	JSZD01000006:179955-180249	MMP	OTA	NOTEST	0	0	0	0	1	1	no
XLOC_000658	XLOC_000658	PJ15_0848	JSZD01000006:181719-182589	MMP	OTA	OK	61.2481	62.2361	0.0230882	0.075979	0.9024	0.971891	no
XLOC_000659	XLOC_000659	PJ15_0851	JSZD01000006:183945-185451	MMP	OTA	NOTEST	7.5162	5.86	-0.359103	0	1	1	no
XLOC_000660	XLOC_000660	PJ15_0852	JSZD01000006:185505-186822	MMP	OTA	NOTEST	7.44991	4.47127	-0.736538	0	1	1	no
XLOC_000661	XLOC_000661	PJ15_0853	JSZD01000006:186876-187839	MMP	OTA	NOTEST	5.40734	2.48659	-1.12075	0	1	1	no
XLOC_000662	XLOC_000662	PJ15_0855	JSZD01000006:188937-190035	MMP	OTA	OK	7.98322	13.3836	0.745421	1.21849	0.096	0.464247	no
XLOC_000663	XLOC_000663	PJ15_0856	JSZD01000006:190288-190702	MMP	OTA	OK	100.919	120.65	0.257624	0.944773	0.23255	0.684533	no
XLOC_000664	XLOC_000664	PJ15_0857	JSZD01000006:190802-191072	MMP	OTA	OK	880.649	885.38	0.00773014	0.054111	0.9654	0.984814	no
XLOC_000665	XLOC_000665	PJ15_0858	JSZD01000006:191719-192097	MMP	OTA	OK	7.00814	30.1039	2.10285	1.94122	0.0553	0.376411	no
XLOC_000666	XLOC_000666	PJ15_0863	JSZD01000006:195123-195558	MMP	OTA	NOTEST	9.94256	6.81863	-0.544135	0	1	1	no
XLOC_000667	XLOC_000667	PJ15_0864	JSZD01000006:195668-195986	MMP	OTA	OK	53.2298	51.8657	-0.0374524	-0.0836244	0.9488	0.984604	no
XLOC_000668	XLOC_000668	PJ15_0865	JSZD01000006:196176-196554	MMP	OTA	OK	16.4578	22.3228	0.439744	0.597632	0.6121	0.96163	no
XLOC_000669	XLOC_000669	PJ15_0866	JSZD01000006:197215-197797	MMP	OTA	NOTEST	4.99905	6.52407	0.384118	0	1	1	no
XLOC_000670	XLOC_000670	PJ15_0867	JSZD01000006:198468-199341	MMP	OTA	OK	51.9043	63.3999	0.288628	0.85321	0.12865	0.524624	no
XLOC_000671	XLOC_000671	PJ15_0868	JSZD01000006:199344-200430	MMP	OTA	OK	23.891	27.8752	0.222516	0.617311	0.3865	0.814968	no
XLOC_000672	XLOC_000672	PJ15_0873	JSZD01000006:204226-204961	MMP	OTA	OK	10.0233	12.0581	0.266651	0.338548	0.5566	0.933255	no
XLOC_000673	XLOC_000673	PJ15_0881	JSZD01000006:211504-212734	MMP	OTA	OK	316.46	318.747	0.010388	0.0365669	0.9478	0.984604	no
XLOC_000674	XLOC_000674	PJ15_0883	JSZD01000006:213843-214545	MMP	OTA	OK	17.1851	19.4832	0.181073	0.332234	0.64025	0.971891	no
XLOC_000675	XLOC_000675	PJ15_0885	JSZD01000006:215835-217074	MMP	OTA	OK	36.0346	27.6083	-0.384279	-1.13156	0.06705	0.39801	no
XLOC_000676	XLOC_000676	PJ15_0886	JSZD01000006:217203-217632	MMP	OTA	OK	40.1089	23.785	-0.753871	-1.33988	0.07765	0.424489	no
XLOC_000677	XLOC_000677	PJ15_0887	JSZD01000006:218167-218404	MMP	OTA	OK	79.2549	109.045	0.460353	1.38401	0.3533	0.787981	no
XLOC_000678	XLOC_000678	PJ15_0888	JSZD01000006:219148-220126	MMP	OTA	OK	17.0977	17.5603	0.038519	0.080102	0.88	0.971891	no
XLOC_000679	XLOC_000679	PJ15_0891	JSZD01000006:223203-224103	MMP	OTA	OK	19.2285	15.2211	-0.33717	-0.688168	0.3554	0.787981	no
XLOC_000680	XLOC_000680	PJ15_0902,PJ15_0903	JSZD01000006:242702-245061	MMP	OTA	OK	63.3482	80.5201	0.346045	0.708904	0.8066	0.971891	no
XLOC_000681	XLOC_000681	PJ15_0906,PJ15_0907	JSZD01000006:248202-252091	MMP	OTA	OK	96.4155	86.4491	-0.157414	-0.355848	0.8587	0.971891	no
XLOC_000682	XLOC_000682	PJ15_0908	JSZD01000006:252097-253420	MMP	OTA	OK	21.4699	17.4327	-0.300518	-0.923283	0.4037	0.83027	no
XLOC_000683	XLOC_000683	PJ15_0909	JSZD01000006:253739-255893	MMP	OTA	NOTEST	7.54372	8.46695	0.166567	0	1	1	no
XLOC_000684	XLOC_000684	PJ15_0910	JSZD01000006:256046-256172	MMP	OTA	NOTEST	0	0	0	0	1	1	no
XLOC_000685	XLOC_000685	PJ15_0911	JSZD01000006:256569-258564	MMP	OTA	NOTEST	4.9529	3.71514	-0.414858	0	1	1	no
XLOC_000686	XLOC_000686	PJ15_0913	JSZD01000006:262080-262950	MMP	OTA	NOTEST	4.82666	7.39479	0.615483	0	1	1	no
XLOC_000687	XLOC_000687	PJ15_0914	JSZD01000006:262992-264642	MMP	OTA	NOTEST	2.47436	1.4977	-0.724309	0	1	1	no
XLOC_000688	XLOC_000688	PJ15_0915	JSZD01000006:264643-265876	MMP	OTA	NOTEST	2.31209	4.96241	1.10184	0	1	1	no
XLOC_000689	XLOC_000689	PJ15_0916	JSZD01000006:265937-266708	MMP	OTA	NOTEST	0	1.07822	inf	0	1	1	no
XLOC_000690	XLOC_000690	PJ15_0921	JSZD01000006:276899-277466	MMP	OTA	NOTEST	3.5727	2.59031	-0.463891	0	1	1	no
XLOC_000691	XLOC_000691	PJ15_0922	JSZD01000006:277722-278490	MMP	OTA	OK	19.6769	15.9238	-0.305316	-0.572822	0.398	0.826256	no
XLOC_000692	XLOC_000692	PJ15_0923	JSZD01000006:278767-279568	MMP	OTA	OK	15.4183	16.1988	0.0712441	0.120975	0.8045	0.971891	no
XLOC_000693	XLOC_000693	PJ15_0924	JSZD01000006:279724-280888	MMP	OTA	OK	49.5878	31.6481	-0.647864	-1.75072	0.0016	0.0396832	yes
XLOC_000694	XLOC_000694	PJ15_0925	JSZD01000006:281159-282380	MMP	OTA	OK	15.0678	18.0538	0.260831	0.58531	0.3429	0.785129	no
XLOC_000695	XLOC_000695	PJ15_0928	JSZD01000006:284012-284808	MMP	OTA	OK	10.5974	17.3545	0.711593	0.915823	0.3068	0.751255	no
XLOC_000696	XLOC_000696	PJ15_0929,PJ15_0930,PJ15_0931,PJ15_0932	JSZD01000006:284951-287869	MMP	OTA	OK	654.025	640.579	-0.029968	-0.0540295	0.90155	0.971891	no
XLOC_000697	XLOC_000697	PJ15_0934	JSZD01000006:288569-289409	MMP	OTA	NOTEST	4.26592	4.22103	-0.0152628	0	1	1	no
XLOC_000698	XLOC_000698	PJ15_0935	JSZD01000006:289855-290611	MMP	OTA	NOTEST	9.43657	6.8759	-0.456713	0	1	1	no
XLOC_000699	XLOC_000699	PJ15_0937	JSZD01000006:291699-292515	MMP	OTA	NOTEST	6.29853	2.57146	-1.29243	0	1	1	no
XLOC_000700	XLOC_000700	PJ15_0938	JSZD01000006:292550-293702	MMP	OTA	NOTEST	2.76715	4.27071	0.626074	0	1	1	no
XLOC_000701	XLOC_000701	PJ15_0939	JSZD01000006:293769-294912	MMP	OTA	NOTEST	0	0	0	0	1	1	no
XLOC_000702	XLOC_000702	PJ15_0940,PJ15_0941	JSZD01000006:295020-297902	MMP	OTA	NOTEST	0.645284	1.97974	1.6173	0	1	1	no
XLOC_000703	XLOC_000703	PJ15_0942	JSZD01000006:297993-298725	MMP	OTA	OK	32.9374	26.5938	-0.308638	-0.742809	0.2908	0.741052	no
XLOC_000704	XLOC_000704	PJ15_0944	JSZD01000006:300149-301295	MMP	OTA	OK	30.9802	24.7836	-0.321962	-0.884821	0.1125	0.495497	no
XLOC_000705	XLOC_000705	PJ15_0946	JSZD01000006:302027-302702	MMP	OTA	OK	32.2988	50.9724	0.658236	1.87159	0.02825	0.263072	no
XLOC_000706	XLOC_000706	PJ15_0947	JSZD01000006:302899-304156	MMP	OTA	OK	65.3251	61.2594	-0.0927047	-0.335906	0.5965	0.954171	no
XLOC_000707	XLOC_000707	PJ15_0948	JSZD01000006:304511-305141	MMP	OTA	NOTEST	5.15246	5.80094	0.171025	0	1	1	no
XLOC_000708	XLOC_000708	PJ15_0949	JSZD01000006:305528-306227	MMP	OTA	OK	89.8708	116.056	0.368897	1.35425	0.0461	0.344902	no
XLOC_000709	XLOC_000709	PJ15_0953	JSZD01000006:309199-310429	MMP	OTA	NOTEST	5.98361	4.48759	-0.415076	0	1	1	no
XLOC_000710	XLOC_000710	PJ15_0954	JSZD01000006:310604-311435	MMP	OTA	OK	222.458	227.492	0.0322842	0.106732	0.84985	0.971891	no
XLOC_000711	XLOC_000711	PJ15_0959	JSZD01000006:316664-317648	MMP	OTA	OK	13.2814	11.1244	-0.255678	-0.431546	0.45215	0.866595	no
XLOC_000712	XLOC_000712	PJ15_0961	JSZD01000006:318398-319430	MMP	OTA	OK	24.4827	14.308	-0.774937	-1.67174	0.00815	0.121522	no
XLOC_000713	XLOC_000713	PJ15_0962	JSZD01000006:319614-321078	MMP	OTA	NOTEST	5.12988	2.54729	-1.00996	0	1	1	no
XLOC_000714	XLOC_000714	PJ15_0963	JSZD01000006:321164-321878	MMP	OTA	OK	30.4625	30.6059	0.00677959	0.016157	0.9609	0.984604	no
XLOC_000715	XLOC_000715	PJ15_0964	JSZD01000006:322007-322985	MMP	OTA	NOTEST	7.89181	7.55499	-0.0629256	0	1	1	no
XLOC_000716	XLOC_000716	PJ15_0969	JSZD01000006:328889-329078	MMP	OTA	OK	421.821	#NAME?	inf	#NAME?	5e-05	0.00255612	yes
XLOC_000717	XLOC_000717	PJ15_0970	JSZD01000006:329179-329521	MMP	OTA	OK	36.8462	30.1287	-0.290375	-0.492926	0.5941	0.952237	no
XLOC_000718	XLOC_000718	PJ15_0971	JSZD01000006:329616-329928	MMP	OTA	NOTEST	6.19918	5.9598	-0.0568125	0	1	1	no
XLOC_000719	XLOC_000719	PJ15_0972	JSZD01000006:330210-332415	MMP	OTA	OK	17.9856	25.2464	0.489229	1.53834	0.00955	0.134992	no
XLOC_000720	XLOC_000720	PJ15_0973	JSZD01000006:332666-333539	MMP	OTA	NOTEST	5.41807	3.6779	-0.558899	0	1	1	no
XLOC_000721	XLOC_000721	PJ15_0977,PJ15_0978,PJ15_0979,PJ15_0980	JSZD01000006:335495-340391	MMP	OTA	OK	30.2465	27.0928	-0.158858	-0.308804	0.8636	0.971891	no
XLOC_000722	XLOC_000722	PJ15_0981	JSZD01000006:340547-342095	MMP	OTA	NOTEST	3.32466	2.69477	-0.303041	0	1	1	no
XLOC_000723	XLOC_000723	PJ15_0982	JSZD01000006:342118-343186	MMP	OTA	NOTEST	7.19085	6.54505	-0.135757	0	1	1	no
XLOC_000724	XLOC_000724	PJ15_0984	JSZD01000006:344849-345851	MMP	OTA	NOTEST	6.66902	5.47898	-0.283567	0	1	1	no
XLOC_000725	XLOC_000725	PJ15_0985	JSZD01000006:346004-346880	MMP	OTA	OK	154.165	174.641	0.179917	0.603122	0.32525	0.769443	no
XLOC_000726	XLOC_000726	PJ15_0986	JSZD01000006:346988-347993	MMP	OTA	OK	38.8241	44.8199	0.207189	0.577116	0.3105	0.755148	no
XLOC_000727	XLOC_000727	PJ15_0987	JSZD01000006:347997-348873	MMP	OTA	OK	11.0215	12.5433	0.186602	0.283191	0.6607	0.971891	no
XLOC_000728	XLOC_000728	PJ15_0988	JSZD01000006:349380-350073	MMP	OTA	OK	129.612	153.173	0.240967	1.03945	0.1814	0.613235	no
XLOC_000729	XLOC_000729	PJ15_0990	JSZD01000006:353700-355527	MMP	OTA	NOTEST	0.513895	0.492753	-0.0606087	0	1	1	no
XLOC_000730	XLOC_000730	PJ15_0991	JSZD01000006:355783-356131	MMP	OTA	NOTEST	12.2779	11.6589	-0.0746234	0	1	1	no
XLOC_000731	XLOC_000731	PJ15_0992	JSZD01000006:356188-357298	MMP	OTA	OK	64.4412	55.3048	-0.220578	-0.696701	0.2103	0.655894	no
XLOC_000732	XLOC_000732	PJ15_0994	JSZD01000006:359005-359632	MMP	OTA	OK	37.9855	53.4464	0.492642	1.44484	0.0968	0.466208	no
XLOC_000733	XLOC_000733	PJ15_0995	JSZD01000006:359653-360244	MMP	OTA	OK	31.4135	43.6329	0.47403	1.21349	0.157	0.570303	no
XLOC_000734	XLOC_000734	PJ15_0996	JSZD01000006:360423-361239	MMP	OTA	OK	61.4405	39.912	-0.622366	-2.10339	0.00735	0.116585	no
XLOC_000735	XLOC_000735	PJ15_0998	JSZD01000006:361945-363058	MMP	OTA	OK	144.023	95.7376	-0.589147	-2.20066	0.0007	0.0216481	yes
XLOC_000736	XLOC_000736	PJ15_0999	JSZD01000006:363544-363994	MMP	OTA	OK	454.765	350.994	-0.373675	-1.79921	0.03375	0.283704	no
XLOC_000737	XLOC_000737	PJ15_1000	JSZD01000006:364313-364574	MMP	OTA	OK	206.879	155.056	-0.415998	-1.9385	0.1797	0.609957	no
XLOC_000738	XLOC_000738	PJ15_1001	JSZD01000006:364746-365844	MMP	OTA	OK	70.1311	57.2683	-0.292317	-0.960614	0.09705	0.466208	no
XLOC_000739	XLOC_000739	PJ15_1002	JSZD01000006:366063-366762	MMP	OTA	OK	11.1712	17.5555	0.652142	0.938435	0.22055	0.670679	no
XLOC_000740	XLOC_000740	PJ15_1003	JSZD01000006:366944-367817	MMP	OTA	OK	15.8024	25.244	0.675795	1.42214	0.0393	0.31154	no
XLOC_000741	XLOC_000741	PJ15_1004,PJ15_1005	JSZD01000006:367819-368655	MMP	OTA	OK	49.3711	74.8876	0.60106	1.19526	0.73935	0.971891	no
XLOC_000742	XLOC_000742	PJ15_1006	JSZD01000006:368772-369249	MMP	OTA	OK	408.207	354.18	-0.204817	-0.95474	0.23365	0.685355	no
XLOC_000743	XLOC_000743	PJ15_1007,PJ15_1008	JSZD01000006:369401-370461	MMP	OTA	OK	102.029	58.5233	-0.80189	-1.47268	0.71205	0.971891	no
XLOC_000744	XLOC_000744	PJ15_1009	JSZD01000006:370587-371877	MMP	OTA	OK	130.543	114.389	-0.190575	-0.931085	0.2375	0.68673	no
XLOC_000745	XLOC_000745	PJ15_1010	JSZD01000006:371922-372780	MMP	OTA	OK	142.095	104.673	-0.440967	-1.78333	0.01085	0.145344	no
XLOC_000746	XLOC_000746	PJ15_1011	JSZD01000006:372813-374445	MMP	OTA	OK	144.007	164.134	0.188735	0.744179	0.2784	0.725748	no
XLOC_000747	XLOC_000747	PJ15_1013	JSZD01000006:375394-376480	MMP	OTA	OK	207.695	269.082	0.373579	1.383	0.0317	0.275724	no
XLOC_000748	XLOC_000748	PJ15_1014	JSZD01000006:376494-377214	MMP	OTA	OK	64.5588	68.4482	0.0843992	0.277539	0.66785	0.971891	no
XLOC_000749	XLOC_000749	PJ15_1015	JSZD01000006:377253-377661	MMP	OTA	OK	41.3955	26.658	-0.634905	-1.19666	0.23535	0.685525	no
XLOC_000750	XLOC_000750	PJ15_1016	JSZD01000006:377729-379754	MMP	OTA	OK	23.2609	20.2221	-0.201976	-0.562735	0.3009	0.748515	no
XLOC_000751	XLOC_000751	PJ15_1019	JSZD01000006:381405-382449	MMP	OTA	OK	215.634	221.821	0.0408067	0.15634	0.816	0.971891	no
XLOC_000752	XLOC_000752	PJ15_1021,PJ15_1022	JSZD01000006:384694-387342	MMP	OTA	OK	435.173	523.923	0.267768	0.386843	0.8198	0.971891	no
XLOC_000753	XLOC_000753	PJ15_1023	JSZD01000006:388058-388451	MMP	OTA	OK	95.2987	95.8128	0.00776273	0.0259752	0.96675	0.984835	no
XLOC_000754	XLOC_000754	PJ15_1024	JSZD01000006:388494-389247	MMP	OTA	OK	73.3033	88.9656	0.27937	0.975826	0.1601	0.574571	no
XLOC_000755	XLOC_000755	PJ15_1025	JSZD01000006:389325-390375	MMP	OTA	OK	111.75	126.771	0.181943	0.777288	0.2644	0.715869	no
XLOC_000756	XLOC_000756	PJ15_1029,PJ15_1030	JSZD01000006:394064-395913	MMP	OTA	OK	101.995	140.201	0.458995	0.718754	0.7644	0.971891	no
XLOC_000757	XLOC_000757	PJ15_1034	JSZD01000006:398365-400218	MMP	OTA	OK	61.3752	48.3632	-0.343745	-0.46431	0.8172	0.971891	no
XLOC_000758	XLOC_000758	PJ15_1035	JSZD01000006:400218-401385	MMP	OTA	OK	74.9754	79.0095	0.0756091	0.277152	0.65975	0.971891	no
XLOC_000759	XLOC_000759	PJ15_1036	JSZD01000006:401405-404345	MMP	OTA	OK	53.1722	47.5264	-0.161942	-0.545453	0.37275	0.805642	no
XLOC_000760	XLOC_000760	PJ15_1037	JSZD01000006:404477-404927	MMP	OTA	NOTEST	7.63959	11.1028	0.53936	0	1	1	no
XLOC_000761	XLOC_000761	PJ15_1045	JSZD01000006:410971-413131	MMP	OTA	NOTEST	1.1637	1.0051	-0.211379	0	1	1	no
XLOC_000762	XLOC_000762	PJ15_1049	JSZD01000006:415599-416289	MMP	OTA	OK	95.4827	78.7406	-0.278131	-1.04594	0.1485	0.559313	no
XLOC_000763	XLOC_000763	PJ15_1050	JSZD01000006:417028-417142	MMP	OTA	NOTEST	0	0	0	0	1	1	no
XLOC_000764	XLOC_000764	PJ15_1051	JSZD01000006:417478-417973	MMP	OTA	OK	39.237	31.1373	-0.333568	-0.734517	0.4236	0.849975	no
XLOC_000765	XLOC_000765	PJ15_1053	JSZD01000006:418948-419545	MMP	OTA	OK	97.0058	97.0101	6.30783e-05	0.000263563	0.9731	0.986489	no
XLOC_000766	XLOC_000766	PJ15_1054	JSZD01000006:419877-420999	MMP	OTA	OK	146.594	197.2	0.427831	1.62686	0.01685	0.195413	no
XLOC_000767	XLOC_000767	PJ15_1055	JSZD01000006:421115-421445	MMP	OTA	OK	217.532	261.719	0.266793	1.47348	0.19585	0.633038	no
XLOC_000768	XLOC_000768	PJ15_1056	JSZD01000006:421558-421918	MMP	OTA	NOTEST	#NAME?	#NAME?	inf	0	1	1	no
XLOC_000769	XLOC_000769	PJ15_1060	JSZD01000006:423718-424933	MMP	OTA	OK	50.4943	46.7336	-0.111661	-0.339298	0.53575	0.921365	no
XLOC_000770	XLOC_000770	PJ15_1062	JSZD01000006:425489-425813	MMP	OTA	OK	48.6039	51.9414	0.0958118	0.209268	0.84155	0.971891	no
XLOC_000771	XLOC_000771	PJ15_1065	JSZD01000006:427337-428132	MMP	OTA	OK	183.174	203.154	0.149359	0.548037	0.41965	0.847279	no
XLOC_000772	XLOC_000772	PJ15_1068	JSZD01000006:430491-430947	MMP	OTA	OK	15.0722	13.2966	-0.180835	-0.228923	0.8132	0.971891	no
XLOC_000773	XLOC_000773	PJ15_1072	JSZD01000006:433100-433766	MMP	OTA	OK	26.2994	46.2102	0.813179	1.98086	0.0058	0.101601	no
XLOC_000774	XLOC_000774	PJ15_1073	JSZD01000006:433843-434464	MMP	OTA	OK	163.75	208.477	0.348389	1.75191	0.0582	0.378995	no
XLOC_000775	XLOC_000775	PJ15_1074	JSZD01000006:434553-435036	MMP	OTA	OK	33.9119	21.9168	-0.629753	-1.31642	0.25425	0.699886	no
XLOC_000776	XLOC_000776	PJ15_1075	JSZD01000006:435103-437266	MMP	OTA	OK	283.075	322.548	0.188327	0.749998	0.2577	0.707052	no
XLOC_000777	XLOC_000777	PJ15_1076	JSZD01000006:437556-438702	MMP	OTA	OK	244.488	232.169	-0.0745865	-0.294299	0.66175	0.971891	no
XLOC_000778	XLOC_000778	PJ15_1077	JSZD01000006:438820-439816	MMP	OTA	NOTEST	10.4892	8.64267	-0.279351	0	1	1	no
XLOC_000779	XLOC_000779	PJ15_1080	JSZD01000006:442993-443569	MMP	OTA	OK	76.0713	79.0599	0.0555936	0.196249	0.79	0.971891	no
XLOC_000780	XLOC_000780	PJ15_1082	JSZD01000006:444726-445407	MMP	OTA	OK	54.3216	78.1229	0.52422	1.60303	0.0083	0.121588	no
XLOC_000781	XLOC_000781	PJ15_1083	JSZD01000006:445520-446069	MMP	OTA	OK	16.5732	8.60126	-0.946232	-1.08832	0.07765	0.424489	no
XLOC_000782	XLOC_000782	PJ15_1086	JSZD01000006:447223-447589	MMP	OTA	OK	2245.14	1728.62	-0.377182	-2.12413	0.0266	0.255299	no
XLOC_000783	XLOC_000783	PJ15_1087	JSZD01000006:447603-447906	MMP	OTA	OK	1152.26	1150.27	-0.00249546	-0.0150509	0.9934	0.993797	no
XLOC_000784	XLOC_000784	PJ15_1088	JSZD01000006:448063-449746	MMP	OTA	OK	777.128	850.388	0.129968	0.470217	0.44965	0.866595	no
XLOC_000785	XLOC_000785	PJ15_1089	JSZD01000006:449861-450542	MMP	OTA	OK	69.307	58.7264	-0.238993	-0.740516	0.2353	0.685525	no
XLOC_000786	XLOC_000786	PJ15_1090	JSZD01000006:450551-450992	MMP	OTA	OK	27.8249	46.2049	0.731667	1.55002	0.11085	0.492339	no
XLOC_000787	XLOC_000787	PJ15_1091	JSZD01000006:451058-451568	MMP	OTA	OK	18.7021	12.3823	-0.594912	-0.81098	0.27335	0.722029	no
XLOC_000788	XLOC_000788	PJ15_1092,PJ15_1093	JSZD01000006:451574-453409	MMP	OTA	OK	124.017	129.902	0.066892	0.0935512	0.89035	0.971891	no
XLOC_000789	XLOC_000789	PJ15_1094	JSZD01000006:453452-454049	MMP	OTA	OK	132.301	138.523	0.0663046	0.264842	0.72325	0.971891	no
XLOC_000790	XLOC_000790	PJ15_1095	JSZD01000006:454156-455116	MMP	OTA	NOTEST	4.09132	3.40689	-0.26411	0	1	1	no
XLOC_000791	XLOC_000791	PJ15_1096,PJ15_1097,PJ15_1098	JSZD01000006:455120-456779	MMP	OTA	OK	32.3219	25.2697	-0.355103	-0.640901	0.71325	0.971891	no
XLOC_000792	XLOC_000792	PJ15_1099	JSZD01000006:456790-457405	MMP	OTA	OK	93.937	90.558	-0.0528505	-0.196163	0.79115	0.971891	no
XLOC_000793	XLOC_000793	PJ15_1100	JSZD01000006:457439-458213	MMP	OTA	OK	67.49	77.0075	0.190325	0.612341	0.3182	0.762886	no
XLOC_000794	XLOC_000794	PJ15_1101	JSZD01000006:458237-458582	MMP	OTA	OK	84.028	84.4117	0.00657335	0.0196492	0.95935	0.984604	no
XLOC_000795	XLOC_000795	PJ15_1102	JSZD01000006:458939-459245	MMP	OTA	OK	232.075	228.486	-0.0224856	-0.111982	0.91735	0.972635	no
XLOC_000796	XLOC_000796	PJ15_1103	JSZD01000006:459446-460430	MMP	OTA	NOTEST	11.5052	10.6045	-0.117605	0	1	1	no
XLOC_000797	XLOC_000797	PJ15_1104	JSZD01000006:460434-461196	MMP	OTA	OK	29.636	26.7068	-0.150142	-0.355966	0.60115	0.956722	no
XLOC_000798	XLOC_000798	PJ15_1105	JSZD01000006:461205-462213	MMP	OTA	OK	22.9825	34.0802	0.568401	1.52471	0.0231	0.234273	no
XLOC_000799	XLOC_000799	PJ15_1106,PJ15_1107	JSZD01000006:462215-464368	MMP	OTA	OK	152.24	172.434	0.179703	0.332769	0.85685	0.971891	no
XLOC_000800	XLOC_000800	PJ15_1108	JSZD01000006:464382-465012	MMP	OTA	OK	42.6165	55.7533	0.387645	1.09702	0.1024	0.473014	no
XLOC_000801	XLOC_000801	PJ15_1109,PJ15_1110	JSZD01000006:465059-466726	MMP	OTA	OK	120.23	130.929	0.12298	0.206105	0.8684	0.971891	no
XLOC_000802	XLOC_000802	PJ15_1111	JSZD01000006:466743-467379	MMP	OTA	OK	63.1153	62.6962	-0.00961306	-0.0327261	0.9701	0.985043	no
XLOC_000803	XLOC_000803	PJ15_1112,PJ15_1113	JSZD01000006:467553-469256	MMP	OTA	OK	187.246	198.528	0.0844125	0.132517	0.8844	0.971891	no
XLOC_000804	XLOC_000804	PJ15_1116	JSZD01000006:473275-474313	MMP	OTA	OK	235.4	252.946	0.103718	0.401631	0.55045	0.928467	no
XLOC_000805	XLOC_000805	PJ15_1117	JSZD01000006:474526-475678	MMP	OTA	OK	77.6391	91.2459	0.232977	1.02453	0.20805	0.651457	no
XLOC_000806	XLOC_000806	PJ15_1118	JSZD01000006:475779-475992	MMP	OTA	OK	1574.88	1295.01	-0.282279	-2.38984	0.07985	0.43016	no
XLOC_000807	XLOC_000807	PJ15_1124	JSZD01000006:479138-479423	MMP	OTA	NOTEST	11.2975	16.2067	0.520585	0	1	1	no
XLOC_000808	XLOC_000808	PJ15_1125	JSZD01000006:479616-480237	MMP	OTA	OK	35.2544	39.084	0.148774	0.392541	0.6367	0.971891	no
XLOC_000809	XLOC_000809	PJ15_1126	JSZD01000006:480531-481314	MMP	OTA	OK	61.036	65.2998	0.0974182	0.363978	0.63365	0.971891	no
XLOC_000810	XLOC_000810	PJ15_1127,PJ15_1128	JSZD01000006:481567-483819	MMP	OTA	OK	62.0451	49.3625	-0.329901	-0.481361	0.80865	0.971891	no
XLOC_000811	XLOC_000811	PJ15_1129	JSZD01000006:483852-484824	MMP	OTA	OK	20.0168	17.8691	-0.163742	-0.361103	0.5992	0.955788	no
XLOC_000812	XLOC_000812	PJ15_1130	JSZD01000006:485050-485986	MMP	OTA	NOTEST	4.83897	7.23119	0.579533	0	1	1	no
XLOC_000813	XLOC_000813	PJ15_1139	JSZD01000006:493825-493942	MMP	OTA	NOTEST	0	0	0	0	1	1	no
XLOC_000814	XLOC_000814	PJ15_1141	JSZD01000006:494746-496207	MMP	OTA	OK	55.9738	51.367	-0.123909	-0.397376	0.4584	0.866595	no
XLOC_000815	XLOC_000815	PJ15_1142	JSZD01000006:496310-496694	MMP	OTA	OK	34.931	32.6154	-0.0989565	-0.18904	0.8393	0.971891	no
XLOC_000816	XLOC_000816	PJ15_1143	JSZD01000006:496981-499231	MMP	OTA	OK	39.9804	36.4112	-0.134911	-0.445744	0.4152	0.844218	no
XLOC_000817	XLOC_000817	PJ15_1144	JSZD01000006:499306-500416	MMP	OTA	OK	94.3201	86.2117	-0.129682	-0.485954	0.4369	0.863586	no
XLOC_000818	XLOC_000818	PJ15_1146	JSZD01000006:501615-502761	MMP	OTA	OK	118.528	105.216	-0.171871	-0.624131	0.3178	0.762886	no
XLOC_000819	XLOC_000819	PJ15_1148	JSZD01000006:504045-504285	MMP	OTA	NOTEST	3.936	3.68563	-0.0948218	0	1	1	no
XLOC_000820	XLOC_000820	PJ15_1149,PJ15_1150	JSZD01000006:504518-505696	MMP	OTA	OK	214.147	221.183	0.0466415	0.0921318	0.899	0.971891	no
XLOC_000821	XLOC_000821	PJ15_1153	JSZD01000006:508914-509826	MMP	OTA	OK	40.0056	35.6273	-0.16722	-0.503681	0.4495	0.866595	no
XLOC_000822	XLOC_000822	PJ15_1155	JSZD01000006:510259-511591	MMP	OTA	OK	26.8088	24.8007	-0.112323	-0.3303	0.58955	0.952237	no
XLOC_000823	XLOC_000823	PJ15_1156	JSZD01000006:511592-512255	MMP	OTA	OK	38.3231	38.7505	0.0159982	0.0392182	0.9448	0.984604	no
XLOC_000824	XLOC_000824	PJ15_1157	JSZD01000006:512355-512721	MMP	OTA	OK	25.6301	23.0046	-0.155918	-0.241557	0.7851	0.971891	no
XLOC_000825	XLOC_000825	PJ15_1158	JSZD01000006:512808-514587	MMP	OTA	OK	44.8258	39.379	-0.186902	-0.598063	0.26865	0.720088	no
XLOC_000826	XLOC_000826	PJ15_1159	JSZD01000006:514635-515349	MMP	OTA	OK	14.5391	23.924	0.71852	1.26902	0.03795	0.307653	no
XLOC_000827	XLOC_000827	PJ15_1161	JSZD01000006:516364-516925	MMP	OTA	OK	1465.2	1072.81	-0.449702	-2.58215	0.00705	0.115426	no
XLOC_000828	XLOC_000828	PJ15_1164	JSZD01000006:518935-519868	MMP	OTA	OK	74.0885	68.3145	-0.117056	-0.422322	0.5443	0.927667	no
XLOC_000829	XLOC_000829	PJ15_1166	JSZD01000006:521004-521847	MMP	OTA	OK	12.9315	17.6262	0.446833	0.79695	0.22715	0.67799	no
XLOC_000830	XLOC_000830	PJ15_1168	JSZD01000006:523218-523839	MMP	OTA	OK	36.299	24.0248	-0.595401	-1.33197	0.0859	0.443669	no
XLOC_000831	XLOC_000831	PJ15_1169	JSZD01000006:523933-524887	MMP	OTA	OK	4.99865	10.8904	1.12344	1.27936	0.05945	0.381655	no
XLOC_000832	XLOC_000832	PJ15_1170,PJ15_1171,PJ15_1172	JSZD01000006:524896-527554	MMP	OTA	NOTEST	2.37117	3.49822	0.561024	0	1	1	no
XLOC_000833	XLOC_000833	PJ15_1173	JSZD01000006:527836-528820	MMP	OTA	OK	16.4446	16.58	0.0118326	0.0243981	0.95685	0.984604	no
XLOC_000834	XLOC_000834	PJ15_1175	JSZD01000006:530593-530782	MMP	OTA	OK	66.5763	48.6034	-0.453951	-1.05124	0.7107	0.971891	no
XLOC_000835	XLOC_000835	PJ15_1176	JSZD01000006:531104-531686	MMP	OTA	OK	36.6043	19.1488	-0.93476	-1.99293	0.1002	0.467413	no
XLOC_000836	XLOC_000836	PJ15_1177	JSZD01000006:531802-534442	MMP	OTA	OK	376.112	468.158	0.315834	1.15499	0.0666	0.396278	no
XLOC_000837	XLOC_000837	PJ15_1178	JSZD01000006:534701-535067	MMP	OTA	OK	72.4779	60.3638	-0.263858	-0.686355	0.35875	0.789295	no
XLOC_000838	XLOC_000838	PJ15_1179	JSZD01000006:535165-535636	MMP	OTA	OK	10.7729	11.9671	0.151672	0.155031	0.8164	0.971891	no
XLOC_000839	XLOC_000839	PJ15_1180	JSZD01000006:535771-540277	MMP	OTA	OK	98.9891	96.9335	-0.0302751	-0.0980737	0.8564	0.971891	no
XLOC_000840	XLOC_000840	PJ15_1181	JSZD01000006:540326-542987	MMP	OTA	OK	110.526	108.305	-0.029289	-0.0987608	0.86305	0.971891	no
XLOC_000841	XLOC_000841	PJ15_1184	JSZD01000006:545225-545678	MMP	OTA	OK	135.601	92.2362	-0.555963	-1.92088	0.00765	0.117566	no
XLOC_000842	XLOC_000842	PJ15_1185	JSZD01000006:545812-546364	MMP	OTA	OK	43.9978	48.5885	0.143183	0.389213	0.6171	0.961939	no
XLOC_000843	XLOC_000843	PJ15_1186,PJ15_1187	JSZD01000006:546404-547176	MMP	OTA	OK	78.4124	80.1278	0.0312217	0.0488273	0.8795	0.971891	no
XLOC_000844	XLOC_000844	PJ15_1188	JSZD01000006:547202-548501	MMP	OTA	OK	139.811	148.007	0.0821937	0.286601	0.63955	0.971891	no
XLOC_000845	XLOC_000845	PJ15_1189	JSZD01000006:548557-549331	MMP	OTA	OK	39.4322	39.7666	0.012185	0.035071	0.96875	0.984927	no
XLOC_000846	XLOC_000846	PJ15_1191	JSZD01000006:550044-551079	MMP	OTA	OK	17.5507	11.2432	-0.642472	-1.21133	0.063	0.386442	no
XLOC_000847	XLOC_000847	PJ15_1192	JSZD01000006:551154-552171	MMP	OTA	OK	182.537	148.105	-0.30157	-1.01986	0.08905	0.452475	no
XLOC_000848	XLOC_000848	PJ15_1194	JSZD01000006:553244-553796	MMP	OTA	OK	43.8121	41.5617	-0.0760767	-0.189001	0.77635	0.971891	no
XLOC_000849	XLOC_000849	PJ15_1195	JSZD01000006:553975-554746	MMP	OTA	OK	135.094	110.14	-0.294627	-1.01786	0.0688	0.39987	no
XLOC_000850	XLOC_000850	PJ15_1198,PJ15_1199	JSZD01000006:555964-558500	MMP	OTA	OK	40.0433	31.0194	-0.36839	-0.478908	0.80425	0.971891	no
XLOC_000851	XLOC_000851	PJ15_1204	JSZD01000006:561780-563034	MMP	OTA	OK	169.028	213.635	0.337887	1.22012	0.0475	0.346622	no
XLOC_000852	XLOC_000852	PJ15_1205	JSZD01000006:563276-564515	MMP	OTA	OK	176.234	126.489	-0.478489	-1.54838	0.0076	0.117519	no
XLOC_000853	XLOC_000853	PJ15_1217	JSZD01000006:574028-574502	MMP	OTA	OK	19.4496	19.7466	0.0218671	0.0310326	0.9437	0.984604	no
XLOC_000854	XLOC_000854	PJ15_1218	JSZD01000006:574582-575998	MMP	OTA	OK	122.489	128.676	0.0710858	0.248592	0.68935	0.971891	no
XLOC_000855	XLOC_000855	PJ15_1220	JSZD01000006:577267-578374	MMP	OTA	OK	137.141	163.272	0.251615	0.969228	0.16795	0.586651	no
XLOC_000856	XLOC_000856	PJ15_1221	JSZD01000006:578419-582274	MMP	OTA	OK	33.0693	26.4247	-0.323607	-1.09662	0.0627	0.385905	no
XLOC_000857	XLOC_000857	PJ15_1222	JSZD01000006:582388-583597	MMP	OTA	OK	57.3612	51.8928	-0.144542	-0.525824	0.457	0.866595	no
XLOC_000858	XLOC_000858	PJ15_1225	JSZD01000006:585223-586417	MMP	OTA	OK	6.1741	19.9982	1.69557	2.61442	0.00065	0.020875	yes
XLOC_000859	XLOC_000859	PJ15_1227	JSZD01000006:586538-588152	MMP	OTA	OK	33.3591	25.8753	-0.366507	-0.420408	0.80875	0.971891	no
XLOC_000860	XLOC_000860	PJ15_1228	JSZD01000006:588188-588407	MMP	OTA	OK	#NAME?	68.0638	inf	#NAME?	5e-05	0.00255612	yes
XLOC_000861	XLOC_000861	PJ15_1231	JSZD01000006:590746-591358	MMP	OTA	OK	745.818	655.446	-0.186347	-0.815597	0.27135	0.720088	no
XLOC_000862	XLOC_000862	PJ15_1232	JSZD01000006:591563-594005	MMP	OTA	NOTEST	3.96591	3.7157	-0.0940158	0	1	1	no
XLOC_000863	XLOC_000863	PJ15_1233	JSZD01000006:594038-594164	MMP	OTA	NOTEST	0	0	0	0	1	1	no
XLOC_000864	XLOC_000864	PJ15_1235	JSZD01000006:594974-596063	MMP	OTA	OK	97.8633	64.7212	-0.596529	-2.5528	0.00305	0.0636688	no
XLOC_000865	XLOC_000865	PJ15_1236,PJ15_1237,PJ15_1238	JSZD01000006:596069-602279	MMP	OTA	OK	127.889	123.484	-0.0505722	-0.083711	0.8944	0.971891	no
XLOC_000866	XLOC_000866	PJ15_1239	JSZD01000006:602357-603140	MMP	OTA	OK	27.6024	19.152	-0.527294	-1.12528	0.09125	0.45625	no
XLOC_000867	XLOC_000867	PJ15_1240	JSZD01000006:603221-604271	MMP	OTA	OK	71.2853	71.4012	0.00234522	0.00839754	0.983	0.98942	no
XLOC_000868	XLOC_000868	PJ15_1241	JSZD01000006:604453-605869	MMP	OTA	OK	1605.67	1566.4	-0.0357219	-0.111835	0.8467	0.971891	no
XLOC_000869	XLOC_000869	PJ15_1242	JSZD01000006:606184-606739	MMP	OTA	OK	239.617	276.967	0.208983	0.871824	0.233	0.685053	no
XLOC_000870	XLOC_000870	PJ15_1243	JSZD01000006:606955-608188	MMP	OTA	OK	24.0532	16.1689	-0.573012	-1.38527	0.0209	0.221841	no
XLOC_000871	XLOC_000871	PJ15_1244	JSZD01000006:608200-609217	MMP	OTA	OK	30.8914	27.4355	-0.171161	-0.47001	0.45535	0.866595	no
XLOC_000872	XLOC_000872	PJ15_1245	JSZD01000006:609361-609715	MMP	OTA	NOTEST	4.81135	1.56483	-1.62044	0	1	1	no
XLOC_000873	XLOC_000873	PJ15_1247	JSZD01000006:612216-612636	MMP	OTA	OK	11.0992	23.1627	1.06135	1.39473	0.1618	0.577363	no
XLOC_000874	XLOC_000874	PJ15_1248	JSZD01000006:612805-615385	MMP	OTA	OK	298.992	548.711	0.87594	2.76778	5e-05	0.00255612	yes
XLOC_000875	XLOC_000875	PJ15_1250	JSZD01000006:616520-616943	MMP	OTA	OK	170.985	207.296	0.277822	1.17397	0.1606	0.575541	no
XLOC_000876	XLOC_000876	PJ15_1253	JSZD01000006:618854-619733	MMP	OTA	OK	23.0703	33.2872	0.528929	1.28005	0.03165	0.275724	no
XLOC_000877	XLOC_000877	PJ15_1254	JSZD01000006:619827-621348	MMP	OTA	OK	11.5746	16.9039	0.546398	1.24887	0.04445	0.338441	no
XLOC_000878	XLOC_000878	PJ15_1255	JSZD01000006:621441-622269	MMP	OTA	NOTEST	5.64593	5.9763	0.0820413	0	1	1	no
XLOC_000879	XLOC_000879	PJ15_1256	JSZD01000006:622305-623280	MMP	OTA	NOTEST	3.8039	4.15133	0.126093	0	1	1	no
XLOC_000880	XLOC_000880	PJ15_1257	JSZD01000006:623575-624535	MMP	OTA	NOTEST	3.15783	7.48801	1.24565	0	1	1	no
XLOC_000881	XLOC_000881	PJ15_1259	JSZD01000006:625669-626602	MMP	OTA	OK	12.3477	10.4947	-0.234593	-0.370852	0.5125	0.911571	no
XLOC_000882	XLOC_000882	PJ15_1260	JSZD01000006:626816-627896	MMP	OTA	OK	18.4991	25.5789	0.467501	1.13861	0.0821	0.435065	no
XLOC_000883	XLOC_000883	PJ15_1261	JSZD01000006:627938-628670	MMP	OTA	OK	20.3035	20.2759	-0.00195983	-0.00378129	0.95825	0.984604	no
XLOC_000884	XLOC_000884	PJ15_1266	JSZD01000006:635076-636018	MMP	OTA	OK	96.3425	81.2714	-0.245425	-0.902337	0.1702	0.589697	no
XLOC_000885	XLOC_000885	PJ15_1267	JSZD01000006:636102-636891	MMP	OTA	OK	177.161	178.718	0.0126237	0.0417622	0.9424	0.984604	no
XLOC_000886	XLOC_000886	PJ15_1268	JSZD01000006:636918-639327	MMP	OTA	OK	439.119	509.413	0.214223	0.607847	0.2211	0.670679	no
XLOC_000887	XLOC_000887	PJ15_1269	JSZD01000006:639519-639693	MMP	OTA	OK	157.562	185.707	0.237105	1.0784	0.6974	0.971891	no
XLOC_000888	XLOC_000888	PJ15_1270	JSZD01000006:639736-640555	MMP	OTA	OK	47.2749	80.5482	0.768776	2.79159	0.0007	0.0216481	yes
XLOC_000889	XLOC_000889	PJ15_1275	JSZD01000006:643553-646027	MMP	OTA	OK	8.15906	20.2349	1.31037	1.48096	0.46055	0.866595	no
XLOC_000890	XLOC_000890	PJ15_1278	JSZD01000006:647792-649064	MMP	OTA	OK	94.562	95.7276	0.0176741	0.0560807	0.9233	0.977035	no
XLOC_000891	XLOC_000891	PJ15_1279	JSZD01000006:649096-650017	MMP	OTA	OK	12.7265	13.4887	0.0839168	0.143738	0.81675	0.971891	no
XLOC_000892	XLOC_000892	PJ15_1280	JSZD01000006:650051-651257	MMP	OTA	OK	9.53136	8.63181	-0.14302	-0.229084	0.68545	0.971891	no
XLOC_000893	XLOC_000893	PJ15_1281	JSZD01000006:651309-652722	MMP	OTA	OK	16.0266	15.6907	-0.0305613	-0.0719362	0.89295	0.971891	no
XLOC_000894	XLOC_000894	PJ15_1282	JSZD01000006:652786-654325	MMP	OTA	OK	30.0554	29.1995	-0.0416811	-0.124158	0.846	0.971891	no
XLOC_000895	XLOC_000895	PJ15_1283	JSZD01000006:654409-656086	MMP	OTA	OK	51.9333	62.828	0.274748	0.975214	0.09425	0.459819	no
XLOC_000896	XLOC_000896	PJ15_1284,PJ15_1285	JSZD01000006:656324-657655	MMP	OTA	OK	89.1627	99.7264	0.161534	0.24427	0.85895	0.971891	no
XLOC_000897	XLOC_000897	PJ15_1286	JSZD01000006:657895-658762	MMP	OTA	OK	25.496	21.4386	-0.250056	-0.580209	0.40295	0.83009	no
XLOC_000898	XLOC_000898	PJ15_1287	JSZD01000006:658971-660027	MMP	OTA	NOTEST	0.312599	3.07373	3.2976	0	1	1	no
XLOC_000899	XLOC_000899	PJ15_1290,PJ15_1291	JSZD01000006:662476-664958	MMP	OTA	NOTEST	5.1219	4.50913	-0.18383	0	1	1	no
XLOC_000900	XLOC_000900	PJ15_1292	JSZD01000006:665024-666017	MMP	OTA	NOTEST	1.03522	2.66884	1.36627	0	1	1	no
XLOC_000901	XLOC_000901	PJ15_1294	JSZD01000006:667878-668649	MMP	OTA	NOTEST	5.90234	3.19258	-0.886564	0	1	1	no
XLOC_000902	XLOC_000902	PJ15_1295	JSZD01000006:668794-669349	MMP	OTA	OK	3.84155	13.1684	1.77732	1.35418	0.1412	0.551139	no
XLOC_000903	XLOC_000903	PJ15_1296	JSZD01000006:669399-670512	MMP	OTA	OK	14.7769	16.3951	0.149925	0.152883	0.85625	0.971891	no
XLOC_000904	XLOC_000904	PJ15_1300	JSZD01000006:672751-674035	MMP	OTA	NOTEST	3.49902	2.67054	-0.389819	0	1	1	no
XLOC_000905	XLOC_000905	PJ15_1301	JSZD01000006:674208-675582	MMP	OTA	NOTEST	1.05585	1.51653	0.522372	0	1	1	no
XLOC_000906	XLOC_000906	PJ15_1302,PJ15_1303	JSZD01000006:675631-676467	MMP	OTA	NOTEST	1.89898	8.05841	2.08527	0	1	1	no
XLOC_000907	XLOC_000907	PJ15_1304	JSZD01000006:676651-679075	MMP	OTA	OK	45.5449	38.0888	-0.257924	-0.704798	0.16165	0.577363	no
XLOC_000908	XLOC_000908	PJ15_1305	JSZD01000006:679091-680420	MMP	OTA	OK	16.7619	13.7556	-0.285162	-0.61406	0.2348	0.685525	no
XLOC_000909	XLOC_000909	PJ15_1306	JSZD01000006:680438-681899	MMP	OTA	OK	18.0096	10.4564	-0.784388	-1.65953	0.00275	0.0588782	no
XLOC_000910	XLOC_000910	PJ15_1307	JSZD01000006:681919-682759	MMP	OTA	NOTEST	3.20285	4.7264	0.561387	0	1	1	no
XLOC_000911	XLOC_000911	PJ15_1308	JSZD01000006:683047-683677	MMP	OTA	NOTEST	5.26417	4.33213	-0.28113	0	1	1	no
XLOC_000912	XLOC_000912	PJ15_1309	JSZD01000006:683689-684415	MMP	OTA	NOTEST	7.14287	7.04665	-0.0195666	0	1	1	no
XLOC_000913	XLOC_000913	PJ15_1310	JSZD01000006:684425-684839	MMP	OTA	NOTEST	8.49549	4.52857	-0.907641	0	1	1	no
XLOC_000914	XLOC_000914	PJ15_1311	JSZD01000006:684871-686224	MMP	OTA	NOTEST	7.17647	5.35441	-0.422546	0	1	1	no
XLOC_000915	XLOC_000915	PJ15_1312	JSZD01000006:686265-687051	MMP	OTA	NOTEST	4.77545	3.81026	-0.325747	0	1	1	no
XLOC_000916	XLOC_000916	PJ15_1313	JSZD01000006:687055-688405	MMP	OTA	NOTEST	4.98126	4.28449	-0.217386	0	1	1	no
XLOC_000917	XLOC_000917	PJ15_1314	JSZD01000006:688413-689622	MMP	OTA	NOTEST	7.56015	5.52406	-0.452685	0	1	1	no
XLOC_000918	XLOC_000918	PJ15_1316	JSZD01000006:689725-690522	MMP	OTA	NOTEST	6.62288	6.33239	-0.0647095	0	1	1	no
XLOC_000919	XLOC_000919	PJ15_1317	JSZD01000006:690524-691247	MMP	OTA	NOTEST	7.7609	6.1621	-0.332803	0	1	1	no
XLOC_000920	XLOC_000920	PJ15_1319	JSZD01000006:692462-693419	MMP	OTA	NOTEST	4.96585	6.31955	0.347782	0	1	1	no
XLOC_000921	XLOC_000921	PJ15_1320	JSZD01000006:693523-694975	MMP	OTA	NOTEST	7.91919	5.69155	-0.476532	0	1	1	no
XLOC_000922	XLOC_000922	PJ15_1321	JSZD01000006:695045-696161	MMP	OTA	OK	21.9312	15.2654	-0.522716	-1.17812	0.06325	0.386442	no
XLOC_000923	XLOC_000923	PJ15_1322,PJ15_1323	JSZD01000006:696225-698825	MMP	OTA	OK	9.86347	11.5211	0.224116	0.277802	0.82855	0.971891	no
XLOC_000924	XLOC_000924	PJ15_1324	JSZD01000006:698870-699983	MMP	OTA	NOTEST	5.88576	5.48701	-0.10121	0	1	1	no
XLOC_000925	XLOC_000925	PJ15_1327	JSZD01000006:702024-703209	MMP	OTA	OK	16.0927	13.2029	-0.285547	-0.602734	0.3562	0.787981	no
XLOC_000926	XLOC_000926	PJ15_1329	JSZD01000006:705592-705832	MMP	OTA	NOTEST	4.86629	9.49744	0.964717	0	1	1	no
XLOC_000927	XLOC_000927	PJ15_1330	JSZD01000006:705860-706487	MMP	OTA	OK	69.611	64.1958	-0.116836	-0.431809	0.6326	0.971891	no
XLOC_000928	XLOC_000928	PJ15_1332	JSZD01000006:707819-712532	MMP	OTA	OK	34.7065	28.6561	-0.276364	-0.851208	0.12285	0.518261	no
XLOC_000929	XLOC_000929	PJ15_1333	JSZD01000006:712601-715799	MMP	OTA	OK	33.042	30.1811	-0.130656	-0.352185	0.47835	0.884047	no
XLOC_000930	XLOC_000930	PJ15_1334	JSZD01000006:715999-717184	MMP	OTA	NOTEST	3.72003	3.38572	-0.135853	0	1	1	no
XLOC_000931	XLOC_000931	PJ15_1335	JSZD01000006:717187-717655	MMP	OTA	NOTEST	3.75911	4.28019	0.187285	0	1	1	no
XLOC_000932	XLOC_000932	PJ15_1336	JSZD01000006:717665-718259	MMP	OTA	OK	11.3082	10.1557	-0.155079	-0.174842	0.7631	0.971891	no
XLOC_000933	XLOC_000933	PJ15_1338	JSZD01000006:719499-720693	MMP	OTA	NOTEST	4.38811	3.51036	-0.321982	0	1	1	no
XLOC_000934	XLOC_000934	PJ15_1339	JSZD01000006:720842-722483	MMP	OTA	OK	10.1185	7.84256	-0.367593	-0.678019	0.2057	0.649784	no
XLOC_000935	XLOC_000935	PJ15_1340	JSZD01000006:722521-723988	MMP	OTA	NOTEST	5.76204	4.15628	-0.471288	0	1	1	no
XLOC_000936	XLOC_000936	PJ15_1341	JSZD01000006:724000-724792	MMP	OTA	NOTEST	3.22276	2.39894	-0.425901	0	1	1	no
XLOC_000937	XLOC_000937	PJ15_1342	JSZD01000006:724801-725602	MMP	OTA	NOTEST	9.68159	5.63354	-0.781201	0	1	1	no
XLOC_000938	XLOC_000938	PJ15_1343	JSZD01000006:725618-726434	MMP	OTA	OK	10.9721	5.56328	-0.979839	-1.04377	0.09585	0.464247	no
XLOC_000939	XLOC_000939	PJ15_1344	JSZD01000006:726467-726989	MMP	OTA	OK	41.5737	38.2656	-0.119624	-0.287464	0.7038	0.971891	no
XLOC_000940	XLOC_000940	PJ15_1345	JSZD01000006:727022-728246	MMP	OTA	NOTEST	7.09227	4.67787	-0.600397	0	1	1	no
XLOC_000941	XLOC_000941	PJ15_1346	JSZD01000006:728332-729544	MMP	OTA	NOTEST	6.40719	4.78859	-0.420091	0	1	1	no
XLOC_000942	XLOC_000942	PJ15_1347	JSZD01000006:729571-730504	MMP	OTA	OK	17.5149	9.79279	-0.838795	-1.39483	0.0471	0.346622	no
XLOC_000943	XLOC_000943	PJ15_1348,PJ15_1349	JSZD01000006:730515-732340	MMP	OTA	OK	13.9763	12.9341	-0.111805	-0.130042	0.8527	0.971891	no
XLOC_000944	XLOC_000944	PJ15_1350	JSZD01000006:732357-732657	MMP	OTA	NOTEST	4.29771	2.02765	-1.08376	0	1	1	no
XLOC_000945	XLOC_000945	PJ15_1351	JSZD01000006:732682-732988	MMP	OTA	OK	18.8154	11.9768	-0.651667	-0.771089	0.59065	0.952237	no
XLOC_000946	XLOC_000946	PJ15_1353	JSZD01000006:734134-734941	MMP	OTA	OK	48.004	42.7435	-0.167452	-0.509827	0.42295	0.849975	no
XLOC_000947	XLOC_000947	PJ15_1355	JSZD01000006:736696-738088	MMP	OTA	OK	24.308	21.5561	-0.173337	-0.500149	0.44825	0.866595	no
XLOC_000948	XLOC_000948	PJ15_1356	JSZD01000006:738187-739750	MMP	OTA	OK	20.8282	15.7685	-0.401499	-1.0462	0.06935	0.400399	no
XLOC_000949	XLOC_000949	PJ15_1357	JSZD01000006:739812-741189	MMP	OTA	OK	10.4772	10.738	0.0354776	0.0659717	0.8887	0.971891	no
XLOC_000950	XLOC_000950	PJ15_1359	JSZD01000006:742315-743602	MMP	OTA	OK	44.2228	27.9419	-0.662359	-1.81416	0.0011	0.0316724	yes
XLOC_000951	XLOC_000951	PJ15_1360	JSZD01000006:743845-744520	MMP	OTA	OK	109.748	86.8484	-0.337618	-1.25784	0.09165	0.457337	no
XLOC_000952	XLOC_000952	PJ15_1361	JSZD01000006:744591-746286	MMP	OTA	OK	169.881	130.343	-0.38221	-1.32338	0.0256	0.248558	no
XLOC_000953	XLOC_000953	PJ15_1362	JSZD01000006:746396-746978	MMP	OTA	OK	434.139	400.835	-0.115151	-0.527729	0.51845	0.913023	no
XLOC_000954	XLOC_000954	PJ15_1368	JSZD01000006:753902-754904	MMP	OTA	OK	41.33	39.5208	-0.0645768	-0.202634	0.734	0.971891	no
XLOC_000955	XLOC_000955	PJ15_1370,PJ15_1371	JSZD01000006:758632-760308	MMP	OTA	NOTEST	7.74305	6.65606	-0.218234	0	1	1	no
XLOC_000956	XLOC_000956	PJ15_1372	JSZD01000006:760390-761179	MMP	OTA	NOTEST	1.901	1.82492	-0.0589256	0	1	1	no
XLOC_000957	XLOC_000957	PJ15_1373	JSZD01000006:761222-763025	MMP	OTA	NOTEST	3.29272	3.56717	0.115499	0	1	1	no
XLOC_000958	XLOC_000958	PJ15_1375	JSZD01000006:763798-764956	MMP	OTA	NOTEST	4.91471	2.21498	-1.14982	0	1	1	no
XLOC_000959	XLOC_000959	PJ15_1376	JSZD01000006:765033-766350	MMP	OTA	NOTEST	0.738052	1.92506	1.38311	0	1	1	no
XLOC_000960	XLOC_000960	PJ15_1377,PJ15_1378	JSZD01000006:766387-767709	MMP	OTA	NOTEST	6.26933	7.97677	0.347494	0	1	1	no
XLOC_000961	XLOC_000961	PJ15_1379	JSZD01000006:767756-769040	MMP	OTA	NOTEST	4.27709	2.41006	-0.827558	0	1	1	no
XLOC_000962	XLOC_000962	PJ15_1380	JSZD01000006:769097-770252	MMP	OTA	NOTEST	3.27892	1.60583	-1.0299	0	1	1	no
XLOC_000963	XLOC_000963	PJ15_1387	JSZD01000006:777168-778014	MMP	OTA	OK	62.2205	60.3118	-0.04495	-0.147196	0.83525	0.971891	no
XLOC_000964	XLOC_000964	PJ15_1388	JSZD01000006:778175-779393	MMP	OTA	NOTEST	5.02691	3.31242	-0.601787	0	1	1	no
XLOC_000965	XLOC_000965	PJ15_1391	JSZD01000006:782389-783541	MMP	OTA	OK	11.0845	11.5282	0.0566207	0.100353	0.86365	0.971891	no
XLOC_000966	XLOC_000966	PJ15_1392	JSZD01000006:783631-784408	MMP	OTA	NOTEST	8.27495	9.80383	0.244595	0	1	1	no
XLOC_000967	XLOC_000967	PJ15_1394	JSZD01000006:785850-787263	MMP	OTA	NOTEST	2.11515	1.70895	-0.30765	0	1	1	no
XLOC_000968	XLOC_000968	PJ15_1395	JSZD01000006:787492-788359	MMP	OTA	NOTEST	8.04612	10.6409	0.403251	0	1	1	no
XLOC_000969	XLOC_000969	PJ15_1396	JSZD01000006:788391-789294	MMP	OTA	NOTEST	2.9959	0.662154	-2.17775	0	1	1	no
XLOC_000970	XLOC_000970	PJ15_1397	JSZD01000006:789312-790044	MMP	OTA	NOTEST	1.11615	0.524871	-1.08849	0	1	1	no
XLOC_000971	XLOC_000971	PJ15_1399	JSZD01000006:791757-792342	MMP	OTA	OK	26.0688	21.3013	-0.291385	-0.603371	0.63225	0.971891	no
XLOC_000972	XLOC_000972	PJ15_1403	JSZD01000006:796171-796861	MMP	OTA	OK	16.4319	15.6914	-0.0665221	-0.113111	0.90225	0.971891	no
XLOC_000973	XLOC_000973	PJ15_1404	JSZD01000006:796872-797304	MMP	OTA	OK	67.9868	70.055	0.0432328	0.130151	0.8831	0.971891	no
XLOC_000974	XLOC_000974	PJ15_1407	JSZD01000006:799397-800546	MMP	OTA	NOTEST	6.85269	9.19579	0.424304	0	1	1	no
XLOC_000975	XLOC_000975	PJ15_1408	JSZD01000006:800672-801563	MMP	OTA	OK	28.0491	23.1944	-0.274178	-0.646635	0.2785	0.725748	no
XLOC_000976	XLOC_000976	PJ15_1409	JSZD01000006:801761-802748	MMP	OTA	OK	11.3567	12.5532	0.144504	0.236456	0.6476	0.971891	no
XLOC_000977	XLOC_000977	PJ15_1410	JSZD01000006:802773-803958	MMP	OTA	NOTEST	3.57272	1.95642	-0.868805	0	1	1	no
XLOC_000978	XLOC_000978	PJ15_1413,PJ15_1414,PJ15_1415	JSZD01000006:805983-811487	MMP	OTA	OK	84.9458	91.2605	0.103447	0.163545	0.88295	0.971891	no
XLOC_000979	XLOC_000979	PJ15_1416	JSZD01000006:811782-813072	MMP	OTA	OK	14.6281	14.0151	-0.061758	-0.138588	0.8543	0.971891	no
XLOC_000980	XLOC_000980	PJ15_1417	JSZD01000006:813165-815265	MMP	OTA	OK	9.95541	8.11898	-0.294183	-0.636283	0.2954	0.744954	no
XLOC_000981	XLOC_000981	PJ15_1420	JSZD01000006:819390-819804	MMP	OTA	OK	10.2132	13.8855	0.443149	0.495353	0.5318	0.91873	no
XLOC_000982	XLOC_000982	PJ15_1421	JSZD01000006:819883-822121	MMP	OTA	OK	16.136	17.5725	0.123035	0.374879	0.5487	0.928467	no
XLOC_000983	XLOC_000983	PJ15_1422	JSZD01000006:822193-822604	MMP	OTA	NOTEST	12.1202	2.65979	-2.18803	0	1	1	no
XLOC_000984	XLOC_000984	PJ15_1423	JSZD01000006:823184-823523	MMP	OTA	OK	68.3108	97.4119	0.511985	1.48952	0.0841	0.437336	no
XLOC_000985	XLOC_000985	PJ15_1424	JSZD01000006:824610-827820	MMP	OTA	OK	49.9612	48.9413	-0.0297569	-0.150888	0.85625	0.971891	no
XLOC_000986	XLOC_000986	PJ15_1425,PJ15_1426	JSZD01000006:827837-829969	MMP	OTA	OK	117.427	106.586	-0.139741	-0.251715	0.86555	0.971891	no
XLOC_000987	XLOC_000987	PJ15_1427	JSZD01000006:829987-832051	MMP	OTA	OK	81.8599	83.3046	0.0252381	0.128697	0.87645	0.971891	no
XLOC_000988	XLOC_000988	PJ15_1428	JSZD01000006:832164-832947	MMP	OTA	OK	28.7048	28.8716	0.00836266	0.0223919	0.95535	0.984604	no
XLOC_000989	XLOC_000989	PJ15_1429,PJ15_1430	JSZD01000006:833514-838841	MMP	OTA	OK	107.954	89.9484	-0.263244	-0.478555	0.8333	0.971891	no
XLOC_000990	XLOC_000990	PJ15_1431	JSZD01000006:838846-840772	MMP	OTA	OK	16.0416	10.8039	-0.570267	-1.50977	0.04825	0.348318	no
XLOC_000991	XLOC_000991	PJ15_1432	JSZD01000006:840803-841982	MMP	OTA	OK	12.3741	9.57146	-0.370508	-0.652195	0.3592	0.789295	no
XLOC_000992	XLOC_000992	PJ15_1433	JSZD01000006:842041-843319	MMP	OTA	OK	36.0967	33.6523	-0.101161	-0.372118	0.6547	0.971891	no
XLOC_000993	XLOC_000993	PJ15_1434	JSZD01000006:843330-845697	MMP	OTA	OK	22.8806	24.2262	0.0824419	0.272681	0.68035	0.971891	no
XLOC_000994	XLOC_000994	PJ15_1436	JSZD01000006:846534-848565	MMP	OTA	OK	11.772	9.41828	-0.321819	-0.726594	0.19355	0.632129	no
XLOC_000995	XLOC_000995	PJ15_1437	JSZD01000006:848765-849683	MMP	OTA	OK	13.3872	23.7929	0.829679	1.66695	0.0425	0.326956	no
XLOC_000996	XLOC_000996	PJ15_1439	JSZD01000006:850724-850853	MMP	OTA	NOTEST	0	0	0	0	1	1	no
XLOC_000997	XLOC_000997	PJ15_1442	JSZD01000006:854167-854785	MMP	OTA	OK	40.12	57.1165	0.509587	1.48859	0.06315	0.386442	no
XLOC_000998	XLOC_000998	PJ15_1443	JSZD01000006:856740-857673	MMP	OTA	NOTEST	11.4705	12.6307	0.139013	0	1	1	no
XLOC_000999	XLOC_000999	PJ15_1449	JSZD01000006:860729-861329	MMP	OTA	OK	135.799	81.405	-0.738282	-3.06323	0.0007	0.0216481	yes
XLOC_001000	XLOC_001000	PJ15_1450	JSZD01000006:862438-862600	MMP	OTA	OK	64.7024	143.322	1.14737	4.59539	0.12535	0.521089	no
XLOC_001001	XLOC_001001	PJ15_1452	JSZD01000006:864892-865102	MMP	OTA	OK	310.803	281.423	-0.143259	-0.787379	0.60315	0.958079	no
XLOC_001002	XLOC_001002	PJ15_1454	JSZD01000006:866668-867373	MMP	OTA	OK	47.2265	30.9985	-0.607398	-1.58712	0.0189	0.209118	no
XLOC_001003	XLOC_001003	PJ15_1455	JSZD01000006:867378-868362	MMP	OTA	OK	39.3986	32.7335	-0.267378	-0.832331	0.2401	0.68673	no
XLOC_001004	XLOC_001004	PJ15_1456	JSZD01000006:868429-868771	MMP	OTA	OK	81.135	80.8902	-0.00436021	-0.0127384	0.96125	0.984604	no
XLOC_001005	XLOC_001005	PJ15_1457	JSZD01000006:868909-869230	MMP	OTA	OK	97.271	83.2342	-0.224833	-0.717347	0.48895	0.894473	no
XLOC_001006	XLOC_001006	PJ15_1458	JSZD01000006:869289-869724	MMP	OTA	OK	401.153	306.005	-0.3906	-2.21299	0.02435	0.240145	no
XLOC_001007	XLOC_001007	PJ15_1459	JSZD01000006:869825-870146	MMP	OTA	OK	1556.64	1124.07	-0.46971	-2.55302	0.0063	0.107357	no
XLOC_001008	XLOC_001008	PJ15_1463	JSZD01000006:872834-873392	MMP	OTA	OK	24.5438	17.9522	-0.451196	-0.749347	0.3757	0.80853	no
XLOC_001009	XLOC_001009	PJ15_1464	JSZD01000006:873500-875513	MMP	OTA	OK	340.767	339.104	-0.00705945	-0.0325552	0.9662	0.984835	no
XLOC_001010	XLOC_001010	PJ15_1465,PJ15_1466	JSZD01000006:875754-876241	MMP	OTA	NOTEST	1.92345	0	#NAME?	0	1	1	no
XLOC_001011	XLOC_001011	PJ15_1467	JSZD01000006:876483-879780	MMP	OTA	NOTEST	1.15509	1.38286	0.259649	0	1	1	no
XLOC_001012	XLOC_001012	PJ15_1468,PJ15_1469	JSZD01000006:880269-881174	MMP	OTA	NOTEST	1.67918	3.50653	1.06229	0	1	1	no
XLOC_001013	XLOC_001013	PJ15_1470	JSZD01000006:881245-881437	MMP	OTA	NOTEST	8.37034	0	#NAME?	0	1	1	no
XLOC_001014	XLOC_001014	PJ15_1471	JSZD01000006:881715-882036	MMP	OTA	OK	474.759	518.804	0.127992	0.747667	0.4586	0.866595	no
XLOC_001015	XLOC_001015	PJ15_1472	JSZD01000006:882043-883192	MMP	OTA	OK	139.95	136.904	-0.0317479	-0.182255	0.8479	0.971891	no
XLOC_001016	XLOC_001016	PJ15_1473	JSZD01000006:883331-887855	MMP	OTA	NOTEST	3.2314	4.36745	0.43463	0	1	1	no
XLOC_001017	XLOC_001017	PJ15_1475	JSZD01000006:890460-890586	MMP	OTA	NOTEST	0	0	0	0	1	1	no
XLOC_001018	XLOC_001018	PJ15_1476	JSZD01000006:891633-891801	MMP	OTA	NOTEST	0	0	0	0	1	1	no
XLOC_001019	XLOC_001019	PJ15_1477	JSZD01000006:891899-892415	MMP	OTA	NOTEST	2.53399	4.05188	0.677183	0	1	1	no
XLOC_001020	XLOC_001020	PJ15_1478	JSZD01000006:892502-893420	MMP	OTA	OK	12.5234	14.7707	0.238105	0.420902	0.50645	0.908152	no
XLOC_001021	XLOC_001021	PJ15_1479	JSZD01000006:893472-894588	MMP	OTA	NOTEST	5.76708	4.37626	-0.398142	0	1	1	no
XLOC_001022	XLOC_001022	PJ15_1480	JSZD01000006:895663-896062	MMP	OTA	NOTEST	3.09524	5.87502	0.924543	0	1	1	no
XLOC_001023	XLOC_001023	PJ15_1481	JSZD01000006:896063-896432	MMP	OTA	NOTEST	6.64093	8.66847	0.384393	0	1	1	no
XLOC_001024	XLOC_001024	PJ15_1483	JSZD01000006:896862-897567	MMP	OTA	OK	37.4446	41.029	0.131885	0.425021	0.7069	0.971891	no
XLOC_001025	XLOC_001025	PJ15_1484,PJ15_1485	JSZD01000006:897604-898350	MMP	OTA	NOTEST	6.04605	2.78156	-1.1201	0	1	1	no
XLOC_001026	XLOC_001026	PJ15_1486	JSZD01000006:898353-898689	MMP	OTA	NOTEST	0	3.1998	inf	0	1	1	no
XLOC_001027	XLOC_001027	PJ15_1487	JSZD01000006:898815-899766	MMP	OTA	NOTEST	8.26227	8.52908	0.0458514	0	1	1	no
XLOC_001028	XLOC_001028	PJ15_1488	JSZD01000006:899782-900574	MMP	OTA	NOTEST	1.87675	3.37185	0.845306	0	1	1	no
XLOC_001029	XLOC_001029	PJ15_1489	JSZD01000006:900676-901066	MMP	OTA	NOTEST	0	2.73286	inf	0	1	1	no
XLOC_001030	XLOC_001030	PJ15_1490	JSZD01000006:901122-901338	MMP	OTA	NOTEST	10.9659	20.3482	0.891882	0	1	1	no
XLOC_001031	XLOC_001031	PJ15_1491	JSZD01000006:901357-902464	MMP	OTA	OK	53.7778	59.8698	0.15482	0.533787	0.4104	0.838542	no
XLOC_001032	XLOC_001032	PJ15_1492	JSZD01000006:902476-903817	MMP	OTA	NOTEST	0.238967	0.905741	1.92229	0	1	1	no
XLOC_001033	XLOC_001033	PJ15_1493,PJ15_1494	JSZD01000006:903855-905713	MMP	OTA	NOTEST	2.03185	0.606021	-1.74535	0	1	1	no
XLOC_001034	XLOC_001034	PJ15_1495,PJ15_1496	JSZD01000006:905772-906850	MMP	OTA	NOTEST	1.9281	3.85496	0.999541	0	1	1	no
XLOC_001035	XLOC_001035	PJ15_1497	JSZD01000006:906893-907130	MMP	OTA	OK	705.872	515.029	-0.454752	-2.78531	0.01525	0.184579	no
XLOC_001036	XLOC_001036	PJ15_1498	JSZD01000006:907295-907469	MMP	OTA	NOTEST	0	0	0	0	1	1	no
XLOC_001037	XLOC_001037	PJ15_1503	JSZD01000006:913506-913749	MMP	OTA	NOTEST	3.13726	8.74839	1.47951	0	1	1	no
XLOC_001038	XLOC_001038	PJ15_1504	JSZD01000006:913939-914191	MMP	OTA	OK	54.6219	13.0366	-2.06691	-2.32534	0.0452	0.341042	no
XLOC_001039	XLOC_001039	PJ15_1505	JSZD01000006:914424-914904	MMP	OTA	NOTEST	2.4073	6.06451	1.33297	0	1	1	no
XLOC_001040	XLOC_001040	PJ15_1506,PJ15_1507	JSZD01000006:914921-916408	MMP	OTA	NOTEST	0.977268	3.56713	1.86794	0	1	1	no
XLOC_001041	XLOC_001041	PJ15_1508	JSZD01000006:916625-917009	MMP	OTA	NOTEST	5.94762	1.41141	-2.07518	0	1	1	no
XLOC_001042	XLOC_001042	PJ15_1509	JSZD01000006:917083-917206	MMP	OTA	NOTEST	0	0	0	0	1	1	no
XLOC_001043	XLOC_001043	PJ15_1510	JSZD01000006:917560-917812	MMP	OTA	NOTEST	0	0	0	0	1	1	no
XLOC_001044	XLOC_001044	PJ15_1519	JSZD01000006:924293-925310	MMP	OTA	NOTEST	6.95189	4.73831	-0.553031	0	1	1	no
XLOC_001045	XLOC_001045	PJ15_1520	JSZD01000006:925677-927666	MMP	OTA	OK	11.5235	9.52719	-0.274453	-0.606043	0.2691	0.720088	no
XLOC_001046	XLOC_001046	PJ15_1521	JSZD01000006:927668-928586	MMP	OTA	OK	16.0189	14.6348	-0.130375	-0.245078	0.6928	0.971891	no
XLOC_001047	XLOC_001047	PJ15_1522	JSZD01000006:928599-929559	MMP	OTA	OK	36.4428	32.5278	-0.16396	-0.477851	0.4649	0.869085	no
XLOC_001048	XLOC_001048	PJ15_1523	JSZD01000006:929637-929940	MMP	OTA	OK	533.597	518.785	-0.0406151	-0.234714	0.8168	0.971891	no
XLOC_001049	XLOC_001049	PJ15_1524	JSZD01000006:929942-932045	MMP	OTA	OK	432.424	417.789	-0.0496742	-0.166942	0.7726	0.971891	no
XLOC_001050	XLOC_001050	PJ15_1525	JSZD01000006:932239-932809	MMP	OTA	OK	219.431	220.729	0.0085119	0.0402831	0.9568	0.984604	no
XLOC_001051	XLOC_001051	PJ15_1529	JSZD01000006:937854-938079	MMP	OTA	OK	1347.5	1680.26	0.318397	3.23596	0.0609	0.381655	no
XLOC_001052	XLOC_001052	PJ15_1531	JSZD01000006:939386-939788	MMP	OTA	OK	54.799	55.0512	0.00662465	0.0168514	0.9553	0.984604	no
XLOC_001053	XLOC_001053	PJ15_1532	JSZD01000006:939790-941962	MMP	OTA	OK	48.309	44.2772	-0.125729	-0.45956	0.4419	0.864333	no
XLOC_001054	XLOC_001054	PJ15_1534	JSZD01000006:944820-945750	MMP	OTA	OK	389.772	422.226	0.115384	0.411665	0.4968	0.901147	no
XLOC_001055	XLOC_001055	PJ15_1535	JSZD01000006:945885-946716	MMP	OTA	OK	85.4035	111.365	0.382928	1.36577	0.0304	0.269023	no
XLOC_001056	XLOC_001056	PJ15_1536	JSZD01000006:946825-947596	MMP	OTA	OK	46.5026	59.6577	0.359397	0.94314	0.06725	0.3982	no
XLOC_001057	XLOC_001057	PJ15_1538	JSZD01000006:948173-948533	MMP	OTA	OK	144.528	155.709	0.107504	0.415974	0.58325	0.948728	no
XLOC_001058	XLOC_001058	PJ15_1542	JSZD01000006:951590-952766	MMP	OTA	OK	432.327	365.282	-0.243111	-0.784449	0.1508	0.561299	no
XLOC_001059	XLOC_001059	PJ15_1547	JSZD01000006:956995-958447	MMP	OTA	OK	24.4276	22.368	-0.127077	-0.380862	0.57075	0.942377	no
XLOC_001060	XLOC_001060	PJ15_1548	JSZD01000006:958900-959938	MMP	OTA	NOTEST	2.59094	6.80063	1.39219	0	1	1	no
XLOC_001061	XLOC_001061	PJ15_1550	JSZD01000006:961119-961563	MMP	OTA	OK	122.825	91.7752	-0.420432	-1.56299	0.0568	0.376411	no
XLOC_001062	XLOC_001062	PJ15_1551,PJ15_1552	JSZD01000006:962610-964915	MMP	OTA	OK	89.7214	98.8852	0.140302	0.175233	0.86885	0.971891	no
XLOC_001063	XLOC_001063	PJ15_1558	JSZD01000006:969369-969873	MMP	OTA	OK	42.9026	39.3773	-0.1237	-0.309649	0.70825	0.971891	no
XLOC_001064	XLOC_001064	PJ15_1559	JSZD01000006:970052-971060	MMP	OTA	OK	20.6415	26.3285	0.35108	0.851275	0.1772	0.603106	no
XLOC_001065	XLOC_001065	PJ15_1562	JSZD01000006:971973-972333	MMP	OTA	NOTEST	11.0515	9.34285	-0.242306	0	1	1	no
XLOC_001066	XLOC_001066	PJ15_1563	JSZD01000006:972373-972739	MMP	OTA	NOTEST	10.8642	10.0772	-0.108486	0	1	1	no
XLOC_001067	XLOC_001067	PJ15_1564	JSZD01000006:972767-974201	MMP	OTA	OK	24.4401	24.0507	-0.023169	-0.0575094	0.90545	0.971891	no
XLOC_001068	XLOC_001068	PJ15_1565	JSZD01000006:974345-974924	MMP	OTA	NOTEST	5.61276	6.55974	0.224927	0	1	1	no
XLOC_001069	XLOC_001069	PJ15_1566	JSZD01000006:975035-976001	MMP	OTA	OK	44.2762	47.057	0.0878752	0.295455	0.64095	0.971891	no
XLOC_001070	XLOC_001070	PJ15_1567	JSZD01000006:976017-976662	MMP	OTA	OK	47.8193	50.6438	0.0827943	0.234907	0.70775	0.971891	no
XLOC_001071	XLOC_001071	PJ15_1570	JSZD01000006:978972-979569	MMP	OTA	NOTEST	8.70239	3.85272	-1.17553	0	1	1	no
XLOC_001072	XLOC_001072	PJ15_1572	JSZD01000006:980633-981560	MMP	OTA	OK	8.63616	12.0055	0.475236	0.66238	0.245	0.690001	no
XLOC_001073	XLOC_001073	PJ15_1573	JSZD01000006:981797-982694	MMP	OTA	NOTEST	3.85753	2.05829	-0.906232	0	1	1	no
XLOC_001074	XLOC_001074	PJ15_1574	JSZD01000006:982721-983801	MMP	OTA	NOTEST	2.96601	1.97448	-0.58705	0	1	1	no
XLOC_001075	XLOC_001075	PJ15_1575	JSZD01000006:983971-984886	MMP	OTA	OK	11.7485	16.5267	0.492328	0.85278	0.14975	0.559612	no
XLOC_001076	XLOC_001076	PJ15_1576	JSZD01000006:985008-985782	MMP	OTA	OK	16.4934	16.4643	-0.00255261	-0.0047521	0.9474	0.984604	no
XLOC_001077	XLOC_001077	PJ15_1577	JSZD01000006:985944-986853	MMP	OTA	OK	58.3503	64.4893	0.14432	0.4704	0.45965	0.866595	no
XLOC_001078	XLOC_001078	PJ15_1578	JSZD01000006:987015-988314	MMP	OTA	OK	19.1737	9.56076	-1.00393	-2.03061	0.0029	0.0610462	no
XLOC_001079	XLOC_001079	PJ15_1579	JSZD01000006:988318-988930	MMP	OTA	OK	61.3577	61.272	-0.0020173	-0.00651894	0.96995	0.985043	no
XLOC_001080	XLOC_001080	PJ15_1581	JSZD01000006:989670-989898	MMP	OTA	OK	3251.6	2813.2	-0.208939	-1.74447	0.22295	0.673893	no
XLOC_001081	XLOC_001081	PJ15_1582	JSZD01000006:990216-990528	MMP	OTA	OK	207.379	153.823	-0.430998	-1.96886	0.0777	0.424489	no
XLOC_001082	XLOC_001082	PJ15_1583	JSZD01000006:990803-991256	MMP	OTA	OK	462.802	432.808	-0.0966663	-0.442026	0.6091	0.960828	no
XLOC_001083	XLOC_001083	PJ15_1584	JSZD01000006:991481-992432	MMP	OTA	NOTEST	5.24781	10.2277	0.962695	0	1	1	no
XLOC_001084	XLOC_001084	PJ15_1585	JSZD01000006:992552-993467	MMP	OTA	OK	67.5153	73.697	0.126391	0.431346	0.50185	0.905425	no
XLOC_001085	XLOC_001085	PJ15_1589	JSZD01000006:998907-999501	MMP	OTA	OK	344.153	348.321	0.0173675	0.101009	0.91235	0.972364	no
XLOC_001086	XLOC_001086	PJ15_1590,PJ15_1591	JSZD01000006:999863-1003165	MMP	OTA	OK	14.1764	17.4822	0.30239	0.361295	0.82545	0.971891	no
XLOC_001087	XLOC_001087	PJ15_1592	JSZD01000006:1003197-1004004	MMP	OTA	OK	7.77595	9.26651	0.253007	0.287943	0.5765	0.945732	no
XLOC_001088	XLOC_001088	PJ15_1593	JSZD01000006:1004015-1004780	MMP	OTA	OK	9.92437	12.4739	0.329871	0.438502	0.45275	0.866595	no
XLOC_001089	XLOC_001089	PJ15_1594	JSZD01000006:1004814-1006047	MMP	OTA	NOTEST	5.64224	8.00545	0.504715	0	1	1	no
XLOC_001090	XLOC_001090	PJ15_1595	JSZD01000006:1006407-1007319	MMP	OTA	NOTEST	7.89671	6.61466	-0.255584	0	1	1	no
XLOC_001091	XLOC_001091	PJ15_1596	JSZD01000006:1007428-1008373	MMP	OTA	OK	18.8843	27.8026	0.558035	1.32138	0.05835	0.378995	no
XLOC_001092	XLOC_001092	PJ15_1597	JSZD01000006:1008645-1009692	MMP	OTA	NOTEST	1.47333	5.41204	1.87709	0	1	1	no
XLOC_001093	XLOC_001093	PJ15_1599	JSZD01000006:1010940-1012308	MMP	OTA	NOTEST	8.09983	8.95826	0.145326	0	1	1	no
XLOC_001094	XLOC_001094	PJ15_1600	JSZD01000006:1012346-1013720	MMP	OTA	NOTEST	2.68678	3.04491	0.180523	0	1	1	no
XLOC_001095	XLOC_001095	PJ15_1601	JSZD01000006:1013984-1015265	MMP	OTA	NOTEST	1.05089	1.01614	-0.0485164	0	1	1	no
XLOC_001096	XLOC_001096	PJ15_1602	JSZD01000006:1015297-1016644	MMP	OTA	NOTEST	4.50627	2.31977	-0.957954	0	1	1	no
XLOC_001097	XLOC_001097	PJ15_1605	JSZD01000006:1019236-1019917	MMP	OTA	OK	21.091	23.1177	0.132372	0.260683	0.70115	0.971891	no
XLOC_001098	XLOC_001098	PJ15_1606	JSZD01000006:1020052-1020508	MMP	OTA	OK	17.498	13.4593	-0.378585	-0.501364	0.6043	0.958242	no
XLOC_001099	XLOC_001099	PJ15_1607	JSZD01000006:1020578-1021697	MMP	OTA	NOTEST	8.24222	6.33876	-0.378832	0	1	1	no
XLOC_001100	XLOC_001100	PJ15_1619	JSZD01000006:1034826-1037085	MMP	OTA	NOTEST	7.29139	6.55703	-0.153152	0	1	1	no
XLOC_001101	XLOC_001101	PJ15_1620	JSZD01000006:1037218-1038232	MMP	OTA	OK	39.8454	32.9272	-0.275133	-0.823276	0.1653	0.584029	no
XLOC_001102	XLOC_001102	PJ15_1624	JSZD01000006:1044521-1045727	MMP	OTA	NOTEST	2.80932	1.8397	-0.610752	0	1	1	no
XLOC_001103	XLOC_001103	PJ15_1625	JSZD01000006:1046123-1046729	MMP	OTA	OK	54.7963	46.1068	-0.249098	-0.714656	0.30125	0.748642	no
XLOC_001104	XLOC_001104	PJ15_1630	JSZD01000006:1053221-1053626	MMP	OTA	OK	17.0529	15.9407	-0.0972947	-0.121036	0.90205	0.971891	no
XLOC_001105	XLOC_001105	PJ15_1631	JSZD01000006:1053918-1054506	MMP	OTA	OK	23.4969	38.6474	0.717899	1.58975	0.05015	0.35588	no
XLOC_001106	XLOC_001106	PJ15_1634	JSZD01000006:1056889-1057786	MMP	OTA	NOTEST	9.79089	10.5024	0.101208	0	1	1	no
XLOC_001107	XLOC_001107	PJ15_1635	JSZD01000006:1058187-1059003	MMP	OTA	OK	19.0506	16.1673	-0.236756	-0.453156	0.48845	0.894473	no
XLOC_001108	XLOC_001108	PJ15_1636	JSZD01000006:1059028-1060162	MMP	OTA	OK	38.6433	31.0236	-0.316851	-1.14978	0.2362	0.6859	no
XLOC_001109	XLOC_001109	PJ15_1637	JSZD01000006:1060187-1061036	MMP	OTA	OK	15.7405	14.2272	-0.145835	-0.263061	0.73795	0.971891	no
XLOC_001110	XLOC_001110	PJ15_1638	JSZD01000006:1061247-1062315	MMP	OTA	OK	215.461	155.522	-0.470314	-1.88571	0.00965	0.134992	no
XLOC_001111	XLOC_001111	PJ15_1639,PJ15_1640	JSZD01000006:1062320-1066864	MMP	OTA	OK	128.573	108.891	-0.239699	-0.322088	0.83795	0.971891	no
XLOC_001112	XLOC_001112	PJ15_1641	JSZD01000006:1067050-1067236	MMP	OTA	OK	238.015	307.012	0.367239	1.93908	0.29025	0.740404	no
XLOC_001113	XLOC_001113	PJ15_1642	JSZD01000006:1067440-1069318	MMP	OTA	OK	11.1993	11.7099	0.0643173	0.147839	0.8083	0.971891	no
XLOC_001114	XLOC_001114	PJ15_1643	JSZD01000006:1069797-1070496	MMP	OTA	OK	17.7464	10.1659	-0.803797	-1.1737	0.08265	0.43587	no
XLOC_001115	XLOC_001115	PJ15_1644	JSZD01000006:1070507-1073156	MMP	OTA	OK	19.4278	19.2112	-0.0161797	-0.0460894	0.9277	0.978532	no
XLOC_001116	XLOC_001116	PJ15_1645	JSZD01000006:1073168-1073780	MMP	OTA	OK	16.4288	24.8951	0.599632	1.03837	0.0959	0.464247	no
XLOC_001117	XLOC_001117	PJ15_1646	JSZD01000006:1073789-1075802	MMP	OTA	NOTEST	2.41968	2.232	-0.116474	0	1	1	no
XLOC_001118	XLOC_001118	PJ15_1647	JSZD01000006:1075818-1077516	MMP	OTA	NOTEST	1.85282	2.56256	0.46786	0	1	1	no
XLOC_001119	XLOC_001119	PJ15_1660	JSZD01000006:1091930-1092773	MMP	OTA	OK	363.598	454.685	0.322521	1.38816	0.06055	0.381655	no
XLOC_001120	XLOC_001120	PJ15_1661	JSZD01000006:1093156-1093771	MMP	OTA	NOTEST	9.82961	6.39821	-0.619465	0	1	1	no
XLOC_001121	XLOC_001121	PJ15_1662	JSZD01000006:1093845-1094433	MMP	OTA	OK	19.1693	21.2249	0.14696	0.255049	0.7051	0.971891	no
XLOC_001122	XLOC_001122	PJ15_1663	JSZD01000006:1094527-1095631	MMP	OTA	OK	125.739	122.201	-0.0411812	-0.119887	0.8165	0.971891	no
XLOC_001123	XLOC_001123	PJ15_1664,PJ15_1665	JSZD01000006:1095742-1099356	MMP	OTA	OK	323.959	313.075	-0.0493006	-0.0619495	0.89565	0.971891	no
XLOC_001124	XLOC_001124	PJ15_1666,PJ15_1667,PJ15_1668	JSZD01000006:1099703-1101530	MMP	OTA	OK	451.385	592.045	0.391349	0.668212	0.7893	0.971891	no
XLOC_001125	XLOC_001125	PJ15_1669	JSZD01000006:1101569-1102109	MMP	OTA	OK	45.2006	41.9923	-0.10622	-0.264163	0.6927	0.971891	no
XLOC_001126	XLOC_001126	PJ15_1670	JSZD01000006:1102112-1103090	MMP	OTA	OK	42.3051	47.4238	0.16478	0.502175	0.3995	0.826877	no
XLOC_001127	XLOC_001127	PJ15_1674	JSZD01000006:1108104-1109289	MMP	OTA	NOTEST	4.20935	6.2312	0.565914	0	1	1	no
XLOC_001128	XLOC_001128	PJ15_1677	JSZD01000006:1111384-1112260	MMP	OTA	OK	144.083	149.664	0.0548177	0.26378	0.7541	0.971891	no
XLOC_001129	XLOC_001129	PJ15_1678	JSZD01000006:1112398-1113151	MMP	OTA	OK	823.878	911.597	0.145966	0.646546	0.3885	0.815752	no
XLOC_001130	XLOC_001130	PJ15_1683	JSZD01000006:1117245-1118427	MMP	OTA	OK	106.873	99.3736	-0.104966	-0.343247	0.57225	0.942377	no
XLOC_001131	XLOC_001131	PJ15_1687	JSZD01000006:1121477-1123082	MMP	OTA	OK	739.319	1172.1	0.664822	2.6292	0.0002	0.00808065	yes
XLOC_001132	XLOC_001132	PJ15_1690	JSZD01000006:1126112-1126376	MMP	OTA	OK	10.1151	22.7029	1.16636	1.34732	0.12525	0.521089	no
XLOC_001133	XLOC_001133	PJ15_1691	JSZD01000006:1126431-1126947	MMP	OTA	OK	80.3656	89.6794	0.158198	0.565452	0.467	0.87236	no
XLOC_001134	XLOC_001134	PJ15_1693	JSZD01000006:1127767-1128049	MMP	OTA	NOTEST	5.28509	0	#NAME?	0	1	1	no
XLOC_001135	XLOC_001135	PJ15_1694	JSZD01000006:1128196-1129810	MMP	OTA	OK	64.0645	63.9641	-0.00226219	-0.00848088	0.98845	0.990727	no
XLOC_001136	XLOC_001136	PJ15_1695	JSZD01000006:1129893-1130802	MMP	OTA	OK	100.657	89.1384	-0.175322	-0.66521	0.3192	0.763702	no
XLOC_001137	XLOC_001137	PJ15_1696	JSZD01000006:1131126-1132578	MMP	OTA	OK	166.216	147.502	-0.172324	-0.537555	0.3074	0.751989	no
XLOC_001138	XLOC_001138	PJ15_1698	JSZD01000006:1133297-1134824	MMP	OTA	OK	95.1091	135.037	0.505704	1.92488	0.00565	0.100378	no
XLOC_001139	XLOC_001139	PJ15_1699	JSZD01000006:1134982-1135420	MMP	OTA	OK	325.484	404.432	0.313312	1.3655	0.071	0.403299	no
XLOC_001140	XLOC_001140	PJ15_1704	JSZD01000006:1139191-1140217	MMP	OTA	OK	32.5424	29.1418	-0.159228	-0.436912	0.42835	0.854993	no
XLOC_001141	XLOC_001141	PJ15_1707	JSZD01000006:1142174-1143308	MMP	OTA	OK	44.5573	39.0028	-0.192083	-0.53385	0.30035	0.748515	no
XLOC_001142	XLOC_001142	PJ15_1708	JSZD01000006:1143323-1144541	MMP	OTA	OK	57.9549	63.9782	0.142651	0.456443	0.39795	0.826256	no
XLOC_001143	XLOC_001143	PJ15_1709,PJ15_1710	JSZD01000006:1144736-1146160	MMP	OTA	OK	41.4517	40.4847	-0.0340541	-0.0556742	0.8841	0.971891	no
XLOC_001144	XLOC_001144	PJ15_1711	JSZD01000006:1146296-1147754	MMP	OTA	OK	186.636	261.307	0.48552	2.005	0.005	0.0907609	no
XLOC_001145	XLOC_001145	PJ15_1712	JSZD01000006:1148010-1148955	MMP	OTA	OK	31.563	30.8679	-0.032126	-0.0889012	0.90495	0.971891	no
XLOC_001146	XLOC_001146	PJ15_1713	JSZD01000006:1149056-1149641	MMP	OTA	OK	222.675	180.569	-0.302393	-1.3774	0.0834	0.437336	no
XLOC_001147	XLOC_001147	PJ15_1714	JSZD01000006:1149761-1151786	MMP	OTA	OK	53.7874	89.2985	0.731369	2.6568	5e-05	0.00255612	yes
XLOC_001148	XLOC_001148	PJ15_1716	JSZD01000006:1152795-1152975	MMP	OTA	OK	649.616	1009.62	0.636147	6.54442	0.0113	0.14977	no
XLOC_001149	XLOC_001149	PJ15_1718	JSZD01000006:1154449-1155304	MMP	OTA	OK	22.1239	22.5186	0.0255135	0.0583117	0.95565	0.984604	no
XLOC_001150	XLOC_001150	PJ15_1719	JSZD01000006:1155433-1155736	MMP	OTA	OK	111.113	96.0843	-0.209651	-0.660467	0.46055	0.866595	no
XLOC_001151	XLOC_001151	PJ15_1721	JSZD01000006:1156500-1156932	MMP	OTA	OK	91.9869	118.809	0.369141	1.50762	0.1692	0.587044	no
XLOC_001152	XLOC_001152	PJ15_1723	JSZD01000006:1158413-1158620	MMP	OTA	NOTEST	0	0	0	0	1	1	no
XLOC_001153	XLOC_001153	PJ15_1724	JSZD01000006:1158731-1160177	MMP	OTA	OK	184.091	147.833	-0.31645	-1.13275	0.06385	0.388214	no
XLOC_001154	XLOC_001154	PJ15_1725	JSZD01000006:1160287-1161169	MMP	OTA	OK	24.8625	31.6266	0.34717	0.923324	0.22735	0.67799	no
XLOC_001155	XLOC_001155	PJ15_1726	JSZD01000006:1161184-1161676	MMP	OTA	OK	13.4703	16.4803	0.290969	0.359847	0.57125	0.942377	no
XLOC_001156	XLOC_001156	PJ15_1727	JSZD01000006:1161802-1163212	MMP	OTA	OK	186.648	187.279	0.00487283	0.0177492	0.9762	0.98787	no
XLOC_001157	XLOC_001157	PJ15_1732	JSZD01000006:1169944-1172644	MMP	OTA	OK	26.1584	19.726	-0.407178	-1.25141	0.0224	0.231868	no
XLOC_001158	XLOC_001158	PJ15_1733	JSZD01000006:1172724-1175442	MMP	OTA	NOTEST	2.59378	2.43657	-0.0902007	0	1	1	no
XLOC_001159	XLOC_001159	PJ15_1739	JSZD01000006:1180078-1181959	MMP	OTA	OK	12.4493	12.5949	0.0167782	0.0395874	0.9619	0.984604	no
XLOC_001160	XLOC_001160	PJ15_1740	JSZD01000006:1182040-1182511	MMP	OTA	OK	1174.8	1009.69	-0.218509	-0.943698	0.1978	0.635403	no
XLOC_001161	XLOC_001161	PJ15_1741	JSZD01000006:1182683-1183478	MMP	OTA	OK	16.7678	17.6619	0.0749453	0.14588	0.8487	0.971891	no
XLOC_001162	XLOC_001162	PJ15_1742	JSZD01000006:1183522-1184587	MMP	OTA	OK	61.2773	61.1125	-0.00388426	-0.0126367	0.983	0.98942	no
XLOC_001163	XLOC_001163	PJ15_1744	JSZD01000006:1186085-1187357	MMP	OTA	OK	18.6685	18.8895	0.0169803	0.0428731	0.96075	0.984604	no
XLOC_001164	XLOC_001164	PJ15_1747	JSZD01000006:1189368-1189644	MMP	OTA	OK	66.9971	75.9205	0.180389	0.45983	0.70995	0.971891	no
XLOC_001165	XLOC_001165	PJ15_1748	JSZD01000006:1189755-1191000	MMP	OTA	OK	13.0722	16.5894	0.343763	0.730212	0.22835	0.679355	no
XLOC_001166	XLOC_001166	PJ15_1749,PJ15_1750,PJ15_1751	JSZD01000006:1191099-1194762	MMP	OTA	OK	48.5848	51.7536	0.0911537	0.151243	0.88275	0.971891	no
XLOC_001167	XLOC_001167	PJ15_1752	JSZD01000006:1195089-1196895	MMP	OTA	OK	10.7655	6.6379	-0.697615	-1.32175	0.0305	0.269023	no
XLOC_001168	XLOC_001168	PJ15_1753	JSZD01000006:1196937-1200189	MMP	OTA	OK	114.797	115.041	0.00306486	0.00921957	0.98655	0.989711	no
XLOC_001169	XLOC_001169	PJ15_1758	JSZD01000006:1201998-1204939	MMP	OTA	NOTEST	2.38624	2.29503	-0.05623	0	1	1	no
XLOC_001170	XLOC_001170	PJ15_1760	JSZD01000006:1205471-1206344	MMP	OTA	OK	34.599	31.0169	-0.157675	-0.436867	0.5369	0.921819	no
XLOC_001171	XLOC_001171	PJ15_1761	JSZD01000006:1206347-1207058	MMP	OTA	OK	103.99	92.5021	-0.168884	-0.57199	0.3583	0.789295	no
XLOC_001172	XLOC_001172	PJ15_1764	JSZD01000006:1209398-1209941	MMP	OTA	OK	17.2713	17.1753	-0.00804226	-0.0112178	0.9497	0.984604	no
XLOC_001173	XLOC_001173	PJ15_1766	JSZD01000006:1210576-1210825	MMP	OTA	OK	276.157	313.685	0.183831	0.958103	0.37845	0.80948	no
XLOC_001174	XLOC_001174	PJ15_1767,PJ15_1768	JSZD01000006:1210999-1213440	MMP	OTA	OK	84.1122	75.852	-0.149128	-0.197323	0.857	0.971891	no
XLOC_001175	XLOC_001175	PJ15_1769	JSZD01000006:1213625-1214939	MMP	OTA	OK	56.0278	63.597	0.182816	0.630923	0.29575	0.744954	no
XLOC_001176	XLOC_001176	PJ15_1770	JSZD01000006:1215008-1215641	MMP	OTA	OK	138.784	148.343	0.0960965	0.356711	0.57455	0.943561	no
XLOC_001177	XLOC_001177	PJ15_1773	JSZD01000006:1216834-1217587	MMP	OTA	NOTEST	7.01115	12.7868	0.866937	0	1	1	no
XLOC_001178	XLOC_001178	PJ15_1774	JSZD01000006:1217675-1218839	MMP	OTA	NOTEST	6.08827	5.567	-0.129132	0	1	1	no
XLOC_001179	XLOC_001179	PJ15_1775	JSZD01000006:1219198-1219399	MMP	OTA	NOTEST	7.79519	0	#NAME?	0	1	1	no
XLOC_001180	XLOC_001180	PJ15_1776	JSZD01000006:1219755-1220547	MMP	OTA	OK	8.87098	17.1783	0.953425	1.35943	0.06785	0.398815	no
XLOC_001181	XLOC_001181	PJ15_1777	JSZD01000006:1220604-1221732	MMP	OTA	OK	11.1862	16.0176	0.517941	1.01966	0.1353	0.535123	no
XLOC_001182	XLOC_001182	PJ15_0001	JSZD01000007:228-570	MMP	OTA	OK	142.706	139.133	-0.0365747	-0.15296	0.89165	0.971891	no
XLOC_001183	XLOC_001183	PJ15_0002	JSZD01000007:624-1017	MMP	OTA	OK	32.3889	21.5995	-0.584501	-0.992607	0.30435	0.750391	no
XLOC_001184	XLOC_001184	PJ15_0003	JSZD01000007:1106-1454	MMP	OTA	OK	43.3608	37.1091	-0.224619	-0.436205	0.57415	0.943561	no
XLOC_001185	XLOC_001185	PJ15_0004	JSZD01000007:1476-2040	MMP	OTA	OK	81.8409	59.8716	-0.45095	-1.51467	0.05305	0.365771	no
XLOC_001186	XLOC_001186	PJ15_0005	JSZD01000007:2173-3337	MMP	OTA	NOTEST	8.35143	7.98544	-0.0646516	0	1	1	no
XLOC_001187	XLOC_001187	PJ15_0008	JSZD01000007:5122-6925	MMP	OTA	OK	10.2912	11.4383	0.152469	0.324962	0.5344	0.920682	no
XLOC_001188	XLOC_001188	PJ15_0010	JSZD01000007:9136-10018	MMP	OTA	NOTEST	7.39473	6.50021	-0.186011	0	1	1	no
XLOC_001189	XLOC_001189	PJ15_0011	JSZD01000007:10020-11634	MMP	OTA	NOTEST	5.10791	3.85284	-0.406811	0	1	1	no
XLOC_001190	XLOC_001190	PJ15_0012	JSZD01000007:11743-12904	MMP	OTA	NOTEST	5.08734	5.16761	0.0225854	0	1	1	no
XLOC_001191	XLOC_001191	PJ15_0013	JSZD01000007:12914-13748	MMP	OTA	NOTEST	5.70476	4.10571	-0.474536	0	1	1	no
XLOC_001192	XLOC_001192	PJ15_0014	JSZD01000007:13818-15777	MMP	OTA	OK	15.1804	12.1728	-0.318549	-0.799636	0.14695	0.559313	no
XLOC_001193	XLOC_001193	PJ15_0016	JSZD01000007:16647-18113	MMP	OTA	NOTEST	0	0	0	0	1	1	no
XLOC_001194	XLOC_001194	PJ15_0025	JSZD01000007:23238-23637	MMP	OTA	OK	65.7649	78.2786	0.251299	0.70716	0.3385	0.784079	no
XLOC_001195	XLOC_001195	PJ15_0028	JSZD01000007:24840-25431	MMP	OTA	OK	65.8629	71.1316	0.111024	0.351761	0.561	0.934884	no
XLOC_001196	XLOC_001196	PJ15_0029	JSZD01000007:25512-26481	MMP	OTA	OK	54.2617	48.2085	-0.170648	-0.489665	0.36025	0.790216	no
XLOC_001197	XLOC_001197	PJ15_0030,PJ15_0031	JSZD01000007:26513-28165	MMP	OTA	OK	103.209	108.505	0.0722031	0.0972979	0.8874	0.971891	no
XLOC_001198	XLOC_001198	PJ15_0032	JSZD01000007:28291-29593	MMP	OTA	OK	8.46086	10.1903	0.268324	0.445494	0.41165	0.84041	no
XLOC_001199	XLOC_001199	PJ15_0033	JSZD01000007:29625-30177	MMP	OTA	OK	13.0511	13.1163	0.00719763	0.00851983	0.9437	0.984604	no
XLOC_001200	XLOC_001200	PJ15_0034	JSZD01000007:30284-30485	MMP	OTA	OK	136.528	78.5121	-0.798214	-2.40768	0.1519	0.562704	no
XLOC_001201	XLOC_001201	PJ15_0035	JSZD01000007:30593-31025	MMP	OTA	OK	324.334	345.365	0.0906401	0.467083	0.59215	0.952237	no
XLOC_001202	XLOC_001202	PJ15_0036	JSZD01000007:31146-32382	MMP	OTA	OK	144.632	179.216	0.309308	1.15938	0.0838	0.437336	no
XLOC_001203	XLOC_001203	PJ15_0037,PJ15_0038	JSZD01000007:32399-33994	MMP	OTA	OK	229.148	233.828	0.0291672	0.0444805	0.90215	0.971891	no
XLOC_001204	XLOC_001204	PJ15_0039,PJ15_0040	JSZD01000007:34016-36421	MMP	OTA	OK	182.36	211.863	0.216347	0.28176	0.83655	0.971891	no
XLOC_001205	XLOC_001205	PJ15_0041,PJ15_0042	JSZD01000007:36450-38291	MMP	OTA	OK	192.704	205.887	0.095471	0.145601	0.88195	0.971891	no
XLOC_001206	XLOC_001206	PJ15_0043	JSZD01000007:38467-39877	MMP	OTA	OK	94.8455	122.418	0.368162	1.13094	0.0391	0.31154	no
XLOC_001207	XLOC_001207	PJ15_0044,PJ15_0045,PJ15_0046	JSZD01000007:40129-41794	MMP	OTA	OK	55.2513	59.4972	0.106813	0.214219	0.85195	0.971891	no
XLOC_001208	XLOC_001208	PJ15_0047,PJ15_0048	JSZD01000007:41805-42602	MMP	OTA	OK	27.1551	38.7707	0.513746	0.765224	0.76745	0.971891	no
XLOC_001209	XLOC_001209	PJ15_0049	JSZD01000007:42608-44282	MMP	OTA	NOTEST	6.82522	6.98533	0.0334541	0	1	1	no
XLOC_001210	XLOC_001210	PJ15_0050	JSZD01000007:44291-45032	MMP	OTA	OK	18.7798	24.3124	0.37251	0.72704	0.2196	0.670679	no
XLOC_001211	XLOC_001211	PJ15_0051	JSZD01000007:45036-45966	MMP	OTA	NOTEST	7.21419	7.29223	0.0155244	0	1	1	no
XLOC_001212	XLOC_001212	PJ15_0052	JSZD01000007:45967-47533	MMP	OTA	NOTEST	6.88779	8.57972	0.31689	0	1	1	no
XLOC_001213	XLOC_001213	PJ15_0053,PJ15_0054,PJ15_0055	JSZD01000007:47542-50922	MMP	OTA	OK	63.6639	65.9419	0.0507202	0.0942586	0.898	0.971891	no
XLOC_001214	XLOC_001214	PJ15_0056	JSZD01000007:50946-52242	MMP	OTA	OK	15.1765	17.7605	0.226834	0.513596	0.37655	0.80948	no
XLOC_001215	XLOC_001215	PJ15_0057,PJ15_0058	JSZD01000007:52243-53997	MMP	OTA	OK	35.5594	24.4087	-0.542833	-0.648624	0.7723	0.971891	no
XLOC_001216	XLOC_001216	PJ15_0059	JSZD01000007:53997-54435	MMP	OTA	OK	12.0604	10.0067	-0.269308	-0.259747	0.70995	0.971891	no
XLOC_001217	XLOC_001217	PJ15_0060,PJ15_0061	JSZD01000007:54443-56392	MMP	OTA	OK	38.5137	31.7546	-0.278407	-0.345675	0.82685	0.971891	no
XLOC_001218	XLOC_001218	PJ15_0062	JSZD01000007:56406-56841	MMP	OTA	OK	178.378	142.822	-0.320728	-1.26564	0.11415	0.499033	no
XLOC_001219	XLOC_001219	PJ15_0063	JSZD01000007:56866-57520	MMP	OTA	OK	14.8279	10.9617	-0.435839	-0.620525	0.37205	0.805519	no
XLOC_001220	XLOC_001220	PJ15_0067	JSZD01000007:60535-62094	MMP	OTA	NOTEST	0	0	0	0	1	1	no
XLOC_001221	XLOC_001221	PJ15_0076	JSZD01000007:68550-69177	MMP	OTA	OK	36.098	51.1189	0.501939	1.45853	0.1114	0.493906	no
XLOC_001222	XLOC_001222	PJ15_0077	JSZD01000007:69353-70625	MMP	OTA	OK	397.957	486.954	0.291175	1.18932	0.08235	0.435204	no
XLOC_001223	XLOC_001223	PJ15_0078	JSZD01000007:70697-73445	MMP	OTA	OK	84.8911	75.2806	-0.173335	-0.542256	0.3119	0.757817	no
XLOC_001224	XLOC_001224	PJ15_0079	JSZD01000007:73475-74402	MMP	OTA	OK	394.631	361.065	-0.128244	-0.479865	0.454	0.866595	no
XLOC_001225	XLOC_001225	PJ15_0080	JSZD01000007:74575-75331	MMP	OTA	OK	194.064	218.771	0.172892	0.63359	0.33985	0.784079	no
XLOC_001226	XLOC_001226	PJ15_0084	JSZD01000007:78908-79907	MMP	OTA	OK	74.4275	67.111	-0.149287	-0.596353	0.4541	0.866595	no
XLOC_001227	XLOC_001227	PJ15_0085	JSZD01000007:79910-80669	MMP	OTA	OK	59.6269	54.3884	-0.132664	-0.435736	0.4887	0.894473	no
XLOC_001228	XLOC_001228	PJ15_0086	JSZD01000007:80813-81656	MMP	OTA	OK	22.9957	31.6658	0.46156	1.14559	0.11725	0.507273	no
XLOC_001229	XLOC_001229	PJ15_0089	JSZD01000007:83667-85635	MMP	OTA	OK	23.3899	18.8013	-0.315054	-1.04652	0.1271	0.521089	no
XLOC_001230	XLOC_001230	PJ15_0090,PJ15_0091	JSZD01000007:85989-87536	MMP	OTA	OK	80.8372	80.483	-0.00633483	-0.0123077	0.89535	0.971891	no
XLOC_001231	XLOC_001231	PJ15_0092	JSZD01000007:87666-88473	MMP	OTA	OK	25.8516	51.1993	0.98587	2.94711	0.00345	0.0685893	no
XLOC_001232	XLOC_001232	PJ15_0097	JSZD01000007:92560-94630	MMP	OTA	NOTEST	7.34206	5.37366	-0.450279	0	1	1	no
XLOC_001233	XLOC_001233	PJ15_0098	JSZD01000007:94763-96173	MMP	OTA	OK	84.5038	83.0695	-0.0246983	-0.0973876	0.8777	0.971891	no
XLOC_001234	XLOC_001234	PJ15_0099	JSZD01000007:96198-97011	MMP	OTA	OK	41.035	36.6714	-0.162199	-0.473996	0.50395	0.907545	no
XLOC_001235	XLOC_001235	PJ15_0101	JSZD01000007:97709-98201	MMP	OTA	OK	112.874	136.816	0.277528	0.933502	0.14345	0.553686	no
XLOC_001236	XLOC_001236	PJ15_0102	JSZD01000007:98354-98726	MMP	OTA	OK	38.0827	52.2393	0.456001	0.952936	0.26705	0.719312	no
XLOC_001237	XLOC_001237	PJ15_0106	JSZD01000007:103185-103305	MMP	OTA	NOTEST	0	0	0	0	1	1	no
XLOC_001238	XLOC_001238	PJ15_0108	JSZD01000007:103949-105620	MMP	OTA	OK	48.3312	52.7953	0.127453	0.447348	0.45205	0.866595	no
XLOC_001239	XLOC_001239	PJ15_0109	JSZD01000007:105656-106352	MMP	OTA	OK	124.611	130.158	0.0628293	0.226041	0.71255	0.971891	no
XLOC_001240	XLOC_001240	PJ15_0110	JSZD01000007:106515-107871	MMP	OTA	OK	88.6046	84.0212	-0.0766281	-0.336898	0.65625	0.971891	no
XLOC_001241	XLOC_001241	PJ15_0111	JSZD01000007:107908-108982	MMP	OTA	OK	49.3991	37.4862	-0.398123	-1.41442	0.05155	0.36005	no
XLOC_001242	XLOC_001242	PJ15_0115	JSZD01000007:113074-113602	MMP	OTA	OK	131.865	93.732	-0.492449	-1.7659	0.0097	0.134992	no
XLOC_001243	XLOC_001243	PJ15_0119,PJ15_0120	JSZD01000007:117255-119140	MMP	OTA	OK	149.575	145.875	-0.0361307	-0.0483232	0.90015	0.971891	no
XLOC_001244	XLOC_001244	PJ15_0121	JSZD01000007:119149-119662	MMP	OTA	OK	43.3563	30.6643	-0.499678	-1.08236	0.08835	0.449831	no
XLOC_001245	XLOC_001245	PJ15_0124	JSZD01000007:121636-122632	MMP	OTA	OK	24.3124	14.0599	-0.790107	-1.74473	0.02345	0.23547	no
XLOC_001246	XLOC_001246	PJ15_0126	JSZD01000007:123714-124704	MMP	OTA	OK	12.1189	13.5509	0.161135	0.288156	0.6597	0.971891	no
XLOC_001247	XLOC_001247	PJ15_0128,PJ15_0129,PJ15_0130,PJ15_0131	JSZD01000007:126571-130666	MMP	OTA	OK	534.155	478.586	-0.158481	-0.286875	0.85835	0.971891	no
XLOC_001248	XLOC_001248	PJ15_0132	JSZD01000007:130750-131692	MMP	OTA	OK	17.1561	10.46	-0.713835	-1.20128	0.09955	0.467413	no
XLOC_001249	XLOC_001249	PJ15_0136	JSZD01000007:134657-137393	MMP	OTA	OK	69.9701	93.5935	0.41967	1.44829	0.01665	0.194898	no
XLOC_001250	XLOC_001250	PJ15_0137	JSZD01000007:137538-137946	MMP	OTA	OK	819.996	802.313	-0.031452	-0.135048	0.85325	0.971891	no
XLOC_001251	XLOC_001251	PJ15_0141	JSZD01000007:141233-142451	MMP	OTA	OK	39.4097	43.7963	0.152261	0.483392	0.46115	0.866602	no
XLOC_001252	XLOC_001252	PJ15_0142	JSZD01000007:142468-142897	MMP	OTA	OK	18.0473	10.4711	-0.785363	-0.8395	0.2482	0.690886	no
XLOC_001253	XLOC_001253	PJ15_0149	JSZD01000007:148278-149346	MMP	OTA	OK	33.9091	28.0483	-0.27376	-0.816867	0.2462	0.690628	no
XLOC_001254	XLOC_001254	PJ15_0150	JSZD01000007:149413-149956	MMP	OTA	OK	24.7473	22.025	-0.168133	-0.295557	0.7305	0.971891	no
XLOC_001255	XLOC_001255	PJ15_0151	JSZD01000007:150003-150384	MMP	OTA	NOTEST	12.9739	5.64005	-1.20183	0	1	1	no
XLOC_001256	XLOC_001256	PJ15_0153	JSZD01000007:150770-150887	MMP	OTA	NOTEST	0	0	0	0	1	1	no
XLOC_001257	XLOC_001257	PJ15_0155	JSZD01000007:152188-153307	MMP	OTA	OK	37.0399	37.8842	0.0325156	0.0875395	0.862	0.971891	no
XLOC_001258	XLOC_001258	PJ15_0156	JSZD01000007:153430-154675	MMP	OTA	OK	689.312	704.041	0.0305026	0.100344	0.8559	0.971891	no
XLOC_001259	XLOC_001259	PJ15_0157	JSZD01000007:154820-157226	MMP	OTA	OK	1352.36	1586.58	0.230436	0.623629	0.23745	0.68673	no
XLOC_001260	XLOC_001260	PJ15_0158,PJ15_0159	JSZD01000007:157399-159521	MMP	OTA	OK	58.2928	78.6983	0.433014	0.778767	0.7967	0.971891	no
XLOC_001261	XLOC_001261	PJ15_0163	JSZD01000007:162320-163379	MMP	OTA	OK	6192.71	6231.33	0.00896764	0.0316357	0.96325	0.984677	no
XLOC_001262	XLOC_001262	PJ15_0164	JSZD01000007:163826-164855	MMP	OTA	OK	6570.57	8040.55	0.291276	0.784667	0.20655	0.650609	no
XLOC_001263	XLOC_001263	PJ15_0170	JSZD01000007:170691-172527	MMP	OTA	OK	74.431	111.492	0.582967	2.06072	0.00135	0.0355974	yes
XLOC_001264	XLOC_001264	PJ15_0171	JSZD01000007:172771-173203	MMP	OTA	OK	348.707	319.175	-0.127668	-0.611676	0.44305	0.86571	no
XLOC_001265	XLOC_001265	PJ15_0172	JSZD01000007:173324-173657	MMP	OTA	OK	12.6183	17.4918	0.471161	0.527862	0.51055	0.910917	no
XLOC_001266	XLOC_001266	PJ15_0175	JSZD01000007:175052-177182	MMP	OTA	OK	23.5861	22.1025	-0.0937322	-0.26325	0.608	0.960828	no
XLOC_001267	XLOC_001267	PJ15_0179	JSZD01000007:180149-180596	MMP	OTA	OK	323.178	391.005	0.274859	1.41191	0.0935	0.459087	no
XLOC_001268	XLOC_001268	PJ15_0180	JSZD01000007:180672-181011	MMP	OTA	OK	74.4907	114.157	0.615889	1.97824	0.04585	0.344902	no
XLOC_001269	XLOC_001269	PJ15_0181	JSZD01000007:181035-181392	MMP	OTA	OK	86.0544	95.3566	0.148083	0.476954	0.5937	0.952237	no
XLOC_001270	XLOC_001270	PJ15_0182	JSZD01000007:181444-181789	MMP	OTA	OK	110.644	119.418	0.110088	0.403796	0.6799	0.971891	no
XLOC_001271	XLOC_001271	PJ15_0183	JSZD01000007:182185-183772	MMP	OTA	OK	51.7226	55.9568	0.113518	0.401317	0.5053	0.908152	no
XLOC_001272	XLOC_001272	PJ15_0184	JSZD01000007:183931-184267	MMP	OTA	OK	1026.43	963.773	-0.090874	-0.484956	0.60285	0.958079	no
XLOC_001273	XLOC_001273	PJ15_0187	JSZD01000007:187179-187563	MMP	OTA	OK	497.177	446.734	-0.154342	-0.908196	0.35895	0.789295	no
XLOC_001274	XLOC_001274	PJ15_0188	JSZD01000007:187583-187946	MMP	OTA	OK	158.011	132.285	-0.256372	-1.02677	0.2191	0.670679	no
XLOC_001275	XLOC_001275	PJ15_0189	JSZD01000007:187990-188527	MMP	OTA	OK	298.921	210.942	-0.50292	-2.02224	0.00565	0.100378	no
XLOC_001276	XLOC_001276	PJ15_0190	JSZD01000007:188574-190656	MMP	OTA	OK	320.123	231.361	-0.468479	-1.70996	0.0066	0.11022	no
XLOC_001277	XLOC_001277	PJ15_0191	JSZD01000007:190808-195893	MMP	OTA	OK	168.464	114.985	-0.550986	-1.81072	0.0013	0.0350161	yes
XLOC_001278	XLOC_001278	PJ15_0192	JSZD01000007:195905-196361	MMP	OTA	OK	219.189	174.073	-0.332483	-1.39326	0.0743	0.413242	no
XLOC_001279	XLOC_001279	PJ15_0196	JSZD01000007:198892-199258	MMP	OTA	OK	26.7249	19.9365	-0.422774	-0.614466	0.42045	0.847428	no
XLOC_001280	XLOC_001280	PJ15_0197	JSZD01000007:199673-200177	MMP	OTA	OK	54.6394	62.1193	0.1851	0.501399	0.4149	0.844218	no
XLOC_001281	XLOC_001281	PJ15_0006,PJ15_0007	JSZD01000007:3821-4927	MMP	OTA	OK	18.8691	24.2403	0.361386	0.464576	0.7864	0.971891	no
XLOC_001282	XLOC_001282	PJ15_0009	JSZD01000007:6988-8956	MMP	OTA	NOTEST	8.48009	8.28662	-0.0332953	0	1	1	no
XLOC_001283	XLOC_001283	PJ15_0015	JSZD01000007:15830-16622	MMP	OTA	NOTEST	8.56393	8.31939	-0.0417941	0	1	1	no
XLOC_001284	XLOC_001284	PJ15_0017	JSZD01000007:16647-18113	MMP	OTA	OK	12.9824	14.433	0.152813	0.143553	0.86565	0.971891	no
XLOC_001285	XLOC_001285	PJ15_0018	JSZD01000007:18464-18884	MMP	OTA	OK	698.742	664.737	-0.0719768	-0.32468	0.68255	0.971891	no
XLOC_001286	XLOC_001286	PJ15_0019	JSZD01000007:18907-19450	MMP	OTA	OK	476.869	468.724	-0.0248538	-0.103011	0.89	0.971891	no
XLOC_001287	XLOC_001287	PJ15_0020	JSZD01000007:19458-20427	MMP	OTA	OK	1106.69	918.236	-0.26931	-1.13779	0.1106	0.492339	no
XLOC_001288	XLOC_001288	PJ15_0021	JSZD01000007:20588-20948	MMP	OTA	OK	8535.13	6445.79	-0.405054	-1.98208	0.02205	0.229192	no
XLOC_001289	XLOC_001289	PJ15_0022	JSZD01000007:21334-21997	MMP	OTA	OK	151.095	152.826	0.016437	0.0679062	0.9248	0.977478	no
XLOC_001290	XLOC_001290	PJ15_0023	JSZD01000007:22012-22438	MMP	OTA	OK	288.648	246.812	-0.225896	-1.15666	0.2245	0.673893	no
XLOC_001291	XLOC_001291	PJ15_0024	JSZD01000007:22452-23112	MMP	OTA	OK	30.3548	30.111	-0.0116382	-0.0267269	0.9586	0.984604	no
XLOC_001292	XLOC_001292	PJ15_0026	JSZD01000007:23700-24087	MMP	OTA	OK	176.3	217.941	0.305911	1.27196	0.1271	0.521089	no
XLOC_001293	XLOC_001293	PJ15_0027	JSZD01000007:24099-24528	MMP	OTA	OK	182.155	321.179	0.81821	3.69551	5e-05	0.00255612	yes
XLOC_001294	XLOC_001294	PJ15_0064	JSZD01000007:57603-58572	MMP	OTA	OK	50.9585	42.1739	-0.272971	-0.882851	0.1894	0.624442	no
XLOC_001295	XLOC_001295	PJ15_0065	JSZD01000007:58582-60484	MMP	OTA	OK	74.6942	65.1804	-0.196557	-0.612969	0.2753	0.723565	no
XLOC_001296	XLOC_001296	PJ15_0066	JSZD01000007:60535-62094	MMP	OTA	OK	121.457	130.028	0.0983723	0.151639	0.87775	0.971891	no
XLOC_001297	XLOC_001297	PJ15_0068	JSZD01000007:60535-62094	MMP	OTA	OK	15.1074	16.2222	0.102714	0.109508	0.8677	0.971891	no
XLOC_001298	XLOC_001298	PJ15_0069	JSZD01000007:62482-63052	MMP	OTA	OK	36.4297	20.5755	-0.824189	-1.65186	0.05685	0.376411	no
XLOC_001299	XLOC_001299	PJ15_0070	JSZD01000007:63114-64143	MMP	OTA	OK	12.6275	11.3257	-0.156974	-0.275337	0.67675	0.971891	no
XLOC_001300	XLOC_001300	PJ15_0071	JSZD01000007:64318-65356	MMP	OTA	NOTEST	7.61431	6.07445	-0.325958	0	1	1	no
XLOC_001301	XLOC_001301	PJ15_0072	JSZD01000007:66231-66675	MMP	OTA	OK	470.294	328.925	-0.515804	-3.95617	0.0086	0.12525	no
XLOC_001302	XLOC_001302	PJ15_0073	JSZD01000007:66686-67322	MMP	OTA	OK	250.722	255.785	0.0288451	0.172646	0.8687	0.971891	no
XLOC_001303	XLOC_001303	PJ15_0074	JSZD01000007:67323-67458	MMP	OTA	OK	1404.13	908.301	-0.628432	-10.7719	0.23875	0.68673	no
XLOC_001304	XLOC_001304	PJ15_0075	JSZD01000007:67875-68304	MMP	OTA	OK	583.425	574.098	-0.023249	-0.11188	0.8963	0.971891	no
XLOC_001305	XLOC_001305	PJ15_0081,PJ15_0082	JSZD01000007:75420-77564	MMP	OTA	OK	147.718	118.511	-0.31783	-0.44747	0.8112	0.971891	no
XLOC_001306	XLOC_001306	PJ15_0083	JSZD01000007:77647-78436	MMP	OTA	OK	94.1795	85.4023	-0.141139	-0.520599	0.45555	0.866595	no
XLOC_001307	XLOC_001307	PJ15_0087	JSZD01000007:81674-82571	MMP	OTA	OK	15.8111	24.2734	0.61844	1.40362	0.14915	0.559312	no
XLOC_001308	XLOC_001308	PJ15_0088	JSZD01000007:82649-83429	MMP	OTA	OK	133.501	155.974	0.224461	0.891285	0.1692	0.587044	no
XLOC_001309	XLOC_001309	PJ15_0093	JSZD01000007:88509-89310	MMP	OTA	OK	11.005	16.4883	0.583273	0.878059	0.16085	0.575613	no
XLOC_001310	XLOC_001310	PJ15_0094	JSZD01000007:89384-89600	MMP	OTA	OK	37.1526	20.0445	-0.890257	-1.13775	0.34205	0.784648	no
XLOC_001311	XLOC_001311	PJ15_0095	JSZD01000007:89725-91507	MMP	OTA	OK	103.743	121.002	0.222013	0.847186	0.2102	0.655894	no
XLOC_001312	XLOC_001312	PJ15_0096	JSZD01000007:91651-92422	MMP	OTA	NOTEST	2.97358	0	#NAME?	0	1	1	no
XLOC_001313	XLOC_001313	PJ15_0100	JSZD01000007:97093-97540	MMP	OTA	OK	40.9784	36.5955	-0.163198	-0.352299	0.61565	0.96163	no
XLOC_001314	XLOC_001314	PJ15_0103	JSZD01000007:98767-99265	MMP	OTA	OK	39.9116	48.3313	0.276149	0.689511	0.3803	0.809553	no
XLOC_001315	XLOC_001315	PJ15_0104	JSZD01000007:99385-101167	MMP	OTA	OK	85.3809	85.3959	0.000253412	0.000792261	0.99395	0.99395	no
XLOC_001316	XLOC_001316	PJ15_0105	JSZD01000007:101329-103132	MMP	OTA	OK	162.727	196.7	0.273539	0.923362	0.10665	0.483107	no
XLOC_001317	XLOC_001317	PJ15_0107	JSZD01000007:103443-103818	MMP	OTA	OK	7.39886	12.7589	0.786127	0.721401	0.45295	0.866595	no
XLOC_001318	XLOC_001318	PJ15_0112	JSZD01000007:109456-110038	MMP	OTA	NOTEST	10.2447	6.98009	-0.553553	0	1	1	no
XLOC_001319	XLOC_001319	PJ15_0113	JSZD01000007:110112-111555	MMP	OTA	OK	48.1203	40.8741	-0.235458	-0.751664	0.18995	0.624442	no
XLOC_001320	XLOC_001320	PJ15_0114	JSZD01000007:111690-112863	MMP	OTA	OK	598.351	653.331	0.126822	0.483425	0.4557	0.866595	no
XLOC_001321	XLOC_001321	PJ15_0116	JSZD01000007:113632-114349	MMP	OTA	OK	34.9787	48.1547	0.461199	1.24148	0.0452	0.341042	no
XLOC_001322	XLOC_001322	PJ15_0117	JSZD01000007:114372-114960	MMP	OTA	OK	12.2795	20.8592	0.764429	1.08903	0.0899	0.454031	no
XLOC_001323	XLOC_001323	PJ15_0118	JSZD01000007:115063-116887	MMP	OTA	OK	77.9656	75.2001	-0.0521048	-0.227802	0.74395	0.971891	no
XLOC_001324	XLOC_001324	PJ15_0122,PJ15_0123	JSZD01000007:119722-121379	MMP	OTA	NOTEST	4.48073	3.3503	-0.419444	0	1	1	no
XLOC_001325	XLOC_001325	PJ15_0125	JSZD01000007:122689-123565	MMP	OTA	OK	16.6898	14.5263	-0.200296	-0.380329	0.58505	0.950422	no
XLOC_001326	XLOC_001326	PJ15_0127	JSZD01000007:124964-126296	MMP	OTA	NOTEST	4.18975	5.50239	0.393194	0	1	1	no
XLOC_001327	XLOC_001327	PJ15_0133	JSZD01000007:131817-132345	MMP	OTA	NOTEST	3.94805	2.34604	-0.750914	0	1	1	no
XLOC_001328	XLOC_001328	PJ15_0135	JSZD01000007:133659-134295	MMP	OTA	OK	276.683	293.228	0.0837895	0.347061	0.6543	0.971891	no
XLOC_001329	XLOC_001329	PJ15_0138	JSZD01000007:138008-138914	MMP	OTA	OK	32.7246	51.6271	0.657751	1.90632	0.00385	0.075939	no
XLOC_001330	XLOC_001330	PJ15_0139	JSZD01000007:139075-140386	MMP	OTA	OK	40.1657	43.2459	0.106602	0.345491	0.58955	0.952237	no
XLOC_001331	XLOC_001331	PJ15_0140	JSZD01000007:140490-141150	MMP	OTA	OK	70.5266	65.7925	-0.100246	-0.367314	0.6512	0.971891	no
XLOC_001332	XLOC_001332	PJ15_0143,PJ15_0144	JSZD01000007:142929-143312	MMP	OTA	OK	30.2006	24.3587	-0.310141	-0.402329	0.5782	0.946661	no
XLOC_001333	XLOC_001333	PJ15_0145	JSZD01000007:143363-144218	MMP	OTA	OK	19.8141	21.7485	0.134386	0.276692	0.627	0.969625	no
XLOC_001334	XLOC_001334	PJ15_0146	JSZD01000007:144281-144503	MMP	OTA	OK	129.825	47.7598	-1.44271	-3.4388	0.0236	0.23553	no
XLOC_001335	XLOC_001335	PJ15_0147	JSZD01000007:144670-146806	MMP	OTA	OK	46.5335	35.9046	-0.3741	-1.32954	0.02655	0.255299	no
XLOC_001336	XLOC_001336	PJ15_0148	JSZD01000007:146816-148022	MMP	OTA	OK	51.8803	50.4352	-0.0407572	-0.131613	0.82475	0.971891	no
XLOC_001337	XLOC_001337	PJ15_0152	JSZD01000007:150389-150701	MMP	OTA	OK	34.5939	23.2265	-0.574746	-0.856021	0.4252	0.85152	no
XLOC_001338	XLOC_001338	PJ15_0154	JSZD01000007:150961-151975	MMP	OTA	OK	150.801	119.576	-0.334722	-1.52024	0.04115	0.320127	no
XLOC_001339	XLOC_001339	PJ15_0160	JSZD01000007:159575-160019	MMP	OTA	OK	478.019	427.371	-0.16158	-0.803955	0.34915	0.787981	no
XLOC_001340	XLOC_001340	PJ15_0161	JSZD01000007:160151-161327	MMP	OTA	OK	320.81	301.324	-0.090402	-0.323097	0.59415	0.952237	no
XLOC_001341	XLOC_001341	PJ15_0162	JSZD01000007:161438-161954	MMP	OTA	OK	20.6839	17.8325	-0.213999	-0.376569	0.7197	0.971891	no
XLOC_001342	XLOC_001342	PJ15_0165	JSZD01000007:164981-165140	MMP	OTA	NOTEST	0	0	0	0	1	1	no
XLOC_001343	XLOC_001343	PJ15_0166	JSZD01000007:165144-166350	MMP	OTA	OK	30.1635	44.4172	0.558316	1.66869	0.00345	0.0685893	no
XLOC_001344	XLOC_001344	PJ15_0167	JSZD01000007:166603-168061	MMP	OTA	OK	24.049	22.5691	-0.0916285	-0.271039	0.6713	0.971891	no
XLOC_001345	XLOC_001345	PJ15_0168	JSZD01000007:168079-169096	MMP	OTA	OK	14.2948	12.6402	-0.177474	-0.331139	0.6166	0.961758	no
XLOC_001346	XLOC_001346	PJ15_0169	JSZD01000007:169158-170517	MMP	OTA	OK	31.436	37.0658	0.23767	0.77883	0.2426	0.690001	no
XLOC_001347	XLOC_001347	PJ15_0173	JSZD01000007:173701-173992	MMP	OTA	OK	18.9798	19.8535	0.0649349	0.077628	0.9158	0.972635	no
XLOC_001348	XLOC_001348	PJ15_0174	JSZD01000007:174025-174847	MMP	OTA	OK	16.5215	26.1248	0.661077	1.42657	0.06625	0.395134	no
XLOC_001349	XLOC_001349	PJ15_0176	JSZD01000007:177226-178075	MMP	OTA	OK	91.2623	73.8625	-0.305178	-1.10559	0.10795	0.484614	no
XLOC_001350	XLOC_001350	PJ15_0177	JSZD01000007:178283-179006	MMP	OTA	OK	38.4741	26.8871	-0.51697	-1.33737	0.0999	0.467413	no
XLOC_001351	XLOC_001351	PJ15_0178	JSZD01000007:179239-179962	MMP	OTA	OK	75.85	82.4082	0.11964	0.490108	0.54795	0.928467	no
XLOC_001352	XLOC_001352	PJ15_0185	JSZD01000007:184324-186040	MMP	OTA	OK	105.335	107.065	0.0234911	0.0814547	0.8937	0.971891	no
XLOC_001353	XLOC_001353	PJ15_0186	JSZD01000007:186256-186901	MMP	OTA	OK	30.5475	29.05	-0.0725128	-0.164395	0.8108	0.971891	no
XLOC_001354	XLOC_001354	PJ15_0193	JSZD01000007:196409-197456	MMP	OTA	OK	19.4556	24.8391	0.352422	0.840039	0.16755	0.586651	no
XLOC_001355	XLOC_001355	PJ15_0194	JSZD01000007:197667-197808	MMP	OTA	OK	15070.6	14470.9	-0.058581	-2.92233	0.72145	0.971891	no
XLOC_001356	XLOC_001356	PJ15_0195	JSZD01000007:197931-198792	MMP	OTA	OK	12.6851	24.0945	0.925568	1.73674	0.01885	0.209118	no
XLOC_001357	XLOC_001357	PJ15_2359	JSZD01000010:9636-10650	MMP	OTA	OK	96.1791	98.355	0.0322741	0.125781	0.84975	0.971891	no
XLOC_001358	XLOC_001358	PJ15_2360	JSZD01000010:11067-11712	MMP	OTA	OK	75.5383	73.5804	-0.0378867	-0.145131	0.85405	0.971891	no
XLOC_001359	XLOC_001359	PJ15_2361	JSZD01000010:11742-13455	MMP	OTA	OK	86.9905	75.1746	-0.210613	-0.687724	0.24515	0.690001	no
XLOC_001360	XLOC_001360	PJ15_2375	JSZD01000010:31804-33079	MMP	OTA	OK	385.294	395.932	0.0392939	0.160482	0.8148	0.971891	no
XLOC_001361	XLOC_001361	PJ15_2376	JSZD01000010:33389-34961	MMP	OTA	OK	12.3571	12.285	-0.00844169	-0.0187399	0.9604	0.984604	no
XLOC_001362	XLOC_001362	PJ15_2378	JSZD01000010:35626-36559	MMP	OTA	OK	65.7235	112.036	0.769478	2.96937	0.0001	0.00455455	yes
XLOC_001363	XLOC_001363	PJ15_2379	JSZD01000010:36735-37323	MMP	OTA	OK	37.4681	37.9062	0.0167704	0.0422283	0.96015	0.984604	no
XLOC_001364	XLOC_001364	PJ15_2381	JSZD01000010:38344-38950	MMP	OTA	NOTEST	3.18996	0.784263	-2.02413	0	1	1	no
XLOC_001365	XLOC_001365	PJ15_2384	JSZD01000010:40089-40242	MMP	OTA	OK	127.881	97.3659	-0.393319	-1.47276	0.7441	0.971891	no
XLOC_001366	XLOC_001366	PJ15_2385	JSZD01000010:40257-42135	MMP	OTA	OK	169.11	316.368	0.903642	3.35388	5e-05	0.00255612	yes
XLOC_001367	XLOC_001367	PJ15_2386	JSZD01000010:42264-42552	MMP	OTA	OK	383.871	942.994	1.29663	7.30637	5e-05	0.00255612	yes
XLOC_001368	XLOC_001368	PJ15_2387	JSZD01000010:42700-43354	MMP	OTA	OK	16.381	29.181	0.833009	1.54315	0.0538	0.367218	no
XLOC_001369	XLOC_001369	PJ15_2388	JSZD01000010:43435-43969	MMP	OTA	OK	18.6089	28.0331	0.591143	1.01991	0.15775	0.570303	no
XLOC_001370	XLOC_001370	PJ15_2389	JSZD01000010:43970-45155	MMP	OTA	OK	9.91498	16.0783	0.697431	1.33489	0.0428	0.327872	no
XLOC_001371	XLOC_001371	PJ15_2390	JSZD01000010:45411-47423	MMP	OTA	OK	35.285	44.5826	0.337425	0.42119	0.80985	0.971891	no
XLOC_001372	XLOC_001372	PJ15_2393	JSZD01000010:47540-47924	MMP	OTA	OK	117.895	156.789	0.411329	1.78751	0.0952	0.46306	no
XLOC_001373	XLOC_001373	PJ15_2394	JSZD01000010:47941-48322	MMP	OTA	OK	69.4249	86.8672	0.323358	0.980694	0.2594	0.709385	no
XLOC_001374	XLOC_001374	PJ15_2402	JSZD01000010:54641-55619	MMP	OTA	OK	52.7397	58.966	0.160994	0.509255	0.4014	0.827578	no
XLOC_001375	XLOC_001375	PJ15_2403	JSZD01000010:55633-57682	MMP	OTA	OK	36.6032	35.0864	-0.0610577	-0.206556	0.73555	0.971891	no
XLOC_001376	XLOC_001376	PJ15_2404,PJ15_2405	JSZD01000010:58178-60069	MMP	OTA	OK	1196.58	1344.74	0.168413	0.271091	0.8568	0.971891	no
XLOC_001377	XLOC_001377	PJ15_2406	JSZD01000010:60081-63255	MMP	OTA	OK	339.968	386.961	0.186791	0.643563	0.28255	0.731942	no
XLOC_001378	XLOC_001378	PJ15_2407	JSZD01000010:63260-64721	MMP	OTA	OK	433.66	456.717	0.0747336	0.258424	0.65655	0.971891	no
XLOC_001379	XLOC_001379	PJ15_2408	JSZD01000010:64829-65180	MMP	OTA	OK	27.9373	34.4896	0.303966	0.492337	0.45735	0.866595	no
XLOC_001380	XLOC_001380	PJ15_2409	JSZD01000010:65188-65623	MMP	OTA	OK	18.2338	16.4099	-0.15205	-0.197928	0.7952	0.971891	no
XLOC_001381	XLOC_001381	PJ15_2416	JSZD01000010:71377-74278	MMP	OTA	OK	124.849	128.856	0.0455709	0.153188	0.78445	0.971891	no
XLOC_001382	XLOC_001382	PJ15_2421	JSZD01000010:80466-81351	MMP	OTA	OK	19.1823	17.2137	-0.156223	-0.321985	0.6332	0.971891	no
XLOC_001383	XLOC_001383	PJ15_2422,PJ15_2423	JSZD01000010:81530-82878	MMP	OTA	OK	2004.85	1883.94	-0.089739	-0.114508	0.88325	0.971891	no
XLOC_001384	XLOC_001384	PJ15_2424	JSZD01000010:83009-84419	MMP	OTA	OK	59.1392	46.7513	-0.339107	-1.19804	0.06	0.381655	no
XLOC_001385	XLOC_001385	PJ15_2425	JSZD01000010:84770-85958	MMP	OTA	OK	12.3835	15.1551	0.291385	0.589243	0.35365	0.787981	no
XLOC_001386	XLOC_001386	PJ15_2426	JSZD01000010:86405-87350	MMP	OTA	OK	1022.44	883.364	-0.210935	-0.763465	0.22095	0.670679	no
XLOC_001387	XLOC_001387	PJ15_2427	JSZD01000010:87426-88170	MMP	OTA	OK	275.152	265.246	-0.0528987	-0.179671	0.768	0.971891	no
XLOC_001388	XLOC_001388	PJ15_2428,PJ15_2429	JSZD01000010:88171-89595	MMP	OTA	OK	314.173	348.798	0.150833	0.219061	0.8618	0.971891	no
XLOC_001389	XLOC_001389	PJ15_2430	JSZD01000010:89821-90517	MMP	OTA	NOTEST	7.93308	9.54197	0.266405	0	1	1	no
XLOC_001390	XLOC_001390	PJ15_2431	JSZD01000010:90599-91415	MMP	OTA	OK	38.5524	40.0496	0.0549652	0.164501	0.82535	0.971891	no
XLOC_001391	XLOC_001391	PJ15_2437	JSZD01000010:98533-99160	MMP	OTA	OK	28.9579	22.6669	-0.35337	-0.69383	0.23955	0.68673	no
XLOC_001392	XLOC_001392	PJ15_2438	JSZD01000010:99223-100141	MMP	OTA	OK	13.3917	14.7286	0.13729	0.244328	0.68855	0.971891	no
XLOC_001393	XLOC_001393	PJ15_2439	JSZD01000010:100321-100780	MMP	OTA	OK	149.443	106.601	-0.487373	-2.10411	0.0242	0.239609	no
XLOC_001394	XLOC_001394	PJ15_2440	JSZD01000010:100798-101650	MMP	OTA	OK	213.703	205.617	-0.0556515	-0.19534	0.7544	0.971891	no
XLOC_001395	XLOC_001395	PJ15_2444	JSZD01000010:104916-106212	MMP	OTA	OK	121.483	117.791	-0.0445259	-0.157025	0.8085	0.971891	no
XLOC_001396	XLOC_001396	PJ15_2446	JSZD01000010:107501-109559	MMP	OTA	NOTEST	0.371102	0	#NAME?	0	1	1	no
XLOC_001397	XLOC_001397	PJ15_2447	JSZD01000010:109579-110806	MMP	OTA	NOTEST	4.12632	3.49217	-0.240731	0	1	1	no
XLOC_001398	XLOC_001398	PJ15_2452	JSZD01000010:114581-116042	MMP	OTA	OK	91.7422	92.1028	0.0056586	0.0179147	0.97605	0.98787	no
XLOC_001399	XLOC_001399	PJ15_2453	JSZD01000010:116568-118098	MMP	OTA	OK	1264.41	1078.49	-0.229444	-0.830849	0.18975	0.624442	no
XLOC_001400	XLOC_001400	PJ15_2454	JSZD01000010:118352-119582	MMP	OTA	OK	13.7072	17.1157	0.320381	0.684553	0.2522	0.697308	no
XLOC_001401	XLOC_001401	PJ15_2456	JSZD01000010:120488-121109	MMP	OTA	OK	116.987	101.038	-0.211441	-0.825017	0.3028	0.749767	no
XLOC_001402	XLOC_001402	PJ15_2457	JSZD01000010:121350-122679	MMP	OTA	OK	46.1012	48.1508	0.0627573	0.199108	0.73125	0.971891	no
XLOC_001403	XLOC_001403	PJ15_2464	JSZD01000010:127615-127933	MMP	OTA	OK	112.118	143.45	0.355537	1.34651	0.19675	0.635127	no
XLOC_001404	XLOC_001404	PJ15_2465,PJ15_2466	JSZD01000010:127986-130934	MMP	OTA	OK	147.401	147.307	-0.000916588	-0.00121764	0.91235	0.972364	no
XLOC_001405	XLOC_001405	PJ15_2468	JSZD01000010:131709-132576	MMP	OTA	NOTEST	3.42051	4.24373	0.311119	0	1	1	no
XLOC_001406	XLOC_001406	PJ15_2469	JSZD01000010:132798-133263	MMP	OTA	OK	53.4754	56.3942	0.0766699	0.208304	0.7889	0.971891	no
XLOC_001407	XLOC_001407	PJ15_2473	JSZD01000010:136594-137344	MMP	OTA	NOTEST	8.60848	10.5547	0.294059	0	1	1	no
XLOC_001408	XLOC_001408	PJ15_2475,PJ15_2476	JSZD01000010:138357-139442	MMP	OTA	OK	11.8194	14.9478	0.338771	0.381861	0.52105	0.913023	no
XLOC_001409	XLOC_001409	PJ15_2483	JSZD01000010:148232-148937	MMP	OTA	OK	14.6583	13.6537	-0.102419	-0.156048	0.79255	0.971891	no
XLOC_001410	XLOC_001410	PJ15_2485	JSZD01000010:150321-152496	MMP	OTA	OK	53.0725	44.9198	-0.240615	-0.900114	0.1386	0.543926	no
XLOC_001411	XLOC_001411	PJ15_2486	JSZD01000010:152574-153159	MMP	OTA	OK	160.53	207.723	0.371816	1.68272	0.0385	0.309111	no
XLOC_001412	XLOC_001412	PJ15_2487	JSZD01000010:153317-155861	MMP	OTA	NOTEST	4.26641	5.43539	0.349361	0	1	1	no
XLOC_001413	XLOC_001413	PJ15_2488	JSZD01000010:155991-156777	MMP	OTA	NOTEST	9.52982	9.13341	-0.061295	0	1	1	no
XLOC_001414	XLOC_001414	PJ15_2356	JSZD01000010:5833-7333	MMP	OTA	OK	136.242	132.404	-0.0412192	-0.170876	0.81625	0.971891	no
XLOC_001415	XLOC_001415	PJ15_2357	JSZD01000010:7616-8510	MMP	OTA	OK	136.922	135.831	-0.0115482	-0.0314232	0.9491	0.984604	no
XLOC_001416	XLOC_001416	PJ15_2358	JSZD01000010:8547-9471	MMP	OTA	OK	177.075	190.757	0.107377	0.428006	0.5616	0.934884	no
XLOC_001417	XLOC_001417	PJ15_2362	JSZD01000010:13509-14568	MMP	OTA	NOTEST	3.69889	1.61733	-1.19348	0	1	1	no
XLOC_001418	XLOC_001418	PJ15_2363	JSZD01000010:14570-17120	MMP	OTA	NOTEST	3.02743	4.34254	0.520444	0	1	1	no
XLOC_001419	XLOC_001419	PJ15_2364	JSZD01000010:17120-17849	MMP	OTA	OK	14.4182	8.27226	-0.801534	-1.06891	0.24275	0.690001	no
XLOC_001420	XLOC_001420	PJ15_2365	JSZD01000010:17890-18436	MMP	OTA	OK	20.2094	15.5943	-0.37401	-0.560016	0.31265	0.758889	no
XLOC_001421	XLOC_001421	PJ15_2366	JSZD01000010:18963-19854	MMP	OTA	OK	659.824	595.223	-0.148651	-0.609996	0.37255	0.805642	no
XLOC_001422	XLOC_001422	PJ15_2367	JSZD01000010:19866-21033	MMP	OTA	OK	499.719	436.53	-0.195036	-0.892552	0.24375	0.690001	no
XLOC_001423	XLOC_001423	PJ15_2368	JSZD01000010:21167-22601	MMP	OTA	OK	656.781	617.736	-0.0884219	-0.386348	0.6054	0.958614	no
XLOC_001424	XLOC_001424	PJ15_2369,PJ15_2370	JSZD01000010:22733-26764	MMP	OTA	OK	1049.5	1113.19	0.0849881	0.124525	0.88565	0.971891	no
XLOC_001425	XLOC_001425	PJ15_2371	JSZD01000010:27507-28152	MMP	OTA	OK	537.709	553.492	0.0417373	0.200081	0.8086	0.971891	no
XLOC_001426	XLOC_001426	PJ15_2372	JSZD01000010:28232-30128	MMP	OTA	OK	476.288	430.582	-0.145546	-0.494019	0.39825	0.826256	no
XLOC_001427	XLOC_001427	PJ15_2373,PJ15_2374	JSZD01000010:30140-30868	MMP	OTA	OK	1191.23	1302.11	0.128404	0.295091	0.86725	0.971891	no
XLOC_001428	XLOC_001428	PJ15_2377	JSZD01000010:35019-35517	MMP	OTA	OK	49.8775	65.262	0.387855	1.09588	0.14875	0.559313	no
XLOC_001429	XLOC_001429	PJ15_2380	JSZD01000010:37363-38242	MMP	OTA	OK	11.4244	6.39187	-0.837811	-1.01444	0.09345	0.459087	no
XLOC_001430	XLOC_001430	PJ15_2382	JSZD01000010:39093-39618	MMP	OTA	OK	134.806	156.899	0.21895	1.01274	0.2649	0.715869	no
XLOC_001431	XLOC_001431	PJ15_2383	JSZD01000010:39694-39901	MMP	OTA	OK	109.321	110.447	0.0147883	0.0452442	0.9442	0.984604	no
XLOC_001432	XLOC_001432	PJ15_2391,PJ15_2392	JSZD01000010:45411-47423	MMP	OTA	OK	20.9551	30.0385	0.519514	0.451415	0.7799	0.971891	no
XLOC_001433	XLOC_001433	PJ15_2395	JSZD01000010:48331-48802	MMP	OTA	OK	16.7552	19.9531	0.252005	0.342193	0.5456	0.928194	no
XLOC_001434	XLOC_001434	PJ15_2396	JSZD01000010:48916-50290	MMP	OTA	OK	43.4786	38.6817	-0.168654	-0.50545	0.35495	0.787981	no
XLOC_001435	XLOC_001435	PJ15_2397	JSZD01000010:50357-51629	MMP	OTA	OK	114.432	127.352	0.154333	0.487782	0.3807	0.809553	no
XLOC_001436	XLOC_001436	PJ15_2398	JSZD01000010:51737-52496	MMP	OTA	OK	113.452	124.188	0.130437	0.497198	0.45315	0.866595	no
XLOC_001437	XLOC_001437	PJ15_2399	JSZD01000010:52625-53330	MMP	OTA	OK	72.183	73.8103	0.0321624	0.102372	0.8762	0.971891	no
XLOC_001438	XLOC_001438	PJ15_2400	JSZD01000010:53608-53863	MMP	OTA	OK	416.127	499.537	0.263568	1.44759	0.1627	0.578925	no
XLOC_001439	XLOC_001439	PJ15_2401	JSZD01000010:53881-54193	MMP	OTA	OK	798.26	928.049	0.217343	1.13107	0.2352	0.685525	no
XLOC_001440	XLOC_001440	PJ15_2410	JSZD01000010:65736-67365	MMP	OTA	OK	10.7328	9.98916	-0.103596	-0.204753	0.7015	0.971891	no
XLOC_001441	XLOC_001441	PJ15_2411	JSZD01000010:67600-68308	MMP	OTA	OK	20.8315	21.1434	0.0214448	0.0429252	0.9491	0.984604	no
XLOC_001442	XLOC_001442	PJ15_2412	JSZD01000010:68364-68697	MMP	OTA	OK	19.722	13.3102	-0.567271	-0.571702	0.38105	0.80961	no
XLOC_001443	XLOC_001443	PJ15_2413	JSZD01000010:68730-69537	MMP	OTA	OK	28.3776	25.3681	-0.161737	-0.36782	0.51235	0.911571	no
XLOC_001444	XLOC_001444	PJ15_2414	JSZD01000010:69550-70087	MMP	OTA	OK	35.5328	21.6291	-0.716178	-1.47042	0.1136	0.497497	no
XLOC_001445	XLOC_001445	PJ15_2415	JSZD01000010:70325-71006	MMP	OTA	NOTEST	10.761	5.52149	-0.962685	0	1	1	no
XLOC_001446	XLOC_001446	PJ15_2417	JSZD01000010:74321-76286	MMP	OTA	OK	324.556	287.096	-0.176934	-1.07616	0.29815	0.746	no
XLOC_001447	XLOC_001447	PJ15_2418	JSZD01000010:76536-77556	MMP	OTA	NOTEST	8.84982	8.82394	-0.00422494	0	1	1	no
XLOC_001448	XLOC_001448	PJ15_2419	JSZD01000010:77684-78470	MMP	OTA	OK	54.5969	42.1147	-0.374495	-1.04672	0.06125	0.381655	no
XLOC_001449	XLOC_001449	PJ15_2420	JSZD01000010:78542-79967	MMP	OTA	OK	79.8923	61.7309	-0.372063	-1.13509	0.0295	0.264866	no
XLOC_001450	XLOC_001450	PJ15_2432	JSZD01000010:91433-92786	MMP	OTA	OK	27.6733	24.5591	-0.172237	-0.502828	0.38505	0.813966	no
XLOC_001451	XLOC_001451	PJ15_2433	JSZD01000010:92790-93468	MMP	OTA	OK	62.7806	70.0549	0.158167	0.503146	0.4355	0.863076	no
XLOC_001452	XLOC_001452	PJ15_2434	JSZD01000010:93482-95120	MMP	OTA	OK	29.7268	24.1253	-0.301221	-1.02322	0.1298	0.52605	no
XLOC_001453	XLOC_001453	PJ15_2435	JSZD01000010:95308-96595	MMP	OTA	OK	294.85	235.566	-0.323852	-1.26735	0.05805	0.378995	no
XLOC_001454	XLOC_001454	PJ15_2436	JSZD01000010:97133-98390	MMP	OTA	NOTEST	7.34948	5.99736	-0.293316	0	1	1	no
XLOC_001455	XLOC_001455	PJ15_2441	JSZD01000010:101700-102069	MMP	OTA	OK	51.2899	45.8817	-0.160758	-0.379206	0.66775	0.971891	no
XLOC_001456	XLOC_001456	PJ15_2442	JSZD01000010:102217-103135	MMP	OTA	OK	23.8547	18.5284	-0.36454	-0.771412	0.14595	0.557706	no
XLOC_001457	XLOC_001457	PJ15_2443	JSZD01000010:103295-104483	MMP	OTA	OK	33.7102	30.4047	-0.14889	-0.380337	0.4496	0.866595	no
XLOC_001458	XLOC_001458	PJ15_2445	JSZD01000010:106362-107349	MMP	OTA	NOTEST	4.56032	4.18784	-0.122926	0	1	1	no
XLOC_001459	XLOC_001459	PJ15_2448	JSZD01000010:110857-111418	MMP	OTA	NOTEST	5.00546	9.74856	0.961688	0	1	1	no
XLOC_001460	XLOC_001460	PJ15_2449	JSZD01000010:111734-111929	MMP	OTA	NOTEST	0	0	0	0	1	1	no
XLOC_001461	XLOC_001461	PJ15_2450	JSZD01000010:111952-112126	MMP	OTA	NOTEST	11.1694	0	#NAME?	0	1	1	no
XLOC_001462	XLOC_001462	PJ15_2451	JSZD01000010:112433-113771	MMP	OTA	OK	31.2338	32.8023	0.0706896	0.232866	0.71355	0.971891	no
XLOC_001463	XLOC_001463	PJ15_2455	JSZD01000010:119662-120280	MMP	OTA	OK	28.4923	43.9914	0.626653	1.50341	0.03765	0.307209	no
XLOC_001464	XLOC_001464	PJ15_2458	JSZD01000010:122714-122888	MMP	OTA	NOTEST	#NAME?	#NAME?	inf	0	1	1	no
XLOC_001465	XLOC_001465	PJ15_2459	JSZD01000010:123023-124478	MMP	OTA	OK	29.7922	25.9136	-0.201228	-0.51617	0.2895	0.739243	no
XLOC_001466	XLOC_001466	PJ15_2460,PJ15_2461,PJ15_2462	JSZD01000010:124541-126296	MMP	OTA	OK	126.244	105.597	-0.257655	-0.471613	0.83225	0.971891	no
XLOC_001467	XLOC_001467	PJ15_2463	JSZD01000010:126442-127483	MMP	OTA	OK	78.0703	108.444	0.474109	1.64116	0.00595	0.102791	no
XLOC_001468	XLOC_001468	PJ15_2467	JSZD01000010:130977-131487	MMP	OTA	NOTEST	5.34533	4.13188	-0.371481	0	1	1	no
XLOC_001469	XLOC_001469	PJ15_2470	JSZD01000010:133345-134788	MMP	OTA	OK	105.092	73.643	-0.513038	-3.05219	0.01095	0.145903	no
XLOC_001470	XLOC_001470	PJ15_2471	JSZD01000010:135019-135541	MMP	OTA	OK	116.296	106.394	-0.128395	-0.407726	0.49155	0.895515	no
XLOC_001471	XLOC_001471	PJ15_2472	JSZD01000010:135694-136408	MMP	OTA	OK	24.6604	18.8183	-0.390054	-0.786252	0.2602	0.709387	no
XLOC_001472	XLOC_001472	PJ15_2474	JSZD01000010:137357-138257	MMP	OTA	NOTEST	5.26106	4.0917	-0.362651	0	1	1	no
XLOC_001473	XLOC_001473	PJ15_2477	JSZD01000010:139497-141549	MMP	OTA	OK	21.8728	26.0362	0.251385	0.73976	0.1898	0.624442	no
XLOC_001474	XLOC_001474	PJ15_2478	JSZD01000010:141764-142958	MMP	OTA	OK	19.66	27.3768	0.477691	1.28039	0.0561	0.376411	no
XLOC_001475	XLOC_001475	PJ15_2479	JSZD01000010:143186-144167	MMP	OTA	OK	31.2627	31.3285	0.00303278	0.0083206	0.97185	0.98602	no
XLOC_001476	XLOC_001476	PJ15_2480	JSZD01000010:144326-145808	MMP	OTA	OK	78.5423	66.1908	-0.246838	-0.991045	0.1421	0.552653	no
XLOC_001477	XLOC_001477	PJ15_2481	JSZD01000010:145902-147138	MMP	OTA	OK	175.136	116.176	-0.59216	-2.13126	0.0012	0.033033	yes
XLOC_001478	XLOC_001478	PJ15_2482	JSZD01000010:147369-147807	MMP	OTA	OK	42.6241	51.9905	0.286581	0.666841	0.32125	0.765681	no
XLOC_001479	XLOC_001479	PJ15_2484	JSZD01000010:148963-150178	MMP	OTA	OK	46.4691	48.1117	0.0501163	0.150384	0.7823	0.971891	no
XLOC_001480	XLOC_001480	PJ15_2489	JSZD01000010:156797-157280	MMP	OTA	OK	71.8092	49.3416	-0.541363	-1.61205	0.0648	0.389266	no
XLOC_001481	XLOC_001481	PJ15_0295	JSZD01000011:499-1913	MMP	OTA	NOTEST	#NAME?	#NAME?	inf	0	1	1	no
XLOC_001482	XLOC_001482	PJ15_0294	JSZD01000011:134-374	MMP	OTA	OK	197.564	189.917	-0.0569498	-0.256595	0.858	0.971891	no
XLOC_001483	XLOC_001483	PJ15_0296	JSZD01000011:499-1913	MMP	OTA	OK	147.331	142.548	-0.0476128	-0.0695003	0.90625	0.971891	no
XLOC_001484	XLOC_001484	PJ15_0297	JSZD01000011:2798-4277	MMP	OTA	OK	35.8253	34.0635	-0.0727523	-0.254565	0.7173	0.971891	no
XLOC_001485	XLOC_001485	PJ15_0298	JSZD01000011:4278-4542	MMP	OTA	NOTEST	18.5519	17.983	-0.0449282	0	1	1	no
XLOC_001486	XLOC_001486	PJ15_0299	JSZD01000011:4565-6185	MMP	OTA	OK	60.0045	57.5736	-0.0596617	-0.225355	0.7274	0.971891	no
XLOC_001487	XLOC_001487	PJ15_0300	JSZD01000011:6336-6561	MMP	OTA	OK	1801.68	1908.46	0.0830644	0.673471	0.64815	0.971891	no
XLOC_001488	XLOC_001488	PJ15_3340	JSZD01000012:287-890	MMP	OTA	OK	59.809	52.2589	-0.194685	-0.631097	0.47655	0.88341	no
XLOC_001489	XLOC_001489	PJ15_3341	JSZD01000012:1037-1349	MMP	OTA	OK	143.466	133.364	-0.105333	-0.386573	0.6583	0.971891	no
XLOC_001490	XLOC_001490	PJ15_3343	JSZD01000012:2466-3909	MMP	OTA	OK	27.4347	32.9336	0.263558	0.728862	0.1847	0.621038	no
XLOC_001491	XLOC_001491	PJ15_3344	JSZD01000012:4280-5759	MMP	OTA	OK	210.797	128.272	-0.716643	-2.47439	0.0001	0.00455455	yes
XLOC_001492	XLOC_001492	PJ15_3345	JSZD01000012:5769-5913	MMP	OTA	NOTEST	0	36.9529	inf	0	1	1	no
XLOC_001493	XLOC_001493	PJ15_3348	JSZD01000012:8430-10260	MMP	OTA	OK	167.747	171.769	0.0341809	0.103967	0.84095	0.971891	no
XLOC_001494	XLOC_001494	PJ15_3349	JSZD01000012:10403-11693	MMP	OTA	OK	55.043	48.364	-0.186626	-0.582727	0.2825	0.731942	no
XLOC_001495	XLOC_001495	PJ15_3350	JSZD01000012:11773-12505	MMP	OTA	OK	6.56488	17.0885	1.38018	1.61124	0.02885	0.264517	no
XLOC_001496	XLOC_001496	PJ15_3355	JSZD01000012:18669-19770	MMP	OTA	OK	13.4393	13.5636	0.0132794	0.0243168	0.96465	0.984814	no
XLOC_001497	XLOC_001497	PJ15_3356	JSZD01000012:19772-22892	MMP	OTA	OK	13.8212	12.1189	-0.189618	-0.477776	0.3082	0.752477	no
XLOC_001498	XLOC_001498	PJ15_3357	JSZD01000012:23033-23411	MMP	OTA	OK	136.799	99.3899	-0.460887	-1.72004	0.0535	0.367171	no
XLOC_001499	XLOC_001499	PJ15_3358	JSZD01000012:23556-24672	MMP	OTA	OK	94.21	177.251	0.911842	2.76288	5e-05	0.00255612	yes
XLOC_001500	XLOC_001500	PJ15_3359	JSZD01000012:24786-25608	MMP	OTA	OK	77.6125	80.3725	0.0504121	0.159269	0.77815	0.971891	no
XLOC_001501	XLOC_001501	PJ15_3360	JSZD01000012:25704-26355	MMP	OTA	OK	62.255	47.2188	-0.39883	-1.17566	0.05595	0.376411	no
XLOC_001502	XLOC_001502	PJ15_3363	JSZD01000012:28525-29428	MMP	OTA	OK	11.9859	15.8692	0.404895	0.683419	0.20555	0.649784	no
XLOC_001503	XLOC_001503	PJ15_3364	JSZD01000012:29876-32314	MMP	OTA	OK	20.3916	18.2572	-0.159507	-0.147239	0.8638	0.971891	no
XLOC_001504	XLOC_001504	PJ15_3372	JSZD01000012:36286-36739	MMP	OTA	OK	42.9661	39.1863	-0.132852	-0.295583	0.66975	0.971891	no
XLOC_001505	XLOC_001505	PJ15_3373	JSZD01000012:36849-38013	MMP	OTA	OK	65.271	54.5751	-0.258199	-0.779837	0.12575	0.521089	no
XLOC_001506	XLOC_001506	PJ15_3374	JSZD01000012:38038-39211	MMP	OTA	OK	32.4332	29.1866	-0.152163	-0.380187	0.44765	0.866595	no
XLOC_001507	XLOC_001507	PJ15_3375	JSZD01000012:39291-40566	MMP	OTA	OK	56.6816	60.0532	0.0833611	0.275711	0.62605	0.969625	no
XLOC_001508	XLOC_001508	PJ15_3376	JSZD01000012:40713-42972	MMP	OTA	OK	13.0627	11.6818	-0.161192	-0.416259	0.4508	0.866595	no
XLOC_001509	XLOC_001509	PJ15_3377	JSZD01000012:43115-44234	MMP	OTA	NOTEST	2.54471	3.45536	0.441334	0	1	1	no
XLOC_001510	XLOC_001510	PJ15_3378	JSZD01000012:44375-46115	MMP	OTA	OK	217.413	192.844	-0.173008	-0.499372	0.3037	0.750389	no
XLOC_001511	XLOC_001511	PJ15_3382	JSZD01000012:48730-49363	MMP	OTA	OK	42.888	50.1551	0.225822	0.610449	0.3064	0.75101	no
XLOC_001512	XLOC_001512	PJ15_3383	JSZD01000012:49454-49919	MMP	OTA	OK	64.0727	56.7109	-0.176084	-0.502188	0.52065	0.913023	no
XLOC_001513	XLOC_001513	PJ15_3384	JSZD01000012:50132-50771	MMP	OTA	NOTEST	2.72662	3.38349	0.311396	0	1	1	no
XLOC_001514	XLOC_001514	PJ15_3385	JSZD01000012:51244-52180	MMP	OTA	OK	274.709	245.498	-0.162195	-1.00004	0.35525	0.787981	no
XLOC_001515	XLOC_001515	PJ15_3395	JSZD01000012:62817-63975	MMP	OTA	OK	40.5982	62.6719	0.626402	1.85668	0.0006	0.0197763	yes
XLOC_001516	XLOC_001516	PJ15_3396	JSZD01000012:64381-64717	MMP	OTA	OK	1105.52	799.085	-0.468303	-2.27774	0.0076	0.117519	no
XLOC_001517	XLOC_001517	PJ15_3397	JSZD01000012:64865-65345	MMP	OTA	OK	276.413	249.232	-0.149337	-0.542056	0.38505	0.813966	no
XLOC_001518	XLOC_001518	PJ15_3399	JSZD01000012:66062-67556	MMP	OTA	NOTEST	2.43529	2.33992	-0.0576374	0	1	1	no
XLOC_001519	XLOC_001519	PJ15_3400	JSZD01000012:67683-68169	MMP	OTA	NOTEST	1.52471	1.45235	-0.0701467	0	1	1	no
XLOC_001520	XLOC_001520	PJ15_3401	JSZD01000012:68309-69518	MMP	OTA	OK	49.0582	52.5328	0.0987246	0.306416	0.583	0.948728	no
XLOC_001521	XLOC_001521	PJ15_3403,PJ15_3404	JSZD01000012:69869-71566	MMP	OTA	OK	81.2858	91.8275	0.175924	0.241556	0.853	0.971891	no
XLOC_001522	XLOC_001522	PJ15_3406	JSZD01000012:72500-73634	MMP	OTA	NOTEST	2.02907	3.92705	0.952631	0	1	1	no
XLOC_001523	XLOC_001523	PJ15_3407	JSZD01000012:73692-75174	MMP	OTA	OK	32.2503	22.8634	-0.496275	-0.761769	0.77255	0.971891	no
XLOC_001524	XLOC_001524	PJ15_3409	JSZD01000012:75378-76188	MMP	OTA	OK	16.7233	19.5656	0.22646	0.454562	0.5367	0.921819	no
XLOC_001525	XLOC_001525	PJ15_3411	JSZD01000012:77402-77528	MMP	OTA	NOTEST	0	0	0	0	1	1	no
XLOC_001526	XLOC_001526	PJ15_3413	JSZD01000012:78848-79232	MMP	OTA	NOTEST	1.57229	5.95242	1.92061	0	1	1	no
XLOC_001527	XLOC_001527	PJ15_3418	JSZD01000012:82619-83447	MMP	OTA	OK	50.3683	39.2241	-0.360775	-1.00277	0.08145	0.435037	no
XLOC_001528	XLOC_001528	PJ15_3424	JSZD01000012:89445-90954	MMP	OTA	OK	45.5892	37.5474	-0.279977	-0.916743	0.1323	0.531108	no
XLOC_001529	XLOC_001529	PJ15_3425	JSZD01000012:91008-91515	MMP	OTA	OK	50.2501	50.9463	0.0198483	0.0538361	0.9622	0.984604	no
XLOC_001530	XLOC_001530	PJ15_3426	JSZD01000012:91749-91908	MMP	OTA	OK	92.9235	22.5995	-2.03975	-3.40174	0.2198	0.670679	no
XLOC_001531	XLOC_001531	PJ15_3428	JSZD01000012:93946-94537	MMP	OTA	OK	14.064	23.1471	0.718828	1.11563	0.15215	0.562704	no
XLOC_001532	XLOC_001532	PJ15_3429	JSZD01000012:94551-96435	MMP	OTA	OK	39.8903	36.5131	-0.127624	-0.397354	0.4472	0.866595	no
XLOC_001533	XLOC_001533	PJ15_3430	JSZD01000012:96695-97976	MMP	OTA	NOTEST	1.00671	2.18475	1.11782	0	1	1	no
XLOC_001534	XLOC_001534	PJ15_3431	JSZD01000012:98061-99684	MMP	OTA	NOTEST	0.999696	1.51274	0.597601	0	1	1	no
XLOC_001535	XLOC_001535	PJ15_3432	JSZD01000012:99688-100759	MMP	OTA	NOTEST	5.123	3.09038	-0.729203	0	1	1	no
XLOC_001536	XLOC_001536	PJ15_3433	JSZD01000012:100759-101587	MMP	OTA	NOTEST	1.97865	1.88659	-0.068738	0	1	1	no
XLOC_001537	XLOC_001537	PJ15_3434	JSZD01000012:101596-102295	MMP	OTA	NOTEST	1.52019	1.45953	-0.0587528	0	1	1	no
XLOC_001538	XLOC_001538	PJ15_3438	JSZD01000012:103435-104116	MMP	OTA	NOTEST	0	0	0	0	1	1	no
XLOC_001539	XLOC_001539	PJ15_3440	JSZD01000012:105215-105590	MMP	OTA	OK	2590.36	2812.28	0.118592	0.581627	0.48305	0.887777	no
XLOC_001540	XLOC_001540	PJ15_3441	JSZD01000012:105733-106279	MMP	OTA	OK	117.685	96.2261	-0.290432	-1.07666	0.1328	0.531412	no
XLOC_001541	XLOC_001541	PJ15_3442	JSZD01000012:106310-107078	MMP	OTA	OK	178.828	146.613	-0.286558	-1.08095	0.1031	0.473014	no
XLOC_001542	XLOC_001542	PJ15_3443	JSZD01000012:107163-109005	MMP	OTA	OK	71.655	67.1553	-0.0935665	-0.287478	0.6078	0.960828	no
XLOC_001543	XLOC_001543	PJ15_3444	JSZD01000012:109010-109706	MMP	OTA	OK	45.0997	36.0667	-0.322452	-0.876531	0.18665	0.624442	no
XLOC_001544	XLOC_001544	PJ15_3448	JSZD01000012:112323-112761	MMP	OTA	OK	357.124	326.222	-0.130571	-0.547529	0.4489	0.866595	no
XLOC_001545	XLOC_001545	PJ15_3451	JSZD01000012:114483-115134	MMP	OTA	OK	45.8057	57.3185	0.323473	0.935615	0.13565	0.535123	no
XLOC_001546	XLOC_001546	PJ15_3452	JSZD01000012:115882-116065	MMP	OTA	OK	149.548	88.0366	-0.764434	-2.4657	0.207	0.650609	no
XLOC_001547	XLOC_001547	PJ15_3453	JSZD01000012:116067-117375	MMP	OTA	OK	106.98	65.9239	-0.69846	-2.31215	0.00015	0.00636864	yes
XLOC_001548	XLOC_001548	PJ15_3460	JSZD01000012:123277-124579	MMP	OTA	OK	42.1081	35.9793	-0.226932	-0.772608	0.24885	0.690886	no
XLOC_001549	XLOC_001549	PJ15_3461	JSZD01000012:124579-125335	MMP	OTA	OK	70.7487	64.8958	-0.124579	-0.399311	0.55065	0.928467	no
XLOC_001550	XLOC_001550	PJ15_3464	JSZD01000012:126227-126710	MMP	OTA	NOTEST	6.14577	8.95096	0.542448	0	1	1	no
XLOC_001551	XLOC_001551	PJ15_3465	JSZD01000012:126943-127870	MMP	OTA	OK	34.3259	37.7758	0.138163	0.398272	0.50645	0.908152	no
XLOC_001552	XLOC_001552	PJ15_3466	JSZD01000012:128096-129194	MMP	OTA	OK	86.0452	83.7187	-0.0395443	-0.145778	0.814	0.971891	no
XLOC_001553	XLOC_001553	PJ15_3467	JSZD01000012:129207-130653	MMP	OTA	OK	108.411	103.542	-0.0662953	-0.217486	0.71335	0.971891	no
XLOC_001554	XLOC_001554	PJ15_3468	JSZD01000012:130700-131627	MMP	OTA	OK	140.503	125.212	-0.166228	-0.504491	0.35445	0.787981	no
XLOC_001555	XLOC_001555	PJ15_3469	JSZD01000012:131633-132491	MMP	OTA	OK	84.8716	65.016	-0.384487	-1.34048	0.0476	0.346622	no
XLOC_001556	XLOC_001556	PJ15_3470	JSZD01000012:132552-133815	MMP	OTA	OK	97.1647	111.517	0.198766	0.625074	0.27095	0.720088	no
XLOC_001557	XLOC_001557	PJ15_3471	JSZD01000012:133979-135161	MMP	OTA	OK	457.264	460.916	0.0114775	0.0400666	0.94215	0.984604	no
XLOC_001558	XLOC_001558	PJ15_3472	JSZD01000012:135272-136175	MMP	OTA	OK	67.4841	76.0684	0.17275	0.577242	0.3454	0.785649	no
XLOC_001559	XLOC_001559	PJ15_3474	JSZD01000012:136819-137521	MMP	OTA	OK	729.618	742.245	0.0247551	0.0984139	0.88495	0.971891	no
XLOC_001560	XLOC_001560	PJ15_3475	JSZD01000012:137725-140443	MMP	OTA	OK	299.219	267.705	-0.160554	-0.557746	0.3404	0.784079	no
XLOC_001561	XLOC_001561	PJ15_3476	JSZD01000012:140445-142410	MMP	OTA	OK	193.295	193.52	0.00167807	0.00485769	0.993	0.993793	no
XLOC_001562	XLOC_001562	PJ15_3477	JSZD01000012:142548-142836	MMP	OTA	NOTEST	6.05046	3.84923	-0.652476	0	1	1	no
XLOC_001563	XLOC_001563	PJ15_3478	JSZD01000012:143095-143671	MMP	OTA	OK	14.5243	12.7625	-0.18655	-0.262807	0.75505	0.971891	no
XLOC_001564	XLOC_001564	PJ15_3479	JSZD01000012:143834-144641	MMP	OTA	OK	59.6868	52.3369	-0.189584	-0.549983	0.35105	0.787981	no
XLOC_001565	XLOC_001565	PJ15_3480	JSZD01000012:144768-145134	MMP	OTA	OK	32.0769	29.8802	-0.102347	-0.166951	0.8157	0.971891	no
XLOC_001566	XLOC_001566	PJ15_3481	JSZD01000012:145275-146742	MMP	OTA	OK	251.416	244.214	-0.0419324	-0.14004	0.7973	0.971891	no
XLOC_001567	XLOC_001567	PJ15_3482	JSZD01000012:146870-148208	MMP	OTA	OK	184.615	202.018	0.129966	0.43691	0.4442	0.866595	no
XLOC_001568	XLOC_001568	PJ15_3483	JSZD01000012:148220-148871	MMP	OTA	OK	94.3761	107.707	0.190619	0.638318	0.29305	0.743277	no
XLOC_001569	XLOC_001569	PJ15_3484	JSZD01000012:148871-150572	MMP	OTA	NOTEST	7.96535	8.15635	0.0341849	0	1	1	no
XLOC_001570	XLOC_001570	PJ15_3488	JSZD01000012:154123-154468	MMP	OTA	OK	389.826	308.182	-0.339047	-1.41555	0.04035	0.316256	no
XLOC_001571	XLOC_001571	PJ15_3489	JSZD01000012:154494-155559	MMP	OTA	OK	120.288	132.81	0.14287	0.459141	0.43945	0.863586	no
XLOC_001572	XLOC_001572	PJ15_3490,PJ15_3491	JSZD01000012:155705-158692	MMP	OTA	OK	12.9713	13.7786	0.0871068	0.0919028	0.867	0.971891	no
XLOC_001573	XLOC_001573	PJ15_3495	JSZD01000012:161705-163649	MMP	OTA	OK	158.387	134.85	-0.232098	-0.698314	0.1705	0.589921	no
XLOC_001574	XLOC_001574	PJ15_3497	JSZD01000012:164354-164768	MMP	OTA	OK	41.9871	35.2471	-0.252441	-0.545285	0.5266	0.913614	no
XLOC_001575	XLOC_001575	PJ15_3500	JSZD01000012:167072-167723	MMP	OTA	OK	64.6886	69.4541	0.102547	0.352725	0.61545	0.96163	no
XLOC_001576	XLOC_001576	PJ15_3502	JSZD01000012:169475-170312	MMP	OTA	OK	10.6596	9.17169	-0.216894	-0.289331	0.6157	0.96163	no
XLOC_001577	XLOC_001577	PJ15_3503	JSZD01000012:170844-172566	MMP	OTA	OK	18.7323	21.2326	0.180752	0.526959	0.3775	0.80948	no
XLOC_001578	XLOC_001578	PJ15_3506	JSZD01000012:177123-177726	MMP	OTA	OK	39.3617	37.6505	-0.0641242	-0.151871	0.7912	0.971891	no
XLOC_001579	XLOC_001579	PJ15_3507	JSZD01000012:177729-178707	MMP	OTA	OK	47.1886	47.4476	0.00789706	0.0230043	0.97705	0.98787	no
XLOC_001580	XLOC_001580	PJ15_3508	JSZD01000012:178777-179131	MMP	OTA	OK	69.5525	80.7027	0.214513	0.629929	0.49875	0.902162	no
XLOC_001581	XLOC_001581	PJ15_3510	JSZD01000012:180130-181213	MMP	OTA	OK	45.7379	42.0912	-0.119871	-0.39685	0.5511	0.928467	no
XLOC_001582	XLOC_001582	PJ15_3511	JSZD01000012:181371-182733	MMP	OTA	OK	51.842	53.4013	0.0427523	0.13904	0.80545	0.971891	no
XLOC_001583	XLOC_001583	PJ15_3512	JSZD01000012:182784-183360	MMP	OTA	OK	260.682	246.945	-0.0781036	-0.24863	0.661	0.971891	no
XLOC_001584	XLOC_001584	PJ15_3513,PJ15_3514,PJ15_3515	JSZD01000012:183539-188407	MMP	OTA	OK	127.322	139.935	0.13627	0.323119	0.8683	0.971891	no
XLOC_001585	XLOC_001585	PJ15_3516	JSZD01000012:188408-188825	MMP	OTA	NOTEST	8.08544	7.88317	-0.0365507	0	1	1	no
XLOC_001586	XLOC_001586	PJ15_3517	JSZD01000012:189401-190010	MMP	OTA	NOTEST	1.70369	0.832785	-1.03264	0	1	1	no
XLOC_001587	XLOC_001587	PJ15_3522	JSZD01000012:197143-197314	MMP	OTA	OK	325.922	227.651	-0.517703	-2.95116	0.3269	0.770352	no
XLOC_001588	XLOC_001588	PJ15_3523,PJ15_3524	JSZD01000012:197316-201083	MMP	OTA	OK	111.913	93.4115	-0.260704	-0.550456	0.8342	0.971891	no
XLOC_001589	XLOC_001589	PJ15_3525	JSZD01000012:201914-203351	MMP	OTA	NOTEST	5.36052	5.4314	0.018951	0	1	1	no
XLOC_001590	XLOC_001590	PJ15_3527,PJ15_3528	JSZD01000012:205068-207806	MMP	OTA	OK	48.1161	43.5826	-0.142767	-0.166974	0.86595	0.971891	no
XLOC_001591	XLOC_001591	PJ15_3530	JSZD01000012:208727-209648	MMP	OTA	OK	44.1	49.9891	0.180836	0.560748	0.3696	0.802729	no
XLOC_001592	XLOC_001592	PJ15_3533	JSZD01000012:211566-212433	MMP	OTA	OK	29.6603	34.3269	0.210805	0.542432	0.32575	0.769443	no
XLOC_001593	XLOC_001593	PJ15_3534	JSZD01000012:212866-214165	MMP	OTA	OK	91.3931	57.7786	-0.66155	-2.21114	0.0002	0.00808065	yes
XLOC_001594	XLOC_001594	PJ15_3535	JSZD01000012:214166-214994	MMP	OTA	OK	13.0468	14.1741	0.119564	0.193778	0.80905	0.971891	no
XLOC_001595	XLOC_001595	PJ15_3536	JSZD01000012:215001-215424	MMP	OTA	OK	45.3529	42.6474	-0.0887381	-0.207114	0.7924	0.971891	no
XLOC_001596	XLOC_001596	PJ15_3539	JSZD01000012:218133-219699	MMP	OTA	OK	160.737	128.925	-0.318167	-1.48156	0.07665	0.423859	no
XLOC_001597	XLOC_001597	PJ15_3540	JSZD01000012:219737-220652	MMP	OTA	OK	136.21	127.939	-0.090369	-0.496457	0.6257	0.969625	no
XLOC_001598	XLOC_001598	PJ15_3541	JSZD01000012:221014-222895	MMP	OTA	OK	74.9559	68.3231	-0.133669	-0.408695	0.45175	0.866595	no
XLOC_001599	XLOC_001599	PJ15_3542	JSZD01000012:223054-224128	MMP	OTA	NOTEST	2.88646	4.5374	0.652562	0	1	1	no
XLOC_001600	XLOC_001600	PJ15_3543	JSZD01000012:224195-224438	MMP	OTA	OK	1026.35	532.261	-0.947323	-6.2936	5e-05	0.00255612	yes
XLOC_001601	XLOC_001601	PJ15_3546	JSZD01000012:226464-227121	MMP	OTA	NOTEST	2.94579	2.34637	-0.328224	0	1	1	no
XLOC_001602	XLOC_001602	PJ15_3548	JSZD01000012:228284-229235	MMP	OTA	OK	31.8449	37.5154	0.23642	0.668444	0.2538	0.699886	no
XLOC_001603	XLOC_001603	PJ15_3549	JSZD01000012:229244-229862	MMP	OTA	OK	19.4212	16.0183	-0.277907	-0.44211	0.50515	0.908152	no
XLOC_001604	XLOC_001604	PJ15_3550	JSZD01000012:229895-230288	MMP	OTA	OK	36.3644	40.5662	0.15775	0.327937	0.7496	0.971891	no
XLOC_001605	XLOC_001605	PJ15_3551	JSZD01000012:230421-230817	MMP	OTA	OK	14.1908	19.6342	0.468415	0.656642	0.51725	0.913023	no
XLOC_001606	XLOC_001606	PJ15_3552	JSZD01000012:230826-231144	MMP	OTA	NOTEST	8.90596	10.4867	0.235721	0	1	1	no
XLOC_001607	XLOC_001607	PJ15_3554	JSZD01000012:232151-232703	MMP	OTA	OK	42.7948	49.5752	0.212184	0.533569	0.37755	0.80948	no
XLOC_001608	XLOC_001608	PJ15_3560	JSZD01000012:236406-236784	MMP	OTA	OK	43.938	55.879	0.346838	0.776586	0.2715	0.720088	no
XLOC_001609	XLOC_001609	PJ15_3561	JSZD01000012:237281-238013	MMP	OTA	OK	57.0737	54.2185	-0.0740404	-0.219543	0.70635	0.971891	no
XLOC_001610	XLOC_001610	PJ15_3342	JSZD01000012:1638-2334	MMP	OTA	OK	58.9874	47.4596	-0.313706	-0.971803	0.14475	0.555857	no
XLOC_001611	XLOC_001611	PJ15_3346,PJ15_3347	JSZD01000012:5962-8220	MMP	OTA	OK	57.6836	59.3281	0.040555	0.0547646	0.89935	0.971891	no
XLOC_001612	XLOC_001612	PJ15_3351	JSZD01000012:12511-13408	MMP	OTA	NOTEST	9.12639	8.39354	-0.120766	0	1	1	no
XLOC_001613	XLOC_001613	PJ15_3352	JSZD01000012:13519-14815	MMP	OTA	OK	14.8274	23.2067	0.646279	1.53914	0.01	0.137637	no
XLOC_001614	XLOC_001614	PJ15_3353	JSZD01000012:15125-17810	MMP	OTA	OK	54.8728	68.0468	0.310436	0.868048	0.0691	0.400399	no
XLOC_001615	XLOC_001615	PJ15_3354	JSZD01000012:17894-18518	MMP	OTA	OK	28.982	22.0067	-0.397217	-0.777482	0.1895	0.624442	no
XLOC_001616	XLOC_001616	PJ15_3361	JSZD01000012:26393-27581	MMP	OTA	OK	34.6505	33.298	-0.0574406	-0.181582	0.76425	0.971891	no
XLOC_001617	XLOC_001617	PJ15_3362	JSZD01000012:27582-28389	MMP	OTA	OK	37.5256	37.1817	-0.0132801	-0.0365478	0.96895	0.984927	no
XLOC_001618	XLOC_001618	PJ15_3365	JSZD01000012:29876-32314	MMP	OTA	OK	70.4839	63.728	-0.145368	-0.131946	0.8692	0.971891	no
XLOC_001619	XLOC_001619	PJ15_3366	JSZD01000012:32353-32908	MMP	OTA	OK	50.1106	44.6179	-0.167492	-0.450016	0.52975	0.917086	no
XLOC_001620	XLOC_001620	PJ15_3367	JSZD01000012:32943-33189	MMP	OTA	NOTEST	3.27659	3.09751	-0.0810847	0	1	1	no
XLOC_001621	XLOC_001621	PJ15_3368	JSZD01000012:33198-33735	MMP	OTA	OK	43.6164	42.6388	-0.0327043	-0.0808747	0.8899	0.971891	no
XLOC_001622	XLOC_001622	PJ15_3369	JSZD01000012:33774-34812	MMP	OTA	OK	8.5708	8.30424	-0.0455819	-0.0629237	0.8796	0.971891	no
XLOC_001623	XLOC_001623	PJ15_3370	JSZD01000012:35043-35781	MMP	OTA	OK	109.715	91.7924	-0.257314	-0.885534	0.1526	0.562704	no
XLOC_001624	XLOC_001624	PJ15_3371	JSZD01000012:35942-36101	MMP	OTA	OK	2941.64	3203.78	0.123153	2.48711	0.51815	0.913023	no
XLOC_001625	XLOC_001625	PJ15_3379	JSZD01000012:46171-46891	MMP	OTA	OK	263.816	257.517	-0.0348608	-0.153805	0.84985	0.971891	no
XLOC_001626	XLOC_001626	PJ15_3380	JSZD01000012:46926-47529	MMP	OTA	OK	374.192	372.813	-0.00532786	-0.0174881	0.9765	0.98787	no
XLOC_001627	XLOC_001627	PJ15_3381	JSZD01000012:47544-48438	MMP	OTA	OK	324.175	330.249	0.0267801	0.0957514	0.88255	0.971891	no
XLOC_001628	XLOC_001628	PJ15_3386	JSZD01000012:52257-53598	MMP	OTA	OK	11.4046	15.3342	0.427135	0.902332	0.159	0.573086	no
XLOC_001629	XLOC_001629	PJ15_3387	JSZD01000012:54419-56258	MMP	OTA	OK	75.5327	57.5669	-0.391862	-1.41855	0.0254	0.247576	no
XLOC_001630	XLOC_001630	PJ15_3388	JSZD01000012:56270-57590	MMP	OTA	OK	54.5136	44.8747	-0.280713	-0.899025	0.1161	0.504039	no
XLOC_001631	XLOC_001631	PJ15_3389	JSZD01000012:57655-58132	MMP	OTA	OK	63.1846	73.0022	0.208368	0.621826	0.38575	0.814072	no
XLOC_001632	XLOC_001632	PJ15_3390	JSZD01000012:58154-59072	MMP	OTA	OK	14.7992	14.09	-0.0708482	-0.123927	0.81405	0.971891	no
XLOC_001633	XLOC_001633	PJ15_3391	JSZD01000012:59087-59537	MMP	OTA	OK	122.166	118.354	-0.0457389	-0.185303	0.82495	0.971891	no
XLOC_001634	XLOC_001634	PJ15_3392	JSZD01000012:59540-60011	MMP	OTA	OK	134.627	160.372	0.252452	0.970369	0.20045	0.640468	no
XLOC_001635	XLOC_001635	PJ15_3393	JSZD01000012:60022-61144	MMP	OTA	OK	123.267	127.247	0.0458482	0.142396	0.79985	0.971891	no
XLOC_001636	XLOC_001636	PJ15_3394	JSZD01000012:61393-62668	MMP	OTA	OK	142.643	155.557	0.125035	0.4507	0.4743	0.880742	no
XLOC_001637	XLOC_001637	PJ15_3398	JSZD01000012:65394-65835	MMP	OTA	OK	9.8242	11.2467	0.195092	0.19276	0.7682	0.971891	no
XLOC_001638	XLOC_001638	PJ15_3402	JSZD01000012:69547-69691	MMP	OTA	NOTEST	0	0	0	0	1	1	no
XLOC_001639	XLOC_001639	PJ15_3405	JSZD01000012:71642-72173	MMP	OTA	NOTEST	8.26879	6.72265	-0.298646	0	1	1	no
XLOC_001640	XLOC_001640	PJ15_3408	JSZD01000012:73692-75174	MMP	OTA	NOTEST	11.0826	5.59401	-0.986339	0	1	1	no
XLOC_001641	XLOC_001641	PJ15_3410	JSZD01000012:76409-77306	MMP	OTA	NOTEST	7.13062	9.32694	0.387376	0	1	1	no
XLOC_001642	XLOC_001642	PJ15_3412	JSZD01000012:77791-78685	MMP	OTA	NOTEST	6.59583	2.95942	-1.15624	0	1	1	no
XLOC_001643	XLOC_001643	PJ15_3414	JSZD01000012:79298-80657	MMP	OTA	OK	28.028	38.9805	0.475881	1.46114	0.01455	0.178665	no
XLOC_001644	XLOC_001644	PJ15_3415	JSZD01000012:80666-81377	MMP	OTA	OK	108.461	124.363	0.197384	0.669029	0.24135	0.689375	no
XLOC_001645	XLOC_001645	PJ15_3416	JSZD01000012:81448-81571	MMP	OTA	NOTEST	0	0	0	0	1	1	no
XLOC_001646	XLOC_001646	PJ15_3417	JSZD01000012:81628-82306	MMP	OTA	OK	13.1205	18.8777	0.524865	0.819339	0.2069	0.650609	no
XLOC_001647	XLOC_001647	PJ15_3419	JSZD01000012:83781-85149	MMP	OTA	OK	27.4642	24.4913	-0.165282	-0.49112	0.4205	0.847428	no
XLOC_001648	XLOC_001648	PJ15_3420	JSZD01000012:85248-86403	MMP	OTA	OK	31.5841	32.353	0.0346999	0.103734	0.86235	0.971891	no
XLOC_001649	XLOC_001649	PJ15_3421	JSZD01000012:86648-87956	MMP	OTA	OK	92.5542	108.637	0.231142	0.700904	0.2019	0.641827	no
XLOC_001650	XLOC_001650	PJ15_3422	JSZD01000012:87973-88531	MMP	OTA	OK	147.508	176.379	0.257883	0.972054	0.14125	0.551139	no
XLOC_001651	XLOC_001651	PJ15_3423	JSZD01000012:88567-89107	MMP	OTA	OK	77.3703	93.0681	0.266507	0.853197	0.1931	0.631809	no
XLOC_001652	XLOC_001652	PJ15_3427	JSZD01000012:92338-93685	MMP	OTA	OK	42.2621	44.1677	0.0636284	0.190591	0.7212	0.971891	no
XLOC_001653	XLOC_001653	PJ15_3435	JSZD01000012:102479-102611	MMP	OTA	NOTEST	0	0	0	0	1	1	no
XLOC_001654	XLOC_001654	PJ15_3436	JSZD01000012:102611-103352	MMP	OTA	OK	36.6714	60.3489	0.718672	1.94247	0.00115	0.032368	yes
XLOC_001655	XLOC_001655	PJ15_3437	JSZD01000012:103435-104116	MMP	OTA	OK	22.5219	18.5103	-0.283003	-0.346906	0.78195	0.971891	no
XLOC_001656	XLOC_001656	PJ15_3439	JSZD01000012:104120-104846	MMP	OTA	OK	18.5329	12.4093	-0.578667	-0.923432	0.1719	0.59231	no
XLOC_001657	XLOC_001657	PJ15_3445	JSZD01000012:109745-110933	MMP	OTA	NOTEST	7.22685	6.79371	-0.089167	0	1	1	no
XLOC_001658	XLOC_001658	PJ15_3446	JSZD01000012:111069-111183	MMP	OTA	NOTEST	0	0	0	0	1	1	no
XLOC_001659	XLOC_001659	PJ15_3447	JSZD01000012:111207-112119	MMP	OTA	OK	41.7731	38.4801	-0.118463	-0.372397	0.58865	0.952237	no
XLOC_001660	XLOC_001660	PJ15_3449	JSZD01000012:112829-113180	MMP	OTA	OK	76.5803	39.6278	-0.950459	-2.21031	0.04635	0.344902	no
XLOC_001661	XLOC_001661	PJ15_3450	JSZD01000012:113617-114442	MMP	OTA	OK	12.9562	14.6135	0.173664	0.28862	0.63455	0.971891	no
XLOC_001662	XLOC_001662	PJ15_3454,PJ15_3455	JSZD01000012:117422-118141	MMP	OTA	NOTEST	1.2051	0	#NAME?	0	1	1	no
XLOC_001663	XLOC_001663	PJ15_3456	JSZD01000012:118339-119449	MMP	OTA	OK	75.808	60.3374	-0.329297	-1.3056	0.09805	0.467413	no
XLOC_001664	XLOC_001664	PJ15_3457	JSZD01000012:119686-121396	MMP	OTA	OK	27.195	24.678	-0.140114	-0.588575	0.62905	0.970803	no
XLOC_001665	XLOC_001665	PJ15_3458	JSZD01000012:121523-121781	MMP	OTA	OK	64.67	40.6955	-0.668229	-1.35254	0.32955	0.771498	no
XLOC_001666	XLOC_001666	PJ15_3459	JSZD01000012:121956-122835	MMP	OTA	OK	152.856	134.982	-0.179406	-0.802756	0.2878	0.737156	no
XLOC_001667	XLOC_001667	PJ15_3462	JSZD01000012:125392-125596	MMP	OTA	OK	87.4724	76.8591	-0.186611	-0.487725	0.75505	0.971891	no
XLOC_001668	XLOC_001668	PJ15_3463	JSZD01000012:125596-126049	MMP	OTA	OK	55.5924	44.9444	-0.306744	-0.836549	0.38835	0.815752	no
XLOC_001669	XLOC_001669	PJ15_3473	JSZD01000012:136273-136714	MMP	OTA	OK	28.1078	22.4928	-0.321504	-0.559678	0.5572	0.933514	no
XLOC_001670	XLOC_001670	PJ15_3485	JSZD01000012:150619-151477	MMP	OTA	OK	16.5067	19.7584	0.259422	0.510249	0.42325	0.849975	no
XLOC_001671	XLOC_001671	PJ15_3486	JSZD01000012:151676-152489	MMP	OTA	OK	902.247	926.293	0.0379464	0.156754	0.8196	0.971891	no
XLOC_001672	XLOC_001672	PJ15_3492	JSZD01000012:155705-158692	MMP	OTA	OK	51.7358	54.5359	0.0760414	0.0887233	0.89095	0.971891	no
XLOC_001673	XLOC_001673	PJ15_3493	JSZD01000012:158816-159860	MMP	OTA	NOTEST	3.07907	3.0573	-0.0102403	0	1	1	no
XLOC_001674	XLOC_001674	PJ15_3494	JSZD01000012:160806-161376	MMP	OTA	OK	50.7692	59.9967	0.240929	0.717807	0.3489	0.787981	no
XLOC_001675	XLOC_001675	PJ15_3496	JSZD01000012:163707-164250	MMP	OTA	OK	58.017	64.112	0.144119	0.463565	0.59705	0.954442	no
XLOC_001676	XLOC_001676	PJ15_3498	JSZD01000012:164847-165954	MMP	OTA	NOTEST	2.44281	4.97102	1.025	0	1	1	no
XLOC_001677	XLOC_001677	PJ15_3499	JSZD01000012:165980-166721	MMP	OTA	NOTEST	2.01919	1.54852	-0.382885	0	1	1	no
XLOC_001678	XLOC_001678	PJ15_3501	JSZD01000012:167846-168743	MMP	OTA	OK	105.718	128.481	0.281342	1.16727	0.10275	0.473014	no
XLOC_001679	XLOC_001679	PJ15_3504	JSZD01000012:173311-173992	MMP	OTA	OK	31.8804	16.9365	-0.912528	-1.90144	0.08215	0.435065	no
XLOC_001680	XLOC_001680	PJ15_3505	JSZD01000012:174047-176879	MMP	OTA	OK	56.354	64.3774	0.192038	0.605436	0.2692	0.720088	no
XLOC_001681	XLOC_001681	PJ15_3509	JSZD01000012:179283-179958	MMP	OTA	OK	18.3583	19.6872	0.100823	0.185523	0.8002	0.971891	no
XLOC_001682	XLOC_001682	PJ15_3518	JSZD01000012:190427-191633	MMP	OTA	OK	83.8502	81.1541	-0.0471508	-0.215314	0.7993	0.971891	no
XLOC_001683	XLOC_001683	PJ15_3519	JSZD01000012:191647-191920	MMP	OTA	OK	23.8478	42.8521	0.845509	1.28169	0.3235	0.769443	no
XLOC_001684	XLOC_001684	PJ15_3520	JSZD01000012:191936-194081	MMP	OTA	OK	62.8984	64.4891	0.0360332	0.159753	0.82675	0.971891	no
XLOC_001685	XLOC_001685	PJ15_3521	JSZD01000012:194083-196843	MMP	OTA	OK	83.3021	97.4733	0.226654	0.997438	0.1988	0.637462	no
XLOC_001686	XLOC_001686	PJ15_3526	JSZD01000012:203414-204914	MMP	OTA	NOTEST	5.74752	5.33469	-0.107537	0	1	1	no
XLOC_001687	XLOC_001687	PJ15_3529	JSZD01000012:207914-208592	MMP	OTA	OK	66.0938	69.7947	0.0786037	0.255975	0.69015	0.971891	no
XLOC_001688	XLOC_001688	PJ15_3531	JSZD01000012:209656-210583	MMP	OTA	OK	36.962	42.4941	0.20122	0.60953	0.317	0.76281	no
XLOC_001689	XLOC_001689	PJ15_3532	JSZD01000012:210654-211281	MMP	OTA	OK	76.717	95.2324	0.311905	1.00264	0.12115	0.515247	no
XLOC_001690	XLOC_001690	PJ15_3537	JSZD01000012:215609-215936	MMP	OTA	OK	15.1603	17.4573	0.203532	0.235521	0.819	0.971891	no
XLOC_001691	XLOC_001691	PJ15_3538	JSZD01000012:216009-217920	MMP	OTA	OK	21.1203	15.0833	-0.485676	-1.57524	0.0701	0.400572	no
XLOC_001692	XLOC_001692	PJ15_3544	JSZD01000012:224487-225177	MMP	OTA	OK	212.545	179.178	-0.246372	-1.09702	0.1313	0.528789	no
XLOC_001693	XLOC_001693	PJ15_3545	JSZD01000012:225353-226361	MMP	OTA	OK	18.767	16.8707	-0.153681	-0.328213	0.5998	0.955788	no
XLOC_001694	XLOC_001694	PJ15_3547	JSZD01000012:227424-228183	MMP	OTA	OK	57.0288	59.3365	0.0572301	0.164924	0.7743	0.971891	no
XLOC_001695	XLOC_001695	PJ15_3553	JSZD01000012:231159-232050	MMP	OTA	OK	12.6137	18.8448	0.579174	1.05705	0.09275	0.459087	no
XLOC_001696	XLOC_001696	PJ15_3555	JSZD01000012:232748-233483	MMP	OTA	OK	151.817	156.097	0.0401085	0.160489	0.80535	0.971891	no
XLOC_001697	XLOC_001697	PJ15_3556	JSZD01000012:233634-234306	MMP	OTA	OK	26.0025	19.7453	-0.39714	-0.788739	0.2485	0.690886	no
XLOC_001698	XLOC_001698	PJ15_3557	JSZD01000012:234394-234937	MMP	OTA	OK	176.405	141.905	-0.313965	-1.36333	0.10535	0.479178	no
XLOC_001699	XLOC_001699	PJ15_3558,PJ15_3559	JSZD01000012:235091-236302	MMP	OTA	OK	208.583	228.861	0.133852	0.204333	0.86445	0.971891	no
XLOC_001700	XLOC_001700	PJ15_3562	JSZD01000012:238073-239591	MMP	OTA	OK	74.0135	84.355	0.188686	0.659924	0.26765	0.720088	no
XLOC_001701	XLOC_001701	PJ15_3563	JSZD01000012:239888-240056	MMP	OTA	NOTEST	0	0	0	0	1	1	no
XLOC_001702	XLOC_001702	PJ15_2493	JSZD01000014:61-1999	MMP	OTA	OK	177.544	146.96	-0.272749	-1.01463	0.11325	0.497497	no
XLOC_001703	XLOC_001703	PJ15_2496	JSZD01000014:4893-7239	MMP	OTA	OK	73.8197	75.1617	0.0259906	0.0903776	0.88645	0.971891	no
XLOC_001704	XLOC_001704	PJ15_2497	JSZD01000014:7513-9703	MMP	OTA	NOTEST	3.88457	6.17083	0.667711	0	1	1	no
XLOC_001705	XLOC_001705	PJ15_2498	JSZD01000014:9934-10765	MMP	OTA	OK	17.5275	16.4856	-0.088415	-0.163165	0.78125	0.971891	no
XLOC_001706	XLOC_001706	PJ15_2499,PJ15_2500	JSZD01000014:10842-11870	MMP	OTA	OK	53.6168	40.5039	-0.404624	-0.540604	0.79665	0.971891	no
XLOC_001707	XLOC_001707	PJ15_2502	JSZD01000014:12778-13663	MMP	OTA	NOTEST	9.48786	9.146	-0.0529409	0	1	1	no
XLOC_001708	XLOC_001708	PJ15_2504	JSZD01000014:15466-16228	MMP	OTA	NOTEST	3.52195	5.74231	0.705257	0	1	1	no
XLOC_001709	XLOC_001709	PJ15_2507	JSZD01000014:18703-19807	MMP	OTA	NOTEST	7.41744	5.98813	-0.308814	0	1	1	no
XLOC_001710	XLOC_001710	PJ15_2510	JSZD01000014:22587-24249	MMP	OTA	OK	308.708	370.028	0.261391	0.961469	0.11865	0.510684	no
XLOC_001711	XLOC_001711	PJ15_2511	JSZD01000014:24433-25027	MMP	OTA	OK	43.7517	38.8715	-0.170627	-0.446863	0.55575	0.933079	no
XLOC_001712	XLOC_001712	PJ15_2513	JSZD01000014:26057-26411	MMP	OTA	OK	108.682	76.7078	-0.502668	-1.64885	0.0901	0.454126	no
XLOC_001713	XLOC_001713	PJ15_2514	JSZD01000014:26645-26822	MMP	OTA	NOTEST	36.6022	0	#NAME?	0	1	1	no
XLOC_001714	XLOC_001714	PJ15_2515	JSZD01000014:27048-27402	MMP	OTA	OK	80.0561	76.0237	-0.0745616	-0.21964	0.80145	0.971891	no
XLOC_001715	XLOC_001715	PJ15_2516,PJ15_2517,PJ15_2518	JSZD01000014:27455-33275	MMP	OTA	OK	20.5833	16.2998	-0.336619	-0.425663	0.8167	0.971891	no
XLOC_001716	XLOC_001716	PJ15_2519	JSZD01000014:33519-34458	MMP	OTA	OK	86.9485	77.4113	-0.167617	-0.633202	0.3564	0.787981	no
XLOC_001717	XLOC_001717	PJ15_2521	JSZD01000014:35047-36667	MMP	OTA	NOTEST	4.39542	2.56587	-0.776555	0	1	1	no
XLOC_001718	XLOC_001718	PJ15_2523	JSZD01000014:36840-37779	MMP	OTA	OK	44.3227	33.404	-0.408026	-1.14466	0.05585	0.376411	no
XLOC_001719	XLOC_001719	PJ15_2527	JSZD01000014:42410-43406	MMP	OTA	NOTEST	4.61988	3.81291	-0.276964	0	1	1	no
XLOC_001720	XLOC_001720	PJ15_2528	JSZD01000014:43603-44524	MMP	OTA	OK	33.5714	39.065	0.218645	0.622017	0.29215	0.743277	no
XLOC_001721	XLOC_001721	PJ15_2529	JSZD01000014:44526-44865	MMP	OTA	OK	104.234	94.3028	-0.144454	-0.482121	0.6141	0.96163	no
XLOC_001722	XLOC_001722	PJ15_2530	JSZD01000014:44875-46705	MMP	OTA	OK	56.1211	43.4946	-0.367708	-1.08912	0.03455	0.288493	no
XLOC_001723	XLOC_001723	PJ15_2531	JSZD01000014:46712-48212	MMP	OTA	OK	29.3859	22.7652	-0.368296	-1.01796	0.0538	0.367218	no
XLOC_001724	XLOC_001724	PJ15_2532	JSZD01000014:48236-49634	MMP	OTA	OK	20.5882	16.656	-0.305783	-0.742534	0.1438	0.554183	no
XLOC_001725	XLOC_001725	PJ15_2533	JSZD01000014:49634-50753	MMP	OTA	OK	48.6894	42.2001	-0.206362	-0.63604	0.2934	0.743277	no
XLOC_001726	XLOC_001726	PJ15_2534	JSZD01000014:50812-51631	MMP	OTA	OK	12.706	13.1018	0.0442545	0.069036	0.8903	0.971891	no
XLOC_001727	XLOC_001727	PJ15_2536,PJ15_2537,PJ15_2538	JSZD01000014:54524-56832	MMP	OTA	OK	449.876	355.358	-0.340254	-0.617614	0.7926	0.971891	no
XLOC_001728	XLOC_001728	PJ15_2539	JSZD01000014:56835-57363	MMP	OTA	OK	104.966	68.6946	-0.611659	-1.94126	0.00345	0.0685893	no
XLOC_001729	XLOC_001729	PJ15_2540	JSZD01000014:57379-59560	MMP	OTA	OK	168.162	99.8855	-0.751506	-2.29646	5e-05	0.00255612	yes
XLOC_001730	XLOC_001730	PJ15_2541	JSZD01000014:59597-60140	MMP	OTA	OK	87.068	79.0935	-0.138583	-0.483209	0.48955	0.894473	no
XLOC_001731	XLOC_001731	PJ15_2542	JSZD01000014:60159-61242	MMP	OTA	OK	41.4273	41.6707	0.00845041	0.0241208	0.97845	0.98787	no
XLOC_001732	XLOC_001732	PJ15_2543	JSZD01000014:61261-62119	MMP	OTA	OK	64.6942	59.451	-0.121935	-0.364729	0.50965	0.910609	no
XLOC_001733	XLOC_001733	PJ15_2544	JSZD01000014:62580-67059	MMP	OTA	OK	45.8549	50.7832	0.147274	0.470394	0.3937	0.822266	no
XLOC_001734	XLOC_001734	PJ15_2545	JSZD01000014:67130-68552	MMP	OTA	OK	46.8881	40.3102	-0.218076	-0.678386	0.22355	0.673893	no
XLOC_001735	XLOC_001735	PJ15_2546	JSZD01000014:68722-69613	MMP	OTA	NOTEST	8.18327	5.28074	-0.631939	0	1	1	no
XLOC_001736	XLOC_001736	PJ15_2547	JSZD01000014:69791-70382	MMP	OTA	OK	514.864	610.031	0.244691	0.972007	0.15185	0.562704	no
XLOC_001737	XLOC_001737	PJ15_2548,PJ15_2549	JSZD01000014:70419-72041	MMP	OTA	OK	199.888	205.238	0.0381059	0.0435629	0.89895	0.971891	no
XLOC_001738	XLOC_001738	PJ15_2551	JSZD01000014:72467-72998	MMP	OTA	OK	13764.1	12609.2	-0.126432	-0.502068	0.52565	0.913404	no
XLOC_001739	XLOC_001739	PJ15_2552	JSZD01000014:73195-73711	MMP	OTA	OK	37.8485	40.0006	0.0797828	0.191384	0.79595	0.971891	no
XLOC_001740	XLOC_001740	PJ15_2553	JSZD01000014:73746-74481	MMP	OTA	OK	20.3801	24.4802	0.264456	0.57237	0.52515	0.913404	no
XLOC_001741	XLOC_001741	PJ15_2554	JSZD01000014:74562-76215	MMP	OTA	OK	15.7644	12.1198	-0.379307	-0.905972	0.14325	0.553686	no
XLOC_001742	XLOC_001742	PJ15_2561	JSZD01000014:81327-82278	MMP	OTA	OK	188.774	229.465	0.281614	0.989563	0.10745	0.483236	no
XLOC_001743	XLOC_001743	PJ15_2562,PJ15_2563	JSZD01000014:82418-83404	MMP	OTA	OK	16.9622	8.00812	-1.08278	-1.26228	0.5067	0.908152	no
XLOC_001744	XLOC_001744	PJ15_2564,PJ15_2565	JSZD01000014:83405-85249	MMP	OTA	OK	28.7378	18.2089	-0.658303	-0.892394	0.74315	0.971891	no
XLOC_001745	XLOC_001745	PJ15_2566	JSZD01000014:85266-89094	MMP	OTA	OK	21.2721	20.2563	-0.0705891	-0.234891	0.67345	0.971891	no
XLOC_001746	XLOC_001746	PJ15_2567	JSZD01000014:89154-89598	MMP	OTA	OK	20.5016	23.275	0.183043	0.279906	0.7218	0.971891	no
XLOC_001747	XLOC_001747	PJ15_2568	JSZD01000014:89639-90056	MMP	OTA	OK	56.9844	62.3738	0.130373	0.340853	0.6364	0.971891	no
XLOC_001748	XLOC_001748	PJ15_2569,PJ15_2570	JSZD01000014:90376-91362	MMP	OTA	OK	303.047	221.55	-0.451912	-0.770291	0.765	0.971891	no
XLOC_001749	XLOC_001749	PJ15_2571,PJ15_2572	JSZD01000014:91363-93120	MMP	OTA	OK	226.393	165.332	-0.453461	-0.683673	0.77325	0.971891	no
XLOC_001750	XLOC_001750	PJ15_2573	JSZD01000014:93132-97659	MMP	OTA	OK	146.578	120.676	-0.280527	-0.943676	0.0928	0.459087	no
XLOC_001751	XLOC_001751	PJ15_2574	JSZD01000014:97768-98203	MMP	OTA	OK	65.8693	44.7855	-0.556576	-1.40449	0.0524	0.362602	no
XLOC_001752	XLOC_001752	PJ15_2575	JSZD01000014:98366-98624	MMP	OTA	OK	115.995	165.336	0.511338	1.85328	0.0992	0.467413	no
XLOC_001753	XLOC_001753	PJ15_2576	JSZD01000014:98640-99189	MMP	OTA	OK	203.574	294.955	0.534937	2.47232	0.00115	0.032368	yes
XLOC_001754	XLOC_001754	PJ15_2577	JSZD01000014:99234-99975	MMP	OTA	OK	81.0911	109.693	0.435855	1.46311	0.0162	0.191109	no
XLOC_001755	XLOC_001755	PJ15_2578	JSZD01000014:100167-100539	MMP	OTA	OK	454.301	454.665	0.00115657	0.00615436	0.98875	0.990727	no
XLOC_001756	XLOC_001756	PJ15_2579	JSZD01000014:100677-101571	MMP	OTA	OK	23.9059	25.8149	0.110836	0.258579	0.65875	0.971891	no
XLOC_001757	XLOC_001757	PJ15_2580	JSZD01000014:101583-102357	MMP	OTA	OK	12.0597	9.91054	-0.283158	-0.383825	0.5688	0.941691	no
XLOC_001758	XLOC_001758	PJ15_2581,PJ15_2582	JSZD01000014:102517-105081	MMP	OTA	OK	29.4155	24.2308	-0.279737	-0.344665	0.83085	0.971891	no
XLOC_001759	XLOC_001759	PJ15_2583,PJ15_2584,PJ15_2585,PJ15_2586	JSZD01000014:105083-107650	MMP	OTA	OK	72.8099	67.5804	-0.10753	-0.198936	0.878	0.971891	no
XLOC_001760	XLOC_001760	PJ15_2587	JSZD01000014:107662-108607	MMP	OTA	OK	13.0564	12.7808	-0.0307844	-0.0534513	0.9514	0.984604	no
XLOC_001761	XLOC_001761	PJ15_2588	JSZD01000014:108647-109049	MMP	OTA	OK	25.175	12.0435	-1.06374	-1.29015	0.08175	0.435065	no
XLOC_001762	XLOC_001762	PJ15_2589	JSZD01000014:109088-109850	MMP	OTA	OK	13.6985	16.6533	0.281791	0.454535	0.4988	0.902162	no
XLOC_001763	XLOC_001763	PJ15_2595	JSZD01000014:114813-116223	MMP	OTA	OK	60.2453	77.4746	0.362874	1.1842	0.04235	0.326956	no
XLOC_001764	XLOC_001764	PJ15_2596	JSZD01000014:116298-116616	MMP	OTA	NOTEST	2.99647	2.91752	-0.0385202	0	1	1	no
XLOC_001765	XLOC_001765	PJ15_2598	JSZD01000014:117488-118319	MMP	OTA	OK	55.3042	58.4758	0.0804499	0.284492	0.6734	0.971891	no
XLOC_001766	XLOC_001766	PJ15_2602	JSZD01000014:120698-121070	MMP	OTA	OK	38.3567	21.0665	-0.864528	-1.32521	0.0792	0.428501	no
XLOC_001767	XLOC_001767	PJ15_2603	JSZD01000014:121470-122664	MMP	OTA	OK	15.705	13.8809	-0.178125	-0.383461	0.5691	0.941691	no
XLOC_001768	XLOC_001768	PJ15_2606	JSZD01000014:124878-125229	MMP	OTA	OK	256.635	216.847	-0.24304	-1.0996	0.2304	0.680604	no
XLOC_001769	XLOC_001769	PJ15_2608	JSZD01000014:126085-127185	MMP	OTA	NOTEST	6.14764	5.80322	-0.0831803	0	1	1	no
XLOC_001770	XLOC_001770	PJ15_2610	JSZD01000014:127352-127916	MMP	OTA	OK	151.472	140.362	-0.109898	-0.434857	0.5492	0.928467	no
XLOC_001771	XLOC_001771	PJ15_2613	JSZD01000014:129458-130733	MMP	OTA	OK	45.1025	29.2248	-0.626014	-2.0618	0.0034	0.0685893	no
XLOC_001772	XLOC_001772	PJ15_2615	JSZD01000014:131971-132268	MMP	OTA	OK	48.8176	34.3577	-0.506766	-0.886538	0.34055	0.784079	no
XLOC_001773	XLOC_001773	PJ15_2616	JSZD01000014:132339-133686	MMP	OTA	OK	61.0868	62.4567	0.0319969	0.102072	0.84885	0.971891	no
XLOC_001774	XLOC_001774	PJ15_2618	JSZD01000014:134425-135922	MMP	OTA	NOTEST	7.05977	4.82207	-0.549968	0	1	1	no
XLOC_001775	XLOC_001775	PJ15_2623	JSZD01000014:142357-143620	MMP	OTA	OK	40.377	41.5274	0.0405277	0.116097	0.81955	0.971891	no
XLOC_001776	XLOC_001776	PJ15_2624	JSZD01000014:143622-144414	MMP	OTA	OK	12.5763	17.7079	0.493692	0.801662	0.22815	0.679355	no
XLOC_001777	XLOC_001777	PJ15_2627	JSZD01000014:146999-148031	MMP	OTA	NOTEST	6.74037	5.60213	-0.266853	0	1	1	no
XLOC_001778	XLOC_001778	PJ15_2629	JSZD01000014:148763-149390	MMP	OTA	OK	25.5365	32.372	0.342189	0.766736	0.3056	0.75101	no
XLOC_001779	XLOC_001779	PJ15_2631	JSZD01000014:151513-153841	MMP	OTA	OK	69.9464	64.6993	-0.1125	-0.358658	0.52365	0.913404	no
XLOC_001780	XLOC_001780	PJ15_2633	JSZD01000014:154778-155426	MMP	OTA	OK	16.1891	13.0368	-0.312432	-0.445471	0.5127	0.911571	no
XLOC_001781	XLOC_001781	PJ15_2636	JSZD01000014:157459-159355	MMP	OTA	OK	65.0317	66.6371	0.0351826	0.110579	0.8474	0.971891	no
XLOC_001782	XLOC_001782	PJ15_2637	JSZD01000014:159497-160319	MMP	OTA	OK	63.8119	79.8088	0.322722	1.08873	0.10485	0.479178	no
XLOC_001783	XLOC_001783	PJ15_2638	JSZD01000014:161085-162972	MMP	OTA	OK	221.478	278.689	0.331493	1.19708	0.0496	0.353983	no
XLOC_001784	XLOC_001784	PJ15_2639,PJ15_2640,PJ15_2641	JSZD01000014:163390-165659	MMP	OTA	OK	191.098	206.832	0.114141	0.205174	0.8801	0.971891	no
XLOC_001785	XLOC_001785	PJ15_2642	JSZD01000014:165678-166311	MMP	OTA	OK	156.056	175.86	0.172362	0.73042	0.3246	0.769443	no
XLOC_001786	XLOC_001786	PJ15_2643	JSZD01000014:166322-166610	MMP	OTA	OK	409.171	508.142	0.312528	1.90132	0.09975	0.467413	no
XLOC_001787	XLOC_001787	PJ15_2645	JSZD01000014:167904-168429	MMP	OTA	OK	88.9465	91.1974	0.0360546	0.128156	0.8591	0.971891	no
XLOC_001788	XLOC_001788	PJ15_2646	JSZD01000014:168439-171510	MMP	OTA	OK	68.4893	57.482	-0.252767	-0.318047	0.8329	0.971891	no
XLOC_001789	XLOC_001789	PJ15_2649	JSZD01000014:171528-172347	MMP	OTA	OK	17.708	16.8527	-0.071421	-0.132936	0.8201	0.971891	no
XLOC_001790	XLOC_001790	PJ15_2650	JSZD01000014:172486-173455	MMP	OTA	NOTEST	9.86738	8.2589	-0.256717	0	1	1	no
XLOC_001791	XLOC_001791	PJ15_2652	JSZD01000014:176318-177191	MMP	OTA	OK	71.881	86.7757	0.271681	0.895818	0.1268	0.521089	no
XLOC_001792	XLOC_001792	PJ15_2653	JSZD01000014:177316-178558	MMP	OTA	OK	150.591	152.651	0.0195979	0.0579458	0.9071	0.971891	no
XLOC_001793	XLOC_001793	PJ15_2660	JSZD01000014:185369-186098	MMP	OTA	NOTEST	6.6421	3.24434	-1.03372	0	1	1	no
XLOC_001794	XLOC_001794	PJ15_2661	JSZD01000014:186324-186636	MMP	OTA	OK	688.439	#NAME?	inf	#NAME?	5e-05	0.00255612	yes
XLOC_001795	XLOC_001795	PJ15_2662	JSZD01000014:186694-187333	MMP	OTA	OK	622.717	779.255	0.323519	1.475	0.05585	0.376411	no
XLOC_001796	XLOC_001796	PJ15_2663,PJ15_2664	JSZD01000014:187344-188264	MMP	OTA	OK	898.622	1033.66	0.201982	0.423312	0.84185	0.971891	no
XLOC_001797	XLOC_001797	PJ15_2665	JSZD01000014:188275-189100	MMP	OTA	OK	502.742	540.85	0.10541	0.486894	0.5396	0.923858	no
XLOC_001798	XLOC_001798	PJ15_2666	JSZD01000014:189113-189389	MMP	OTA	OK	640.131	659.218	0.0423888	0.274717	0.8105	0.971891	no
XLOC_001799	XLOC_001799	PJ15_2667	JSZD01000014:189400-189730	MMP	OTA	OK	227.125	268.3	0.240365	1.06114	0.23475	0.685525	no
XLOC_001800	XLOC_001800	PJ15_2668	JSZD01000014:189731-190484	MMP	OTA	OK	493.873	543.717	0.138716	0.545454	0.4141	0.844218	no
XLOC_001801	XLOC_001801	PJ15_2669,PJ15_2670,PJ15_2671	JSZD01000014:190487-191352	MMP	OTA	NOTEST	#NAME?	#NAME?	inf	0	1	1	no
XLOC_001802	XLOC_001802	PJ15_2672	JSZD01000014:191444-191813	MMP	OTA	OK	670.418	826.786	0.302453	1.4499	0.0909	0.455409	no
XLOC_001803	XLOC_001803	PJ15_2673	JSZD01000014:191822-192140	MMP	OTA	OK	805.843	964.212	0.258851	1.31245	0.1465	0.558573	no
XLOC_001804	XLOC_001804	PJ15_2674	JSZD01000014:192155-192692	MMP	OTA	OK	543.37	660.195	0.280958	1.15795	0.1031	0.473014	no
XLOC_001805	XLOC_001805	PJ15_2675	JSZD01000014:192701-193007	MMP	OTA	OK	489.301	#NAME?	inf	#NAME?	5e-05	0.00255612	yes
XLOC_001806	XLOC_001806	PJ15_2676	JSZD01000014:193018-193414	MMP	OTA	OK	691.254	667.706	-0.0500024	-0.265317	0.7847	0.971891	no
XLOC_001807	XLOC_001807	PJ15_2677	JSZD01000014:193427-193961	MMP	OTA	OK	747.99	764.913	0.0322774	0.138993	0.85495	0.971891	no
XLOC_001808	XLOC_001808	PJ15_2678	JSZD01000014:193975-194326	MMP	OTA	OK	675.804	660.49	-0.0330686	-0.15147	0.854	0.971891	no
XLOC_001809	XLOC_001809	PJ15_2679	JSZD01000014:194328-194826	MMP	OTA	OK	614.383	583.26	-0.0750014	-0.294941	0.65765	0.971891	no
XLOC_001810	XLOC_001810	PJ15_2680	JSZD01000014:194832-195009	MMP	OTA	NOTEST	#NAME?	#NAME?	inf	0	1	1	no
XLOC_001811	XLOC_001811	PJ15_2681	JSZD01000014:195012-195453	MMP	OTA	OK	881.86	958.926	0.120871	0.582762	0.47985	0.885328	no
XLOC_001812	XLOC_001812	PJ15_2682	JSZD01000014:195459-196818	MMP	OTA	OK	721.94	699.993	-0.0445381	-0.158357	0.79365	0.971891	no
XLOC_001813	XLOC_001813	PJ15_2683	JSZD01000014:196839-196956	MMP	OTA	NOTEST	0	0	0	0	1	1	no
XLOC_001814	XLOC_001814	PJ15_2684	JSZD01000014:197063-197420	MMP	OTA	OK	437.785	478.983	0.129754	0.708785	0.43885	0.863586	no
XLOC_001815	XLOC_001815	PJ15_2685	JSZD01000014:197439-197826	MMP	OTA	OK	653.405	778.09	0.251961	1.14587	0.148	0.559313	no
XLOC_001816	XLOC_001816	PJ15_2686	JSZD01000014:197838-198465	MMP	OTA	OK	743.863	820.359	0.141218	0.655815	0.4004	0.826877	no
XLOC_001817	XLOC_001817	PJ15_2687	JSZD01000014:198483-199491	MMP	OTA	OK	557.283	556.08	-0.00311686	-0.0124512	0.98585	0.989711	no
XLOC_001818	XLOC_001818	PJ15_2688	JSZD01000014:199509-199875	MMP	OTA	OK	541.965	597.885	0.141669	0.761917	0.4192	0.847279	no
XLOC_001819	XLOC_001819	PJ15_2689	JSZD01000014:200068-200566	MMP	OTA	OK	26.0167	22.9179	-0.182961	-0.324194	0.70315	0.971891	no
XLOC_001820	XLOC_001820	PJ15_2690	JSZD01000014:200959-202450	MMP	OTA	OK	49.5807	40.6649	-0.285994	-0.992175	0.1231	0.518261	no
XLOC_001821	XLOC_001821	PJ15_2691	JSZD01000014:202577-203081	MMP	OTA	OK	21.3634	18.4804	-0.209141	-0.351683	0.7011	0.971891	no
XLOC_001822	XLOC_001822	PJ15_2693,PJ15_2694	JSZD01000014:204493-205133	MMP	OTA	OK	160.694	#NAME?	inf	#NAME?	0.1879	0.624442	no
XLOC_001823	XLOC_001823	PJ15_2695	JSZD01000014:205902-207003	MMP	OTA	OK	58.9466	68.7641	0.222245	0.695437	0.20175	0.641827	no
XLOC_001824	XLOC_001824	PJ15_2696	JSZD01000014:207080-207659	MMP	OTA	OK	45.6072	37.2336	-0.292656	-0.76561	0.32905	0.771498	no
XLOC_001825	XLOC_001825	PJ15_2697	JSZD01000014:207842-210047	MMP	OTA	OK	56.7438	60.2482	0.086455	0.295374	0.64505	0.971891	no
XLOC_001826	XLOC_001826	PJ15_2700	JSZD01000014:211407-212322	MMP	OTA	NOTEST	1.62119	1.60617	-0.0134239	0	1	1	no
XLOC_001827	XLOC_001827	PJ15_2712	JSZD01000014:227774-228026	MMP	OTA	NOTEST	15.0413	14.1735	-0.085735	0	1	1	no
XLOC_001828	XLOC_001828	PJ15_2716	JSZD01000014:236718-237216	MMP	OTA	OK	48.5586	54.4801	0.166004	0.450442	0.5605	0.934789	no
XLOC_001829	XLOC_001829	PJ15_2717	JSZD01000014:237249-237891	MMP	OTA	OK	50.6979	51.2995	0.0170204	0.0499773	0.95085	0.984604	no
XLOC_001830	XLOC_001830	PJ15_2718	JSZD01000014:237919-238858	MMP	OTA	NOTEST	6.21383	3.8057	-0.707322	0	1	1	no
XLOC_001831	XLOC_001831	PJ15_2720	JSZD01000014:239767-240673	MMP	OTA	OK	54.7904	65.8009	0.264184	0.817514	0.16735	0.586651	no
XLOC_001832	XLOC_001832	PJ15_2722	JSZD01000014:242117-242947	MMP	OTA	OK	68.7097	81.9275	0.253833	0.278432	0.8368	0.971891	no
XLOC_001833	XLOC_001833	PJ15_2725	JSZD01000014:244045-244828	MMP	OTA	OK	26.6062	27.5128	0.0483373	0.106979	0.839	0.971891	no
XLOC_001834	XLOC_001834	PJ15_2730	JSZD01000014:248831-249719	MMP	OTA	NOTEST	8.60479	10.9958	0.353746	0	1	1	no
XLOC_001835	XLOC_001835	PJ15_2739	JSZD01000014:261765-263097	MMP	OTA	OK	97.2145	122.297	0.331141	1.3873	0.05585	0.376411	no
XLOC_001836	XLOC_001836	PJ15_2740	JSZD01000014:263459-264065	MMP	OTA	OK	451.59	415.948	-0.118611	-0.442087	0.49105	0.895515	no
XLOC_001837	XLOC_001837	PJ15_2741	JSZD01000014:264106-265417	MMP	OTA	OK	319.756	334.133	0.0634493	0.234011	0.70955	0.971891	no
XLOC_001838	XLOC_001838	PJ15_2742	JSZD01000014:265569-266286	MMP	OTA	OK	72.2725	68.0646	-0.0865425	-0.24997	0.64455	0.971891	no
XLOC_001839	XLOC_001839	PJ15_2746	JSZD01000014:269646-270585	MMP	OTA	OK	85.4527	65.0434	-0.393723	-1.28243	0.02465	0.24215	no
XLOC_001840	XLOC_001840	PJ15_2747	JSZD01000014:270638-271247	MMP	OTA	OK	40.3552	32.6617	-0.305155	-0.734542	0.2736	0.722029	no
XLOC_001841	XLOC_001841	PJ15_2750	JSZD01000014:275391-277245	MMP	OTA	OK	22.6147	32.2317	0.511221	1.52335	0.00955	0.134992	no
XLOC_001842	XLOC_001842	PJ15_2751	JSZD01000014:277265-277895	MMP	OTA	OK	21.891	19.5473	-0.163366	-0.296006	0.64365	0.971891	no
XLOC_001843	XLOC_001843	PJ15_2753	JSZD01000014:279459-279975	MMP	OTA	OK	96.1028	101.237	0.0750934	0.236509	0.70875	0.971891	no
XLOC_001844	XLOC_001844	PJ15_2755	JSZD01000014:281669-282980	MMP	OTA	OK	113.683	101.723	-0.16038	-0.545651	0.3805	0.809553	no
XLOC_001845	XLOC_001845	PJ15_2758	JSZD01000014:285437-287609	MMP	OTA	OK	142.167	127.277	-0.159608	-0.482169	0.34595	0.785649	no
XLOC_001846	XLOC_001846	PJ15_2765	JSZD01000014:291877-294329	MMP	OTA	OK	65.49	67.149	0.036093	0.0362965	0.9013	0.971891	no
XLOC_001847	XLOC_001847	PJ15_2767	JSZD01000014:294432-295443	MMP	OTA	OK	70.4149	65.4531	-0.10542	-0.359756	0.56365	0.936923	no
XLOC_001848	XLOC_001848	PJ15_2494	JSZD01000014:2237-3695	MMP	OTA	OK	103.472	97.5187	-0.0854824	-0.298228	0.6406	0.971891	no
XLOC_001849	XLOC_001849	PJ15_2495	JSZD01000014:3712-4477	MMP	OTA	OK	397.143	421.925	0.087327	0.309196	0.60885	0.960828	no
XLOC_001850	XLOC_001850	PJ15_2501	JSZD01000014:11916-12672	MMP	OTA	NOTEST	7.33877	9.22416	0.329879	0	1	1	no
XLOC_001851	XLOC_001851	PJ15_2503	JSZD01000014:13752-15060	MMP	OTA	NOTEST	4.44894	4.25185	-0.0653706	0	1	1	no
XLOC_001852	XLOC_001852	PJ15_2505	JSZD01000014:16297-17590	MMP	OTA	OK	82.7478	69.2643	-0.25661	-0.980768	0.12655	0.521089	no
XLOC_001853	XLOC_001853	PJ15_2506	JSZD01000014:18220-18598	MMP	OTA	OK	17.8124	14.2066	-0.326315	-0.403243	0.6328	0.971891	no
XLOC_001854	XLOC_001854	PJ15_2508	JSZD01000014:19867-20755	MMP	OTA	OK	224.235	152.402	-0.557131	-2.64255	0.00135	0.0355974	yes
XLOC_001855	XLOC_001855	PJ15_2509	JSZD01000014:21010-22288	MMP	OTA	OK	39.4837	34.1423	-0.209697	-0.601674	0.2744	0.722029	no
XLOC_001856	XLOC_001856	PJ15_2512	JSZD01000014:25172-25865	MMP	OTA	OK	20.3864	17.1699	-0.247726	-0.445314	0.5501	0.928467	no
XLOC_001857	XLOC_001857	PJ15_2520	JSZD01000014:34490-34829	MMP	OTA	OK	71.0878	56.5424	-0.330269	-0.861867	0.3469	0.786411	no
XLOC_001858	XLOC_001858	PJ15_2522	JSZD01000014:36669-36801	MMP	OTA	NOTEST	0	0	0	0	1	1	no
XLOC_001859	XLOC_001859	PJ15_2524	JSZD01000014:38295-39702	MMP	OTA	OK	9.15504	14.9738	0.709799	1.39928	0.0226	0.23268	no
XLOC_001860	XLOC_001860	PJ15_2525	JSZD01000014:40086-41595	MMP	OTA	OK	65.9294	67.7495	0.0392893	0.14468	0.8114	0.971891	no
XLOC_001861	XLOC_001861	PJ15_2526	JSZD01000014:41699-42005	MMP	OTA	OK	812.096	770.407	-0.0760297	-0.544074	0.63825	0.971891	no
XLOC_001862	XLOC_001862	PJ15_2535	JSZD01000014:51646-54148	MMP	OTA	OK	96.8747	97.0441	0.00252061	0.00840582	0.9863	0.989711	no
XLOC_001863	XLOC_001863	PJ15_2550	JSZD01000014:72291-72405	MMP	OTA	NOTEST	0	0	0	0	1	1	no
XLOC_001864	XLOC_001864	PJ15_2555	JSZD01000014:76276-76741	MMP	OTA	OK	2593.76	3265.34	0.33219	1.55268	0.05035	0.35629	no
XLOC_001865	XLOC_001865	PJ15_2556	JSZD01000014:77008-77203	MMP	OTA	NOTEST	21.5787	6.77271	-1.6718	0	1	1	no
XLOC_001866	XLOC_001866	PJ15_2557	JSZD01000014:77384-77765	MMP	OTA	OK	62.04	61.1441	-0.0209862	-0.0563312	0.95675	0.984604	no
XLOC_001867	XLOC_001867	PJ15_2558	JSZD01000014:77930-80045	MMP	OTA	OK	145.094	151.368	0.0610758	0.208486	0.7208	0.971891	no
XLOC_001868	XLOC_001868	PJ15_2559	JSZD01000014:80252-80531	MMP	OTA	OK	1169.17	1216.1	0.0567754	0.319362	0.74245	0.971891	no
XLOC_001869	XLOC_001869	PJ15_2560	JSZD01000014:80600-81224	MMP	OTA	OK	77.9018	84.3608	0.114916	0.427235	0.562	0.934884	no
XLOC_001870	XLOC_001870	PJ15_2590	JSZD01000014:109904-110822	MMP	OTA	OK	9.96238	14.6073	0.55213	0.919616	0.29375	0.743277	no
XLOC_001871	XLOC_001871	PJ15_2591	JSZD01000014:110857-111715	MMP	OTA	OK	28.0189	30.0601	0.101447	0.258045	0.69085	0.971891	no
XLOC_001872	XLOC_001872	PJ15_2592	JSZD01000014:111754-112225	MMP	OTA	OK	13.0303	11.3155	-0.203562	-0.222321	0.74	0.971891	no
XLOC_001873	XLOC_001873	PJ15_2593	JSZD01000014:112247-113129	MMP	OTA	OK	53.2886	63.3418	0.249331	0.77247	0.21305	0.660508	no
XLOC_001874	XLOC_001874	PJ15_2594	JSZD01000014:113233-114466	MMP	OTA	OK	96.4475	117.031	0.279074	1.08155	0.11245	0.495497	no
XLOC_001875	XLOC_001875	PJ15_2597	JSZD01000014:116629-117418	MMP	OTA	NOTEST	5.82222	3.64915	-0.674008	0	1	1	no
XLOC_001876	XLOC_001876	PJ15_2599	JSZD01000014:118615-118930	MMP	OTA	NOTEST	15.5413	5.60173	-1.47216	0	1	1	no
XLOC_001877	XLOC_001877	PJ15_2600	JSZD01000014:118943-119531	MMP	OTA	OK	26.1	23.7881	-0.133814	-0.269102	0.71135	0.971891	no
XLOC_001878	XLOC_001878	PJ15_2601	JSZD01000014:119643-120519	MMP	OTA	OK	113.03	106.546	-0.0852284	-0.329639	0.61525	0.96163	no
XLOC_001879	XLOC_001879	PJ15_2604	JSZD01000014:122757-123339	MMP	OTA	OK	490.871	409.747	-0.260611	-0.949632	0.1302	0.52605	no
XLOC_001880	XLOC_001880	PJ15_2605	JSZD01000014:123447-124542	MMP	OTA	OK	66.4991	69.4043	0.061691	0.208349	0.7264	0.971891	no
XLOC_001881	XLOC_001881	PJ15_2607	JSZD01000014:125310-125955	MMP	OTA	OK	186.74	193.392	0.0504956	0.210568	0.76415	0.971891	no
XLOC_001882	XLOC_001882	PJ15_2609	JSZD01000014:126085-127185	MMP	OTA	OK	24.8704	18.6764	-0.413218	-0.459678	0.7942	0.971891	no
XLOC_001883	XLOC_001883	PJ15_2611	JSZD01000014:127977-128538	MMP	OTA	OK	106.568	77.5801	-0.458011	-1.54669	0.0197	0.21363	no
XLOC_001884	XLOC_001884	PJ15_2612	JSZD01000014:128557-129337	MMP	OTA	OK	82.3422	74.5556	-0.143315	-0.463101	0.4373	0.863586	no
XLOC_001885	XLOC_001885	PJ15_2614	JSZD01000014:130794-131409	MMP	OTA	OK	40.9667	38.2846	-0.0976886	-0.241436	0.69465	0.971891	no
XLOC_001886	XLOC_001886	PJ15_2617	JSZD01000014:133782-134187	MMP	OTA	OK	46.4441	44.1526	-0.0729979	-0.163655	0.8163	0.971891	no
XLOC_001887	XLOC_001887	PJ15_2619	JSZD01000014:135972-136392	MMP	OTA	OK	298.789	276.863	-0.109953	-0.514664	0.5219	0.913023	no
XLOC_001888	XLOC_001888	PJ15_2620	JSZD01000014:136489-138931	MMP	OTA	OK	191.496	152.774	-0.325913	-1.84173	0.06055	0.381655	no
XLOC_001889	XLOC_001889	PJ15_2621,PJ15_2622	JSZD01000014:139006-142065	MMP	OTA	OK	101.841	101.4	-0.00625658	-0.00949296	0.91075	0.972364	no
XLOC_001890	XLOC_001890	PJ15_2625	JSZD01000014:144470-145883	MMP	OTA	OK	28.8204	21.6914	-0.409967	-1.23823	0.0612	0.381655	no
XLOC_001891	XLOC_001891	PJ15_2626	JSZD01000014:145969-146728	MMP	OTA	OK	21.3706	20.9808	-0.0265559	-0.0527738	0.95345	0.984604	no
XLOC_001892	XLOC_001892	PJ15_2628	JSZD01000014:148097-148367	MMP	OTA	OK	917.009	2079.22	1.18103	6.7046	5e-05	0.00255612	yes
XLOC_001893	XLOC_001893	PJ15_2630	JSZD01000014:149450-151274	MMP	OTA	OK	42.7037	45.0299	0.0765211	0.257927	0.65735	0.971891	no
XLOC_001894	XLOC_001894	PJ15_2632	JSZD01000014:153900-154689	MMP	OTA	OK	37.2999	33.0223	-0.175733	-0.462957	0.45125	0.866595	no
XLOC_001895	XLOC_001895	PJ15_2634	JSZD01000014:155480-156422	MMP	OTA	OK	486.421	512.044	0.0740616	0.252489	0.66255	0.971891	no
XLOC_001896	XLOC_001896	PJ15_2635	JSZD01000014:156552-157155	MMP	OTA	OK	56.5853	60.3937	0.0939704	0.287175	0.66565	0.971891	no
XLOC_001897	XLOC_001897	PJ15_2644	JSZD01000014:166655-167672	MMP	OTA	OK	22.9724	16.4287	-0.483683	-1.12105	0.1275	0.521841	no
XLOC_001898	XLOC_001898	PJ15_2647,PJ15_2648	JSZD01000014:168439-171510	MMP	OTA	OK	37.3938	36.784	-0.0237208	-0.0320782	0.9043	0.971891	no
XLOC_001899	XLOC_001899	PJ15_2651	JSZD01000014:173494-176041	MMP	OTA	OK	81.5442	78.5495	-0.053979	-0.191103	0.7608	0.971891	no
XLOC_001900	XLOC_001900	PJ15_2654	JSZD01000014:178614-179556	MMP	OTA	OK	83.1142	73.4835	-0.177675	-0.667244	0.3405	0.784079	no
XLOC_001901	XLOC_001901	PJ15_2655	JSZD01000014:179688-180465	MMP	OTA	OK	74.8268	76.9625	0.0406001	0.144832	0.8473	0.971891	no
XLOC_001902	XLOC_001902	PJ15_2656	JSZD01000014:180549-181002	MMP	OTA	OK	28.8671	33.8743	0.230762	0.445209	0.52005	0.913023	no
XLOC_001903	XLOC_001903	PJ15_2657	JSZD01000014:181081-182293	MMP	OTA	OK	30.2895	28.5306	-0.0863032	-0.261003	0.6845	0.971891	no
XLOC_001904	XLOC_001904	PJ15_2658	JSZD01000014:182434-183985	MMP	OTA	OK	133.383	110.574	-0.270555	-0.888561	0.123	0.518261	no
XLOC_001905	XLOC_001905	PJ15_2659	JSZD01000014:184006-185200	MMP	OTA	OK	13.5364	14.0551	0.0542513	0.106584	0.8373	0.971891	no
XLOC_001906	XLOC_001906	PJ15_2692	JSZD01000014:203132-204305	MMP	OTA	OK	67.5493	54.2529	-0.316242	-1.14038	0.0895	0.452924	no
XLOC_001907	XLOC_001907	PJ15_2698	JSZD01000014:210095-210479	MMP	OTA	NOTEST	1.45572	0	#NAME?	0	1	1	no
XLOC_001908	XLOC_001908	PJ15_2699	JSZD01000014:210511-211291	MMP	OTA	NOTEST	6.01397	7.37463	0.294253	0	1	1	no
XLOC_001909	XLOC_001909	PJ15_2701	JSZD01000014:212371-212755	MMP	OTA	OK	203.033	143.358	-0.502091	-2.19116	0.01895	0.209118	no
XLOC_001910	XLOC_001910	PJ15_2702	JSZD01000014:212835-213042	MMP	OTA	OK	1529.94	1618.5	0.0811757	0.761491	0.6201	0.964814	no
XLOC_001911	XLOC_001911	PJ15_2703	JSZD01000014:213080-215120	MMP	OTA	OK	100.712	180.852	0.844572	2.60892	5e-05	0.00255612	yes
XLOC_001912	XLOC_001912	PJ15_2704	JSZD01000014:215910-218346	MMP	OTA	OK	86.7407	83.1051	-0.0617725	-0.212704	0.7192	0.971891	no
XLOC_001913	XLOC_001913	PJ15_2705	JSZD01000014:218956-219625	MMP	OTA	NOTEST	2.16336	1.42659	-0.600702	0	1	1	no
XLOC_001914	XLOC_001914	PJ15_2706	JSZD01000014:219639-220683	MMP	OTA	NOTEST	10.2058	9.64061	-0.0821874	0	1	1	no
XLOC_001915	XLOC_001915	PJ15_2707	JSZD01000014:220762-222259	MMP	OTA	OK	11.0874	11.3863	0.0383754	0.0784129	0.88195	0.971891	no
XLOC_001916	XLOC_001916	PJ15_2708	JSZD01000014:222274-222718	MMP	OTA	NOTEST	11.0207	6.13465	-0.845157	0	1	1	no
XLOC_001917	XLOC_001917	PJ15_2709	JSZD01000014:222823-223819	MMP	OTA	OK	18.1605	16.7298	-0.118384	-0.241074	0.6692	0.971891	no
XLOC_001918	XLOC_001918	PJ15_2710	JSZD01000014:224254-225364	MMP	OTA	NOTEST	6.81112	4.09606	-0.733653	0	1	1	no
XLOC_001919	XLOC_001919	PJ15_2711	JSZD01000014:225694-227764	MMP	OTA	OK	5.17464	7.99356	0.62738	1.07041	0.02725	0.258565	no
XLOC_001920	XLOC_001920	PJ15_2713	JSZD01000014:228589-233683	MMP	OTA	OK	14.6171	24.936	0.770575	1.92094	5e-05	0.00255612	yes
XLOC_001921	XLOC_001921	PJ15_2714	JSZD01000014:234313-235612	MMP	OTA	NOTEST	5.95021	5.80913	-0.0346195	0	1	1	no
XLOC_001922	XLOC_001922	PJ15_2715	JSZD01000014:235771-236545	MMP	OTA	OK	9.22543	14.4527	0.647655	0.932101	0.2869	0.736357	no
XLOC_001923	XLOC_001923	PJ15_2719	JSZD01000014:238859-239660	MMP	OTA	OK	14.1811	11.564	-0.294332	-0.449479	0.41785	0.845488	no
XLOC_001924	XLOC_001924	PJ15_2721	JSZD01000014:240699-241950	MMP	OTA	OK	113.665	107.647	-0.0784785	-0.311761	0.6469	0.971891	no
XLOC_001925	XLOC_001925	PJ15_2723	JSZD01000014:242117-242947	MMP	OTA	NOTEST	15.4461	14.8242	-0.0592871	0	1	1	no
XLOC_001926	XLOC_001926	PJ15_2724	JSZD01000014:243126-243939	MMP	OTA	OK	59.9872	54.306	-0.143543	-0.458464	0.4607	0.866595	no
XLOC_001927	XLOC_001927	PJ15_2726	JSZD01000014:244871-247061	MMP	OTA	NOTEST	5.77018	4.66045	-0.308145	0	1	1	no
XLOC_001928	XLOC_001928	PJ15_2727,PJ15_2728	JSZD01000014:247226-248452	MMP	OTA	NOTEST	3.47392	1.45904	-1.25154	0	1	1	no
XLOC_001929	XLOC_001929	PJ15_2729	JSZD01000014:248464-248680	MMP	OTA	NOTEST	0	0	0	0	1	1	no
XLOC_001930	XLOC_001930	PJ15_2731	JSZD01000014:249736-250360	MMP	OTA	OK	50.073	42.8378	-0.22515	-0.617806	0.34625	0.785649	no
XLOC_001931	XLOC_001931	PJ15_2732,PJ15_2733,PJ15_2734	JSZD01000014:251119-253436	MMP	OTA	OK	1911.82	1894.32	-0.0132599	-0.0205645	0.90865	0.971891	no
XLOC_001932	XLOC_001932	PJ15_2735	JSZD01000014:253583-255281	MMP	OTA	OK	201.826	301.222	0.577714	2.26146	0.0006	0.0197763	yes
XLOC_001933	XLOC_001933	PJ15_2736	JSZD01000014:255741-256425	MMP	OTA	OK	16.8012	16.882	0.00692141	0.0118206	0.9471	0.984604	no
XLOC_001934	XLOC_001934	PJ15_2737	JSZD01000014:256529-258827	MMP	OTA	NOTEST	5.64973	8.12561	0.524296	0	1	1	no
XLOC_001935	XLOC_001935	PJ15_2738	JSZD01000014:259342-261517	MMP	OTA	OK	10.0216	14.9984	0.581704	1.50049	0.02195	0.229103	no
XLOC_001936	XLOC_001936	PJ15_2743	JSZD01000014:266308-266851	MMP	OTA	OK	81.3572	72.8327	-0.159684	-0.568674	0.49125	0.895515	no
XLOC_001937	XLOC_001937	PJ15_2744	JSZD01000014:266953-268480	MMP	OTA	OK	100.567	114.107	0.182232	0.651303	0.31825	0.762886	no
XLOC_001938	XLOC_001938	PJ15_2745	JSZD01000014:268626-269487	MMP	OTA	OK	78.3464	82.5261	0.0749834	0.243281	0.66635	0.971891	no
XLOC_001939	XLOC_001939	PJ15_2748	JSZD01000014:271299-273435	MMP	OTA	OK	50.6751	44.7795	-0.178436	-0.554366	0.2936	0.743277	no
XLOC_001940	XLOC_001940	PJ15_2749	JSZD01000014:273469-274645	MMP	OTA	OK	51.7497	49.5804	-0.0617808	-0.189729	0.73255	0.971891	no
XLOC_001941	XLOC_001941	PJ15_2754	JSZD01000014:280049-281315	MMP	OTA	OK	219.08	260.798	0.251472	0.860789	0.13875	0.543926	no
XLOC_001942	XLOC_001942	PJ15_2756	JSZD01000014:283039-283882	MMP	OTA	OK	21.5241	16.7891	-0.358429	-0.713486	0.24015	0.68673	no
XLOC_001943	XLOC_001943	PJ15_2757	JSZD01000014:284165-285188	MMP	OTA	OK	44.3769	44.2236	-0.00499103	-0.0144108	0.9781	0.98787	no
XLOC_001944	XLOC_001944	PJ15_2759	JSZD01000014:287860-288304	MMP	OTA	OK	102.835	89.4699	-0.200856	-0.708969	0.36265	0.793724	no
XLOC_001945	XLOC_001945	PJ15_2760	JSZD01000014:288510-288957	MMP	OTA	OK	32.1205	31.5054	-0.027895	-0.0562831	0.9474	0.984604	no
XLOC_001946	XLOC_001946	PJ15_2761	JSZD01000014:289041-289704	MMP	OTA	OK	30.859	24.5132	-0.332134	-0.730784	0.29525	0.744954	no
XLOC_001947	XLOC_001947	PJ15_2762	JSZD01000014:289721-290084	MMP	OTA	OK	19.57	22.4665	0.199131	0.276098	0.7536	0.971891	no
XLOC_001948	XLOC_001948	PJ15_2763	JSZD01000014:290128-291472	MMP	OTA	OK	75.6934	81.6677	0.109596	0.403838	0.50205	0.905425	no
XLOC_001949	XLOC_001949	PJ15_2764	JSZD01000014:291546-291687	MMP	OTA	NOTEST	0	0	0	0	1	1	no
XLOC_001950	XLOC_001950	PJ15_2766	JSZD01000014:291877-294329	MMP	OTA	OK	12.4221	13.7838	0.150065	0.166226	0.85225	0.971891	no
XLOC_001951	XLOC_001951	PJ15_2768	JSZD01000014:295492-295972	MMP	OTA	OK	42.9852	28.4953	-0.593115	-1.26952	0.1201	0.513397	no
XLOC_001952	XLOC_001952	PJ15_2769	JSZD01000014:295980-297204	MMP	OTA	OK	21.7531	14.4537	-0.589777	-1.40471	0.0404	0.316256	no
XLOC_001953	XLOC_001953	PJ15_2770	JSZD01000014:297210-297558	MMP	OTA	OK	18.1888	13.223	-0.46	-0.540823	0.6043	0.958242	no
XLOC_001954	XLOC_001954	PJ15_0302	JSZD01000015:268-862	MMP	OTA	OK	60.3346	67.1763	0.154966	0.553254	0.56485	0.938295	no
XLOC_001955	XLOC_001955	PJ15_0303	JSZD01000015:1065-2514	MMP	OTA	OK	91.2113	94.7666	0.0551664	0.241979	0.73375	0.971891	no
XLOC_001956	XLOC_001956	PJ15_0304	JSZD01000015:2682-3024	MMP	OTA	OK	11948.3	12849.1	0.104866	0.576603	0.55875	0.933735	no
XLOC_001957	XLOC_001957	PJ15_0305	JSZD01000015:3162-3414	MMP	OTA	OK	116.019	129.269	0.156006	0.513038	0.61575	0.96163	no
XLOC_001958	XLOC_001958	PJ15_0306,PJ15_0307	JSZD01000015:3420-5366	MMP	OTA	OK	247.359	229.919	-0.105476	-0.157345	0.8788	0.971891	no
XLOC_001959	XLOC_001959	PJ15_0308	JSZD01000015:5507-6170	MMP	OTA	OK	26.2294	33.827	0.366988	0.868719	0.2652	0.715869	no
XLOC_001960	XLOC_001960	PJ15_0309	JSZD01000015:6300-7590	MMP	OTA	OK	44.7995	51.0621	0.18877	0.553638	0.27375	0.722029	no
XLOC_001961	XLOC_001961	PJ15_0310	JSZD01000015:7651-8737	MMP	OTA	OK	19.1602	15.8739	-0.271455	-0.59833	0.36815	0.80123	no
XLOC_001962	XLOC_001962	PJ15_0312	JSZD01000015:10623-11616	MMP	OTA	OK	1532.27	1315.72	-0.21982	-0.852894	0.2046	0.648763	no
XLOC_001963	XLOC_001963	PJ15_0313	JSZD01000015:11886-12720	MMP	OTA	OK	159.299	162.59	0.0294996	0.131973	0.86175	0.971891	no
XLOC_001964	XLOC_001964	PJ15_0314	JSZD01000015:12764-13907	MMP	OTA	OK	69.3242	49.6479	-0.481627	-1.57227	0.007	0.115362	no
XLOC_001965	XLOC_001965	PJ15_0315	JSZD01000015:13916-15584	MMP	OTA	OK	60.1595	43.3777	-0.471838	-1.6737	0.00685	0.113637	no
XLOC_001966	XLOC_001966	PJ15_0316	JSZD01000015:15592-16849	MMP	OTA	OK	32.2394	24.4799	-0.397228	-1.22219	0.08075	0.43222	no
XLOC_001967	XLOC_001967	PJ15_0317	JSZD01000015:16870-18883	MMP	OTA	OK	50.7358	31.6206	-0.682139	-2.31109	0.0001	0.00455455	yes
XLOC_001968	XLOC_001968	PJ15_0319	JSZD01000015:19606-20212	MMP	OTA	OK	43.288	45.3547	0.0672829	0.172776	0.7752	0.971891	no
XLOC_001969	XLOC_001969	PJ15_0320	JSZD01000015:20233-20764	MMP	OTA	NOTEST	8.63035	6.30177	-0.453661	0	1	1	no
XLOC_001970	XLOC_001970	PJ15_0321	JSZD01000015:20907-21606	MMP	OTA	OK	9.81282	15.4309	0.65308	0.898937	0.155	0.568105	no
XLOC_001971	XLOC_001971	PJ15_0322,PJ15_0323	JSZD01000015:21614-23239	MMP	OTA	OK	13.0992	14.1067	0.1069	0.134697	0.5335	0.920195	no
XLOC_001972	XLOC_001972	PJ15_0324,PJ15_0325	JSZD01000015:23511-25708	MMP	OTA	OK	135.068	132.721	-0.0252857	-0.0322485	0.9049	0.971891	no
XLOC_001973	XLOC_001973	PJ15_0327	JSZD01000015:26192-26879	MMP	OTA	OK	92.0012	105.694	0.200166	0.686415	0.27165	0.720088	no
XLOC_001974	XLOC_001974	PJ15_0329,PJ15_0330	JSZD01000015:27740-30588	MMP	OTA	OK	9.36549	8.56995	-0.128068	-0.147403	0.81935	0.971891	no
XLOC_001975	XLOC_001975	PJ15_0331	JSZD01000015:30670-31162	MMP	OTA	OK	88.4492	96.8788	0.131332	0.479163	0.53925	0.923858	no
XLOC_001976	XLOC_001976	PJ15_0332	JSZD01000015:31322-31640	MMP	OTA	OK	44.2185	38.1152	-0.214284	-0.415162	0.675	0.971891	no
XLOC_001977	XLOC_001977	PJ15_0333	JSZD01000015:31658-32144	MMP	OTA	OK	18.4814	12.1739	-0.602281	-0.738347	0.2876	0.737156	no
XLOC_001978	XLOC_001978	PJ15_0334	JSZD01000015:32692-33913	MMP	OTA	OK	66.0193	61.6317	-0.0992163	-0.298617	0.53375	0.920195	no
XLOC_001979	XLOC_001979	PJ15_0335	JSZD01000015:34056-35121	MMP	OTA	OK	118.896	134.091	0.173502	0.542872	0.34195	0.784648	no
XLOC_001980	XLOC_001980	PJ15_0336	JSZD01000015:35819-36548	MMP	OTA	OK	25.3147	24.4977	-0.0473284	-0.109598	0.87825	0.971891	no
XLOC_001981	XLOC_001981	PJ15_0337	JSZD01000015:36633-38238	MMP	OTA	OK	46.4869	54.8845	0.239575	0.758849	0.1445	0.555857	no
XLOC_001982	XLOC_001982	PJ15_0338	JSZD01000015:38568-39744	MMP	OTA	OK	13.0221	11.5192	-0.176921	-0.321986	0.5458	0.928193	no
XLOC_001983	XLOC_001983	PJ15_0344	JSZD01000015:44725-46418	MMP	OTA	OK	33.1749	30.6585	-0.113803	-0.118696	0.876	0.971891	no
XLOC_001984	XLOC_001984	PJ15_0345	JSZD01000015:46534-48595	MMP	OTA	OK	45.8774	45.7614	-0.00365248	-0.0125815	0.9879	0.990668	no
XLOC_001985	XLOC_001985	PJ15_0349	JSZD01000015:52509-52950	MMP	OTA	OK	12.5824	14.2221	0.17673	0.207788	0.80165	0.971891	no
XLOC_001986	XLOC_001986	PJ15_0354	JSZD01000015:60410-62345	MMP	OTA	OK	71.9975	67.6756	-0.0893116	-0.435188	0.59215	0.952237	no
XLOC_001987	XLOC_001987	PJ15_0355	JSZD01000015:62589-63558	MMP	OTA	OK	60.1694	60.9979	0.0197313	0.0650701	0.9112	0.972364	no
XLOC_001988	XLOC_001988	PJ15_0356	JSZD01000015:63558-63696	MMP	OTA	NOTEST	0	0	0	0	1	1	no
XLOC_001989	XLOC_001989	PJ15_0357	JSZD01000015:64033-64222	MMP	OTA	OK	182.942	309.434	0.758248	3.79266	0.10305	0.473014	no
XLOC_001990	XLOC_001990	PJ15_0362,PJ15_0363,PJ15_0364	JSZD01000015:70746-75443	MMP	OTA	OK	224.571	177.319	-0.340825	-1.11627	0.8032	0.971891	no
XLOC_001991	XLOC_001991	PJ15_0367	JSZD01000015:80840-81557	MMP	OTA	OK	400.647	316.267	-0.341188	-1.30631	0.0464	0.344902	no
XLOC_001992	XLOC_001992	PJ15_0370	JSZD01000015:84362-84914	MMP	OTA	OK	507.454	579.666	0.191942	0.781541	0.27075	0.720088	no
XLOC_001993	XLOC_001993	PJ15_0371	JSZD01000015:84920-85598	MMP	OTA	OK	387.819	388.797	0.00363577	0.0134615	0.98505	0.989711	no
XLOC_001994	XLOC_001994	PJ15_0372	JSZD01000015:85686-87474	MMP	OTA	OK	338.07	360.096	0.0910589	0.325689	0.59775	0.954822	no
XLOC_001995	XLOC_001995	PJ15_0373,PJ15_0374	JSZD01000015:87486-89318	MMP	OTA	OK	650.633	650.651	3.97412e-05	6.12356e-05	0.9126	0.972364	no
XLOC_001996	XLOC_001996	PJ15_0375	JSZD01000015:89329-92014	MMP	OTA	OK	332.967	338.854	0.0252854	0.0832551	0.882	0.971891	no
XLOC_001997	XLOC_001997	PJ15_0376	JSZD01000015:92017-93034	MMP	OTA	OK	294.16	289.245	-0.0243107	-0.0844821	0.88335	0.971891	no
XLOC_001998	XLOC_001998	PJ15_0377,PJ15_0378,PJ15_0379,PJ15_0380	JSZD01000015:93052-96313	MMP	OTA	OK	1720.51	1671.43	-0.0417533	-0.105919	0.9007	0.971891	no
XLOC_001999	XLOC_001999	PJ15_0381	JSZD01000015:96314-97913	MMP	OTA	OK	382.091	379.436	-0.0100633	-0.0400297	0.95295	0.984604	no
[truncated: 1,249 more rows]
