# Supplementary material for: Transcriptional Analysis of Acinetobacter sp. neg1 Capable of Degrading Ochratoxin A
Source: Front Microbiol. 2017 Jan 9;7:2162. doi: 10.3389/fmicb.2016.02162 (PMC5220012; doi:10.3389/fmicb.2016.02162)
Supplement: Supplementary file 2 [file Data_Sheet_2.XLSX]

## Sheet: Foglio1
test_id	gene_id	gene	locus	sample_1	sample_2	status	value_1	value_2	log2(fold_change)	test_stat	p_value	q_value	significant
XLOC_000001	XLOC_000001	PJ15_0293	JSZD01000003:247-766	MMP	OTA	NOTEST	0	0	0	0	1	1	no
XLOC_000002	XLOC_000002	PJ15_2779	JSZD01000004:106-7111	MMP	OTA	OK	2302.03	2209.08	-0.0594609	-0.0871061	0.85995	0.971791	no
XLOC_000003	XLOC_000003	PJ15_2780	JSZD01000004:7226-8891	MMP	OTA	OK	15.5983	12.4375	-0.326693	-0.637328	0.27605	0.808338	no
XLOC_000004	XLOC_000004	PJ15_2781	JSZD01000004:8910-11366	MMP	OTA	NOTEST	3.70345	3.7526	0.0190226	0	1	1	no
XLOC_000005	XLOC_000005	PJ15_2783	JSZD01000004:11457-11775	MMP	OTA	OK	15.7009	42.4761	1.4358	1.85432	0.0898	0.566383	no
XLOC_000006	XLOC_000006	PJ15_2784	JSZD01000004:11874-12387	MMP	OTA	OK	45.7385	67.3447	0.558154	1.42286	0.0901	0.566383	no
XLOC_000007	XLOC_000007	PJ15_2791	JSZD01000004:19436-20015	MMP	OTA	OK	142.491	96.8124	-0.55761	-1.56	0.0399	0.398035	no
XLOC_000008	XLOC_000008	PJ15_2794	JSZD01000004:21170-21821	MMP	OTA	OK	892.953	1000.67	0.164305	0.362916	0.55815	0.959188	no
XLOC_000009	XLOC_000009	PJ15_2795	JSZD01000004:21957-23853	MMP	OTA	OK	2167.52	2131.84	-0.0239424	-0.0405695	0.94575	0.984465	no
XLOC_000010	XLOC_000010	PJ15_2796	JSZD01000004:23986-24838	MMP	OTA	OK	28.7978	27.537	-0.0645868	-0.12197	0.83145	0.971791	no
XLOC_000011	XLOC_000011	PJ15_2797	JSZD01000004:24935-25694	MMP	OTA	OK	58.0895	57.8514	-0.00592478	-0.013183	0.98325	0.990456	no
XLOC_000012	XLOC_000012	PJ15_2798	JSZD01000004:25829-27470	MMP	OTA	OK	64.5137	61.9583	-0.0583086	-0.128254	0.81715	0.971791	no
XLOC_000013	XLOC_000013	PJ15_2799	JSZD01000004:27583-27898	MMP	OTA	OK	56.3488	25.1216	-1.16545	-1.98895	0.08995	0.566383	no
XLOC_000014	XLOC_000014	PJ15_2802	JSZD01000004:30983-31562	MMP	OTA	OK	37.5554	42.4079	0.175312	0.404374	0.6062	0.971791	no
XLOC_000015	XLOC_000015	PJ15_2805	JSZD01000004:34866-37974	MMP	OTA	NOTEST	7.87279	8.33682	0.0826222	0	1	1	no
XLOC_000016	XLOC_000016	PJ15_2806	JSZD01000004:38265-39603	MMP	OTA	OK	20.9465	23.1483	0.144196	0.269677	0.61005	0.971791	no
XLOC_000017	XLOC_000017	PJ15_2807	JSZD01000004:39681-40275	MMP	OTA	OK	68.3156	62.1767	-0.13584	-0.306228	0.6297	0.971791	no
XLOC_000018	XLOC_000018	PJ15_2810	JSZD01000004:42820-43726	MMP	OTA	OK	12.5441	23.2511	0.890294	1.51349	0.01605	0.245873	no
XLOC_000019	XLOC_000019	PJ15_2811	JSZD01000004:43922-44306	MMP	OTA	OK	315.88	381.77	0.273325	0.90874	0.29015	0.823201	no
XLOC_000020	XLOC_000020	PJ15_2813	JSZD01000004:45847-46336	MMP	OTA	OK	24.5439	31.3768	0.354337	0.639506	0.37565	0.885574	no
XLOC_000021	XLOC_000021	PJ15_2815	JSZD01000004:47387-48275	MMP	OTA	NOTEST	6.27256	5.75087	-0.125275	0	1	1	no
XLOC_000022	XLOC_000022	PJ15_2817	JSZD01000004:49142-49553	MMP	OTA	OK	34.482	49.2353	0.51385	1.00962	0.16995	0.718729	no
XLOC_000023	XLOC_000023	PJ15_2818	JSZD01000004:49614-50238	MMP	OTA	OK	13.9091	14.9593	0.105005	0.1394	0.78385	0.971791	no
XLOC_000024	XLOC_000024	PJ15_2819	JSZD01000004:50449-50971	MMP	OTA	OK	587.329	573.854	-0.0334869	-0.0874382	0.8959	0.971791	no
XLOC_000025	XLOC_000025	PJ15_2821	JSZD01000004:51777-52791	MMP	OTA	OK	21.9247	17.8847	-0.293829	-0.559623	0.34835	0.860977	no
XLOC_000026	XLOC_000026	PJ15_2822	JSZD01000004:52872-53403	MMP	OTA	OK	11.7443	9.90949	-0.245082	-0.258764	0.66035	0.971791	no
XLOC_000027	XLOC_000027	PJ15_2823	JSZD01000004:53433-53775	MMP	OTA	OK	65.3177	63.6859	-0.0364997	-0.0826872	0.9059	0.971791	no
XLOC_000028	XLOC_000028	PJ15_2824	JSZD01000004:54141-54543	MMP	OTA	OK	110.201	103.008	-0.0973719	-0.258477	0.7399	0.971791	no
XLOC_000029	XLOC_000029	PJ15_2825	JSZD01000004:54801-56799	MMP	OTA	NOTEST	6.04137	7.61295	0.333579	0	1	1	no
XLOC_000030	XLOC_000030	PJ15_2826	JSZD01000004:56812-58069	MMP	OTA	OK	33.2617	36.2275	0.123226	0.261046	0.65	0.971791	no
XLOC_000031	XLOC_000031	PJ15_2827	JSZD01000004:58102-58519	MMP	OTA	OK	42.2161	43.3012	0.0366142	0.078505	0.95195	0.986501	no
XLOC_000032	XLOC_000032	PJ15_2828	JSZD01000004:58948-60709	MMP	OTA	NOTEST	5.20702	4.59745	-0.179625	0	1	1	no
XLOC_000033	XLOC_000033	PJ15_2829	JSZD01000004:61150-61999	MMP	OTA	OK	97.914	100.762	0.0413646	0.106616	0.874	0.971791	no
XLOC_000034	XLOC_000034	PJ15_2830	JSZD01000004:62047-62716	MMP	OTA	NOTEST	2.07824	7.54366	1.8599	0	1	1	no
XLOC_000035	XLOC_000035	PJ15_2831	JSZD01000004:62860-63142	MMP	OTA	OK	134.729	96.0022	-0.488926	-1.40655	0.1441	0.682957	no
XLOC_000036	XLOC_000036	PJ15_2833	JSZD01000004:63881-65396	MMP	OTA	NOTEST	4.73643	6.43679	0.442542	0	1	1	no
XLOC_000037	XLOC_000037	PJ15_2834	JSZD01000004:65449-66208	MMP	OTA	OK	154.22	202.919	0.395907	1.07055	0.13095	0.657893	no
XLOC_000038	XLOC_000038	PJ15_2835	JSZD01000004:66468-67989	MMP	OTA	OK	18.4444	8.73757	-1.07788	-1.95551	0.00285	0.07422	no
XLOC_000039	XLOC_000039	PJ15_2838,PJ15_2839	JSZD01000004:72649-74336	MMP	OTA	OK	33.0732	40.667	0.298195	0.421324	0.8266	0.971791	no
XLOC_000040	XLOC_000040	PJ15_2840	JSZD01000004:74513-74804	MMP	OTA	OK	113.758	136.939	0.267572	0.833703	0.41305	0.910732	no
XLOC_000041	XLOC_000041	PJ15_2841	JSZD01000004:74863-76498	MMP	OTA	OK	132.051	160.466	0.281173	0.668169	0.27805	0.808338	no
XLOC_000042	XLOC_000042	PJ15_2844	JSZD01000004:79007-79955	MMP	OTA	NOTEST	9.27158	10.8079	0.221195	0	1	1	no
XLOC_000043	XLOC_000043	PJ15_2848	JSZD01000004:83022-83631	MMP	OTA	NOTEST	5.41442	5.01789	-0.109726	0	1	1	no
XLOC_000044	XLOC_000044	PJ15_2849	JSZD01000004:83727-84225	MMP	OTA	NOTEST	1.31639	3.0668	1.22015	0	1	1	no
XLOC_000045	XLOC_000045	PJ15_2850	JSZD01000004:84518-84902	MMP	OTA	NOTEST	11.9612	9.18825	-0.380501	0	1	1	no
XLOC_000046	XLOC_000046	PJ15_2853,PJ15_2854,PJ15_2855	JSZD01000004:89182-93869	MMP	OTA	OK	37.008	41.8184	0.1763	0.317455	0.86505	0.971791	no
XLOC_000047	XLOC_000047	PJ15_2856	JSZD01000004:94221-96900	MMP	OTA	OK	74.9824	71.0873	-0.0769608	-0.233143	0.76315	0.971791	no
XLOC_000048	XLOC_000048	PJ15_2857	JSZD01000004:97161-97428	MMP	OTA	OK	69.0603	60.1843	-0.198469	-0.505596	0.71735	0.971791	no
XLOC_000049	XLOC_000049	PJ15_2860	JSZD01000004:99055-99592	MMP	OTA	OK	38.2014	18.7324	-1.02809	-1.86047	0.05275	0.454716	no
XLOC_000050	XLOC_000050	PJ15_2861	JSZD01000004:99666-100215	MMP	OTA	NOTEST	6.4734	6.3937	-0.0178724	0	1	1	no
XLOC_000051	XLOC_000051	PJ15_2862,PJ15_2863,PJ15_2864	JSZD01000004:100740-105075	MMP	OTA	OK	45.2255	35.2421	-0.359839	-0.679238	0.81805	0.971791	no
XLOC_000052	XLOC_000052	PJ15_2865	JSZD01000004:105138-106182	MMP	OTA	NOTEST	8.19429	6.55042	-0.323031	0	1	1	no
XLOC_000053	XLOC_000053	PJ15_2867	JSZD01000004:107796-108870	MMP	OTA	OK	93.7842	99.9446	0.0917839	0.353832	0.72445	0.971791	no
XLOC_000054	XLOC_000054	PJ15_2868	JSZD01000004:111309-111945	MMP	OTA	OK	404.576	423.619	0.0663591	0.261566	0.7894	0.971791	no
XLOC_000055	XLOC_000055	PJ15_2871,PJ15_2872	JSZD01000004:114250-116295	MMP	OTA	OK	54.1594	61.5705	0.185028	0.265414	0.86015	0.971791	no
XLOC_000056	XLOC_000056	PJ15_2878	JSZD01000004:121470-122109	MMP	OTA	OK	285.822	265.709	-0.105272	-0.270843	0.68545	0.971791	no
XLOC_000057	XLOC_000057	PJ15_2879	JSZD01000004:122417-124136	MMP	OTA	OK	88.5639	8.87755	-3.31848	-5.98031	5e-05	0.00220893	yes
XLOC_000058	XLOC_000058	PJ15_2880	JSZD01000004:124312-125074	MMP	OTA	OK	188.075	34.5645	-2.44395	-6.26127	5e-05	0.00220893	yes
XLOC_000059	XLOC_000059	PJ15_2881	JSZD01000004:125456-126716	MMP	OTA	OK	484.4	31.1019	-3.96112	-7.63271	5e-05	0.00220893	yes
XLOC_000060	XLOC_000060	PJ15_2882	JSZD01000004:126793-128194	MMP	OTA	OK	591.043	38.0139	-3.95867	-8.90653	5e-05	0.00220893	yes
XLOC_000061	XLOC_000061	PJ15_2883	JSZD01000004:128399-129815	MMP	OTA	OK	337.449	11.0154	-4.93707	-9.0294	5e-05	0.00220893	yes
XLOC_000062	XLOC_000062	PJ15_2884	JSZD01000004:129927-131256	MMP	OTA	OK	405.678	19.1454	-4.40527	-9.79091	5e-05	0.00220893	yes
XLOC_000063	XLOC_000063	PJ15_2885	JSZD01000004:131313-132399	MMP	OTA	OK	291.049	10.1904	-4.83598	-7.07054	5e-05	0.00220893	yes
XLOC_000064	XLOC_000064	PJ15_2886	JSZD01000004:132904-134893	MMP	OTA	OK	9.3066	11.6666	0.326053	0.660681	0.3207	0.845855	no
XLOC_000065	XLOC_000065	PJ15_2889	JSZD01000004:137205-137820	MMP	OTA	OK	102.209	115.686	0.178689	0.511141	0.5032	0.949021	no
XLOC_000066	XLOC_000066	PJ15_2890	JSZD01000004:137924-138365	MMP	OTA	NOTEST	4.86519	3.75169	-0.374954	0	1	1	no
XLOC_000067	XLOC_000067	PJ15_2892,PJ15_2893	JSZD01000004:139058-143049	MMP	OTA	OK	23.5467	23.6776	0.00800139	0.00886228	0.90285	0.971791	no
XLOC_000068	XLOC_000068	PJ15_2895	JSZD01000004:143121-143796	MMP	OTA	OK	12.1811	13.1215	0.107292	0.137662	0.77555	0.971791	no
XLOC_000069	XLOC_000069	PJ15_2896	JSZD01000004:143909-145988	MMP	OTA	OK	144.636	173.003	0.258372	0.577027	0.335	0.856188	no
XLOC_000070	XLOC_000070	PJ15_2899	JSZD01000004:148136-149351	MMP	OTA	OK	61.4719	66.475	0.112883	0.245308	0.6623	0.971791	no
XLOC_000071	XLOC_000071	PJ15_2909	JSZD01000004:160455-162159	MMP	OTA	OK	60.8599	58.6731	-0.0527927	-0.13129	0.834	0.971791	no
XLOC_000072	XLOC_000072	PJ15_2912,PJ15_2913	JSZD01000004:163560-165607	MMP	OTA	OK	10.2286	14.2797	0.481355	0.632967	0.4542	0.932366	no
XLOC_000073	XLOC_000073	PJ15_2914	JSZD01000004:165934-168166	MMP	OTA	OK	210.458	184.142	-0.192712	-0.391437	0.4948	0.946109	no
XLOC_000074	XLOC_000074	PJ15_2916	JSZD01000004:169299-170556	MMP	OTA	OK	96.3811	97.4303	0.0156192	0.0342113	0.94905	0.984465	no
XLOC_000075	XLOC_000075	PJ15_2917	JSZD01000004:170693-171314	MMP	OTA	OK	72.3037	83.0421	0.199774	0.473124	0.46925	0.941545	no
XLOC_000076	XLOC_000076	PJ15_2920	JSZD01000004:172457-173276	MMP	OTA	OK	48.3096	35.4672	-0.445827	-1.08545	0.1347	0.667831	no
XLOC_000077	XLOC_000077	PJ15_2921	JSZD01000004:173420-176189	MMP	OTA	OK	14.6345	15.1506	0.0500086	0.110069	0.8557	0.971791	no
XLOC_000078	XLOC_000078	PJ15_2923	JSZD01000004:176728-177361	MMP	OTA	OK	44.0424	41.2983	-0.0928135	-0.184339	0.7626	0.971791	no
XLOC_000079	XLOC_000079	PJ15_2925	JSZD01000004:179323-179695	MMP	OTA	OK	566.605	532.258	-0.0902182	-0.303687	0.718	0.971791	no
XLOC_000080	XLOC_000080	PJ15_2926	JSZD01000004:180137-180317	MMP	OTA	NOTEST	38.8215	9.93404	-1.9664	0	1	1	no
XLOC_000081	XLOC_000081	PJ15_2927	JSZD01000004:180627-181239	MMP	OTA	OK	45.7714	63.6189	0.475009	0.989371	0.10605	0.612514	no
XLOC_000082	XLOC_000082	PJ15_2928	JSZD01000004:181322-182621	MMP	OTA	OK	70.4446	75.2854	0.0958804	0.205027	0.71005	0.971791	no
XLOC_000083	XLOC_000083	PJ15_2929	JSZD01000004:182971-183388	MMP	OTA	OK	185.233	181.185	-0.0318726	-0.0952102	0.90535	0.971791	no
XLOC_000084	XLOC_000084	PJ15_2930	JSZD01000004:183488-184175	MMP	OTA	OK	11.1511	21.5306	0.949211	1.40372	0.0288	0.329867	no
XLOC_000085	XLOC_000085	PJ15_2931	JSZD01000004:184319-187157	MMP	OTA	OK	98.1863	111.431	0.182551	0.375894	0.4907	0.946109	no
XLOC_000086	XLOC_000086	PJ15_2935	JSZD01000004:189919-190933	MMP	OTA	OK	199.173	91.3015	-1.12531	-2.66471	5e-05	0.00220893	yes
XLOC_000087	XLOC_000087	PJ15_2936	JSZD01000004:190947-192042	MMP	OTA	OK	287.217	147.168	-0.964675	-2.25083	0.0003	0.0107565	yes
XLOC_000088	XLOC_000088	PJ15_2938	JSZD01000004:192598-192766	MMP	OTA	OK	229.982	88.7594	-1.37355	-5.03873	0.08275	0.547389	no
XLOC_000089	XLOC_000089	PJ15_2941	JSZD01000004:196416-197787	MMP	OTA	OK	341.153	448.713	0.395375	0.864688	0.15925	0.700234	no
XLOC_000090	XLOC_000090	PJ15_2942	JSZD01000004:197790-199323	MMP	OTA	OK	132.738	145.867	0.136075	0.319677	0.5921	0.970077	no
XLOC_000091	XLOC_000091	PJ15_2944	JSZD01000004:200906-202337	MMP	OTA	OK	756.784	165.61	-2.19209	-4.09659	5e-05	0.00220893	yes
XLOC_000092	XLOC_000092	PJ15_2946	JSZD01000004:203026-204748	MMP	OTA	OK	1028.51	99.7541	-3.36604	-6.26646	5e-05	0.00220893	yes
XLOC_000093	XLOC_000093	PJ15_2947	JSZD01000004:204885-206268	MMP	OTA	OK	1120.74	90.4937	-3.63049	-7.5759	5e-05	0.00220893	yes
XLOC_000094	XLOC_000094	PJ15_2948	JSZD01000004:206501-207563	MMP	OTA	OK	19.782	12.9232	-0.614231	-1.15867	0.0843	0.553205	no
XLOC_000095	XLOC_000095	PJ15_2950	JSZD01000004:208488-209520	MMP	OTA	OK	52.3057	57.5513	0.13788	0.372391	0.61775	0.971791	no
XLOC_000096	XLOC_000096	PJ15_2951,PJ15_2952	JSZD01000004:209619-212384	MMP	OTA	OK	30.8581	28.848	-0.0971809	-0.142173	0.8701	0.971791	no
XLOC_000097	XLOC_000097	PJ15_2953	JSZD01000004:212398-213313	MMP	OTA	OK	117.608	119.359	0.021332	0.0560902	0.93345	0.979675	no
XLOC_000098	XLOC_000098	PJ15_2954	JSZD01000004:213425-214421	MMP	OTA	OK	224.759	256.225	0.189033	0.418846	0.4785	0.943593	no
XLOC_000099	XLOC_000099	PJ15_2955	JSZD01000004:214789-216844	MMP	OTA	OK	99.1778	111.188	0.164908	0.298053	0.5305	0.955209	no
XLOC_000100	XLOC_000100	PJ15_2958	JSZD01000004:218175-221179	MMP	OTA	OK	12.0561	21.6358	0.843659	0.78911	0.53655	0.956026	no
XLOC_000101	XLOC_000101	PJ15_2961	JSZD01000004:221418-221937	MMP	OTA	OK	44.0183	34.3981	-0.355774	-0.73196	0.28165	0.812292	no
XLOC_000102	XLOC_000102	PJ15_2962	JSZD01000004:221999-223313	MMP	OTA	OK	64.4163	48.4143	-0.411993	-0.984934	0.1142	0.631449	no
XLOC_000103	XLOC_000103	PJ15_2963	JSZD01000004:223396-224050	MMP	OTA	OK	278.709	269.317	-0.0494532	-0.133121	0.84665	0.971791	no
XLOC_000104	XLOC_000104	PJ15_2964	JSZD01000004:224112-224981	MMP	OTA	OK	308.581	327.47	0.0857146	0.27214	0.836	0.971791	no
XLOC_000105	XLOC_000105	PJ15_2967	JSZD01000004:226164-227511	MMP	OTA	OK	67.9501	73.9756	0.122573	0.294719	0.63115	0.971791	no
XLOC_000106	XLOC_000106	PJ15_2782	JSZD01000004:8910-11366	MMP	OTA	OK	38.1743	52.7034	0.465294	0.524935	0.7991	0.971791	no
XLOC_000107	XLOC_000107	PJ15_2785	JSZD01000004:12451-12889	MMP	OTA	OK	4383.16	5003.75	0.191038	0.355239	0.57085	0.961513	no
XLOC_000108	XLOC_000108	PJ15_2786	JSZD01000004:13122-13743	MMP	OTA	OK	13.826	3.91059	-1.82193	-1.77894	0.1113	0.622978	no
XLOC_000109	XLOC_000109	PJ15_2787	JSZD01000004:13807-14023	MMP	OTA	OK	31.9566	24.7654	-0.367788	-0.485298	0.7056	0.971791	no
XLOC_000110	XLOC_000110	PJ15_2788	JSZD01000004:14121-14598	MMP	OTA	OK	99.0812	82.2232	-0.269066	-0.694122	0.3562	0.865415	no
XLOC_000111	XLOC_000111	PJ15_2789	JSZD01000004:14689-17923	MMP	OTA	OK	108.492	86.8804	-0.32048	-0.708314	0.2315	0.77457	no
XLOC_000112	XLOC_000112	PJ15_2790	JSZD01000004:17937-19077	MMP	OTA	OK	91.9785	98.1937	0.0943337	0.244395	0.72285	0.971791	no
XLOC_000113	XLOC_000113	PJ15_2792	JSZD01000004:20072-20609	MMP	OTA	OK	59.6729	74.7897	0.325765	0.839756	0.27805	0.808338	no
XLOC_000114	XLOC_000114	PJ15_2793	JSZD01000004:20614-20941	MMP	OTA	OK	101.147	142.498	0.494483	1.40406	0.11255	0.628552	no
XLOC_000115	XLOC_000115	PJ15_2800	JSZD01000004:27931-29530	MMP	OTA	OK	11.1535	8.18715	-0.446069	-0.701038	0.1672	0.711967	no
XLOC_000116	XLOC_000116	PJ15_2801	JSZD01000004:29652-30603	MMP	OTA	OK	14.0113	10.4847	-0.418304	-0.64429	0.2822	0.812292	no
XLOC_000117	XLOC_000117	PJ15_2803	JSZD01000004:31601-32741	MMP	OTA	NOTEST	6.09876	7.62446	0.322119	0	1	1	no
XLOC_000118	XLOC_000118	PJ15_2804	JSZD01000004:32924-34532	MMP	OTA	NOTEST	3.57954	4.54426	0.344272	0	1	1	no
XLOC_000119	XLOC_000119	PJ15_2808	JSZD01000004:40333-41239	MMP	OTA	OK	599.786	596.363	-0.00825548	-0.0193678	0.97755	0.989145	no
XLOC_000120	XLOC_000120	PJ15_2809	JSZD01000004:41456-42323	MMP	OTA	OK	39.799	43.0251	0.112447	0.241388	0.68885	0.971791	no
XLOC_000121	XLOC_000121	PJ15_2812	JSZD01000004:44361-45363	MMP	OTA	OK	20.1819	16.9169	-0.254592	-0.47243	0.4244	0.912501	no
XLOC_000122	XLOC_000122	PJ15_2814	JSZD01000004:46572-47169	MMP	OTA	OK	73.9041	129.289	0.806873	2.56911	0.0067	0.133676	no
XLOC_000123	XLOC_000123	PJ15_2816	JSZD01000004:48481-48817	MMP	OTA	OK	692.615	420.099	-0.721323	-3.02666	0.00525	0.114942	no
XLOC_000124	XLOC_000124	PJ15_2820	JSZD01000004:51107-51299	MMP	OTA	OK	759.031	461.778	-0.716959	-4.85767	0.0205	0.277818	no
XLOC_000125	XLOC_000125	PJ15_2832	JSZD01000004:63197-63620	MMP	OTA	OK	839.55	906.467	0.110637	0.371923	0.6705	0.971791	no
XLOC_000126	XLOC_000126	PJ15_2836	JSZD01000004:68032-70213	MMP	OTA	NOTEST	2.21541	2.10356	-0.0747444	0	1	1	no
XLOC_000127	XLOC_000127	PJ15_2837	JSZD01000004:70421-72251	MMP	OTA	OK	21.8436	31.2988	0.518894	1.12402	0.05695	0.474449	no
XLOC_000128	XLOC_000128	PJ15_2842	JSZD01000004:77287-77503	MMP	OTA	OK	115.327	141.681	0.296924	1.0808	0.527	0.955209	no
XLOC_000129	XLOC_000129	PJ15_2843	JSZD01000004:77734-78427	MMP	OTA	OK	23.9292	14.0555	-0.76764	-1.61284	0.2096	0.759256	no
XLOC_000130	XLOC_000130	PJ15_2845,PJ15_2846	JSZD01000004:80108-81291	MMP	OTA	OK	8.36713	17.3596	1.05293	1.19632	0.54145	0.957814	no
XLOC_000131	XLOC_000131	PJ15_2847	JSZD01000004:81786-82152	MMP	OTA	OK	44.6198	28.6671	-0.638288	-1.18433	0.14605	0.685631	no
XLOC_000132	XLOC_000132	PJ15_2851	JSZD01000004:85511-86483	MMP	OTA	OK	98.6032	99.1509	0.00799117	0.0239801	0.97075	0.989145	no
XLOC_000133	XLOC_000133	PJ15_2852	JSZD01000004:86604-87141	MMP	OTA	NOTEST	2.76187	7.41073	1.42397	0	1	1	no
XLOC_000134	XLOC_000134	PJ15_2858	JSZD01000004:97521-98103	MMP	OTA	NOTEST	14.2601	7.88255	-0.85525	0	1	1	no
XLOC_000135	XLOC_000135	PJ15_2859	JSZD01000004:98296-98608	MMP	OTA	NOTEST	0	3.04068	inf	0	1	1	no
XLOC_000136	XLOC_000136	PJ15_2866	JSZD01000004:106697-107546	MMP	OTA	OK	235.474	152.808	-0.623842	-2.77953	0.01735	0.253911	no
XLOC_000137	XLOC_000137	PJ15_2869	JSZD01000004:112217-113432	MMP	OTA	OK	30.066	27.1197	-0.148793	-0.359003	0.625	0.971791	no
XLOC_000138	XLOC_000138	PJ15_2870	JSZD01000004:113683-114058	MMP	OTA	OK	130.303	87.4659	-0.575073	-1.68563	0.06975	0.508947	no
XLOC_000139	XLOC_000139	PJ15_2873	JSZD01000004:116313-117441	MMP	OTA	OK	32.1122	26.2682	-0.289799	-0.630034	0.32855	0.855172	no
XLOC_000140	XLOC_000140	PJ15_2874	JSZD01000004:117623-117785	MMP	OTA	OK	1997.3	#NAME?	inf	#NAME?	5e-05	0.00220893	yes
XLOC_000141	XLOC_000141	PJ15_2875	JSZD01000004:117882-118842	MMP	OTA	NOTEST	0	1.51738	inf	0	1	1	no
XLOC_000142	XLOC_000142	PJ15_2876	JSZD01000004:118883-120566	MMP	OTA	NOTEST	0.616696	1.58749	1.36411	0	1	1	no
XLOC_000143	XLOC_000143	PJ15_2877	JSZD01000004:120699-121290	MMP	OTA	OK	69.9548	52.875	-0.403837	-1.07823	0.18485	0.738831	no
XLOC_000144	XLOC_000144	PJ15_2887	JSZD01000004:134919-135930	MMP	OTA	OK	13.3382	11.4549	-0.219607	-0.364209	0.5933	0.970077	no
XLOC_000145	XLOC_000145	PJ15_2888	JSZD01000004:135955-136969	MMP	OTA	OK	20.2296	20.9084	0.0476141	0.0894392	0.8659	0.971791	no
XLOC_000146	XLOC_000146	PJ15_2891	JSZD01000004:138392-139022	MMP	OTA	OK	26.0694	23.2847	-0.162976	-0.281343	0.63375	0.971791	no
XLOC_000147	XLOC_000147	PJ15_2894	JSZD01000004:139058-143049	MMP	OTA	OK	38.708	53.6418	0.470727	0.527493	0.4179	0.912501	no
XLOC_000148	XLOC_000148	PJ15_2897	JSZD01000004:146041-147085	MMP	OTA	OK	25.7495	25.0958	-0.0370954	-0.0665327	0.89735	0.971791	no
XLOC_000149	XLOC_000149	PJ15_2898	JSZD01000004:147203-147905	MMP	OTA	OK	27.697	27.7092	0.000633374	0.00120963	0.9666	0.988016	no
XLOC_000150	XLOC_000150	PJ15_2900	JSZD01000004:149369-150179	MMP	OTA	NOTEST	7.41777	5.70378	-0.379068	0	1	1	no
XLOC_000151	XLOC_000151	PJ15_2901	JSZD01000004:150234-152082	MMP	OTA	OK	111.248	91.8607	-0.276257	-0.611539	0.2748	0.808338	no
XLOC_000152	XLOC_000152	PJ15_2902,PJ15_2903,PJ15_2904	JSZD01000004:152082-154917	MMP	OTA	OK	239.807	200.268	-0.259942	-0.499584	0.8467	0.971791	no
XLOC_000153	XLOC_000153	PJ15_2905	JSZD01000004:155152-156595	MMP	OTA	NOTEST	4.71871	4.9151	0.058828	0	1	1	no
XLOC_000154	XLOC_000154	PJ15_2906	JSZD01000004:156714-157197	MMP	OTA	OK	1474.85	1397.42	-0.0777945	-0.184243	0.78275	0.971791	no
XLOC_000155	XLOC_000155	PJ15_2907	JSZD01000004:157322-158609	MMP	OTA	NOTEST	5.03759	5.45675	0.115309	0	1	1	no
XLOC_000156	XLOC_000156	PJ15_2908	JSZD01000004:158702-159995	MMP	OTA	NOTEST	7.88079	9.01411	0.193844	0	1	1	no
XLOC_000157	XLOC_000157	PJ15_2910	JSZD01000004:162195-162600	MMP	OTA	NOTEST	0	2.30054	inf	0	1	1	no
XLOC_000158	XLOC_000158	PJ15_2911	JSZD01000004:162717-163410	MMP	OTA	OK	23.0429	26.8736	0.221865	0.417327	0.51985	0.952673	no
XLOC_000159	XLOC_000159	PJ15_2915	JSZD01000004:168301-169105	MMP	OTA	OK	63.9944	56.2271	-0.186679	-0.419758	0.48325	0.944654	no
XLOC_000160	XLOC_000160	PJ15_2918	JSZD01000004:171394-171559	MMP	OTA	NOTEST	0	0	0	0	1	1	no
XLOC_000161	XLOC_000161	PJ15_2919	JSZD01000004:171572-172205	MMP	OTA	NOTEST	5.67248	5.62024	-0.0133491	0	1	1	no
XLOC_000162	XLOC_000162	PJ15_2922	JSZD01000004:176239-176623	MMP	OTA	OK	77.4128	69.3701	-0.158259	-0.397973	0.6216	0.971791	no
XLOC_000163	XLOC_000163	PJ15_2924	JSZD01000004:177688-179146	MMP	OTA	OK	79.3344	74.1201	-0.0980814	-0.239356	0.70225	0.971791	no
XLOC_000164	XLOC_000164	PJ15_2932	JSZD01000004:187215-187713	MMP	OTA	OK	410.137	565.736	0.464025	1.2492	0.07565	0.523479	no
XLOC_000165	XLOC_000165	PJ15_2933	JSZD01000004:187930-188947	MMP	OTA	OK	29.9351	36.694	0.293702	0.663674	0.32555	0.853844	no
XLOC_000166	XLOC_000166	PJ15_2934	JSZD01000004:189029-189725	MMP	OTA	OK	26.9484	33.4276	0.310842	0.649854	0.35545	0.865415	no
XLOC_000167	XLOC_000167	PJ15_2937	JSZD01000004:192386-192500	MMP	OTA	NOTEST	0	0	0	0	1	1	no
XLOC_000168	XLOC_000168	PJ15_2939	JSZD01000004:192852-195063	MMP	OTA	NOTEST	5.28043	4.39926	-0.263393	0	1	1	no
XLOC_000169	XLOC_000169	PJ15_2940	JSZD01000004:195246-195951	MMP	OTA	OK	139.84	149.487	0.0962415	0.248224	0.7157	0.971791	no
XLOC_000170	XLOC_000170	PJ15_2943	JSZD01000004:199411-200467	MMP	OTA	NOTEST	2.35382	0.304257	-2.95165	0	1	1	no
XLOC_000171	XLOC_000171	PJ15_2945	JSZD01000004:202407-202893	MMP	OTA	OK	54.6333	63.8207	0.224243	0.493992	0.4556	0.933521	no
XLOC_000172	XLOC_000172	PJ15_2949	JSZD01000004:207695-208145	MMP	OTA	NOTEST	6.98811	4.33798	-0.68788	0	1	1	no
XLOC_000173	XLOC_000173	PJ15_2956	JSZD01000004:216869-217508	MMP	OTA	OK	51.1842	58.9878	0.204716	0.58933	0.5034	0.949021	no
XLOC_000174	XLOC_000174	PJ15_2957	JSZD01000004:217546-217897	MMP	OTA	OK	19.0498	6.0839	-1.64671	-1.76166	0.0747	0.523479	no
XLOC_000175	XLOC_000175	PJ15_2959,PJ15_2960	JSZD01000004:218175-221179	MMP	OTA	OK	24.097	19.5558	-0.301254	-0.340258	0.83515	0.971791	no
XLOC_000176	XLOC_000176	PJ15_2965	JSZD01000004:224112-224981	MMP	OTA	NOTEST	5.94889	10.5201	0.822457	0	1	1	no
XLOC_000177	XLOC_000177	PJ15_2966	JSZD01000004:224981-225779	MMP	OTA	OK	12.5253	13.1515	0.0703799	0.101784	0.84965	0.971791	no
XLOC_000178	XLOC_000178	PJ15_2968	JSZD01000004:227592-228699	MMP	OTA	OK	155.19	155.928	0.00684552	0.0197079	0.98135	0.98965	no
XLOC_000179	XLOC_000179	PJ15_2969	JSZD01000004:228888-229662	MMP	OTA	OK	50.6336	47.1756	-0.102054	-0.226218	0.7162	0.971791	no
XLOC_000180	XLOC_000180	PJ15_2970	JSZD01000004:229763-230243	MMP	OTA	OK	66.1135	138.167	1.0634	2.8434	0.00035	0.0120264	yes
XLOC_000181	XLOC_000181	PJ15_2971	JSZD01000004:230564-232994	MMP	OTA	OK	1192.76	988.563	-0.270893	-0.519753	0.4242	0.912501	no
XLOC_000182	XLOC_000182	PJ15_2972	JSZD01000004:233138-233726	MMP	OTA	NOTEST	8.58648	5.80514	-0.564736	0	1	1	no
XLOC_000183	XLOC_000183	PJ15_0680	JSZD01000006:112-808	MMP	OTA	OK	80.5147	92.7739	0.204467	0.452076	0.42755	0.912501	no
XLOC_000184	XLOC_000184	PJ15_0687	JSZD01000006:5399-5984	MMP	OTA	OK	29.647	39.382	0.409649	0.819635	0.21605	0.761923	no
XLOC_000185	XLOC_000185	PJ15_0688	JSZD01000006:5997-7032	MMP	OTA	OK	21.7441	16.4088	-0.406154	-0.79902	0.21785	0.761923	no
XLOC_000186	XLOC_000186	PJ15_0689,PJ15_0690	JSZD01000006:7040-9202	MMP	OTA	OK	55.5501	50.6822	-0.13231	-0.176804	0.87475	0.971791	no
XLOC_000187	XLOC_000187	PJ15_0691	JSZD01000006:9284-9803	MMP	OTA	NOTEST	11.8338	5.86655	-1.01233	0	1	1	no
XLOC_000188	XLOC_000188	PJ15_0692	JSZD01000006:9860-10589	MMP	OTA	NOTEST	3.12185	2.43378	-0.359204	0	1	1	no
XLOC_000189	XLOC_000189	PJ15_0693	JSZD01000006:10652-11243	MMP	OTA	OK	13.5016	12.4596	-0.11588	-0.146138	0.8127	0.971791	no
XLOC_000190	XLOC_000190	PJ15_0695	JSZD01000006:13263-13716	MMP	OTA	OK	2626.11	2312.08	-0.183737	-0.505407	0.5265	0.955209	no
XLOC_000191	XLOC_000191	PJ15_0696	JSZD01000006:13870-14350	MMP	OTA	OK	1071.1	945.259	-0.180317	-0.520736	0.4923	0.946109	no
XLOC_000192	XLOC_000192	PJ15_0697	JSZD01000006:14588-15134	MMP	OTA	OK	691.226	575.226	-0.265027	-0.649567	0.3308	0.855172	no
XLOC_000193	XLOC_000193	PJ15_0700	JSZD01000006:16465-16627	MMP	OTA	OK	47312.3	31486.4	-0.587486	-5.72749	0.0536	0.458846	no
XLOC_000194	XLOC_000194	PJ15_0701	JSZD01000006:16719-16911	MMP	OTA	OK	293.833	215.372	-0.448169	-2.5103	0.3093	0.834099	no
XLOC_000195	XLOC_000195	PJ15_0702	JSZD01000006:17088-17235	MMP	OTA	OK	1561.51	947.643	-0.720528	-9.5429	0.03325	0.352677	no
XLOC_000196	XLOC_000196	PJ15_0703	JSZD01000006:17508-17937	MMP	OTA	OK	137.292	148.348	0.111735	0.480377	0.7068	0.971791	no
XLOC_000197	XLOC_000197	PJ15_0704	JSZD01000006:17995-18223	MMP	OTA	OK	119.884	74.4711	-0.686885	-1.87045	0.18325	0.738831	no
XLOC_000198	XLOC_000198	PJ15_0709	JSZD01000006:20625-22041	MMP	OTA	OK	794.873	613.214	-0.374334	-0.877208	0.20965	0.759256	no
XLOC_000199	XLOC_000199	PJ15_0710	JSZD01000006:22104-24240	MMP	OTA	OK	865.27	749.748	-0.206746	-0.343813	0.5276	0.955209	no
XLOC_000200	XLOC_000200	PJ15_0713	JSZD01000006:27215-28142	MMP	OTA	OK	449.72	212.79	-1.0796	-1.72408	0.0001	0.00405574	yes
XLOC_000201	XLOC_000201	PJ15_0715	JSZD01000006:30251-31592	MMP	OTA	OK	21.6705	39.2972	0.858692	1.90436	0.0033	0.084167	no
XLOC_000202	XLOC_000202	PJ15_0716	JSZD01000006:31762-33715	MMP	OTA	OK	44.6917	42.3943	-0.0761351	-0.153999	0.7668	0.971791	no
XLOC_000203	XLOC_000203	PJ15_0717	JSZD01000006:33787-35158	MMP	OTA	OK	37.6126	32.684	-0.20263	-0.423733	0.44605	0.926556	no
XLOC_000204	XLOC_000204	PJ15_0718	JSZD01000006:35392-37468	MMP	OTA	NOTEST	5.26105	6.38213	0.278687	0	1	1	no
XLOC_000205	XLOC_000205	PJ15_0719	JSZD01000006:37645-37891	MMP	OTA	OK	26.1238	59.4055	1.18523	1.97669	0.1146	0.631449	no
XLOC_000206	XLOC_000206	PJ15_0721	JSZD01000006:38355-39321	MMP	OTA	NOTEST	3.38214	3.61999	0.0980474	0	1	1	no
XLOC_000207	XLOC_000207	PJ15_0722	JSZD01000006:39332-39977	MMP	OTA	OK	8.21604	19.2291	1.22678	1.62488	0.0684	0.508503	no
XLOC_000208	XLOC_000208	PJ15_0723	JSZD01000006:40513-41569	MMP	OTA	OK	2166.56	714.349	-1.60071	-3.18972	5e-05	0.00220893	yes
XLOC_000209	XLOC_000209	PJ15_0728	JSZD01000006:45541-46930	MMP	OTA	OK	203.617	63.0665	-1.69091	-4.00524	5e-05	0.00220893	yes
XLOC_000210	XLOC_000210	PJ15_0729	JSZD01000006:47090-48263	MMP	OTA	OK	8.568	11.7681	0.457849	0.728906	0.26225	0.805813	no
XLOC_000211	XLOC_000211	PJ15_0731	JSZD01000006:49886-50438	MMP	OTA	OK	163.185	156.822	-0.0573821	-0.164434	0.81655	0.971791	no
XLOC_000212	XLOC_000212	PJ15_0737	JSZD01000006:55642-56995	MMP	OTA	NOTEST	0.319866	0.247021	-0.372838	0	1	1	no
XLOC_000213	XLOC_000213	PJ15_0738	JSZD01000006:57023-59570	MMP	OTA	NOTEST	1.70113	2.09374	0.29959	0	1	1	no
XLOC_000214	XLOC_000214	PJ15_0739	JSZD01000006:59581-61216	MMP	OTA	OK	11.333	10.305	-0.137186	-0.244517	0.6687	0.971791	no
XLOC_000215	XLOC_000215	PJ15_0740,PJ15_0741	JSZD01000006:61531-64917	MMP	OTA	OK	26.2414	30.0304	0.194579	0.28902	0.86215	0.971791	no
XLOC_000216	XLOC_000216	PJ15_0743	JSZD01000006:66346-67285	MMP	OTA	OK	31.5426	38.3443	0.281712	0.576931	0.33275	0.856188	no
XLOC_000217	XLOC_000217	PJ15_0745	JSZD01000006:68805-69255	MMP	OTA	OK	1412.13	1191.22	-0.245431	-0.748231	0.3704	0.881973	no
XLOC_000218	XLOC_000218	PJ15_0746	JSZD01000006:69595-71050	MMP	OTA	NOTEST	5.46943	4.26421	-0.359111	0	1	1	no
XLOC_000219	XLOC_000219	PJ15_0747	JSZD01000006:71493-72684	MMP	OTA	OK	11.8895	17.6982	0.57391	1.04856	0.0946	0.577368	no
XLOC_000220	XLOC_000220	PJ15_0750	JSZD01000006:75314-75503	MMP	OTA	OK	4232.33	6056.09	0.516933	4.79302	0.0455	0.42131	no
XLOC_000221	XLOC_000221	PJ15_0751	JSZD01000006:76005-76872	MMP	OTA	OK	20.1706	28.3301	0.490084	0.921499	0.1254	0.650657	no
XLOC_000222	XLOC_000222	PJ15_0752	JSZD01000006:76890-79170	MMP	OTA	OK	20.9323	18.8434	-0.151675	-0.310681	0.56085	0.959188	no
XLOC_000223	XLOC_000223	PJ15_0753	JSZD01000006:79457-80489	MMP	OTA	OK	116.642	121.126	0.0544228	0.127299	0.8352	0.971791	no
XLOC_000224	XLOC_000224	PJ15_0754	JSZD01000006:80512-80764	MMP	OTA	OK	94.2104	67.554	-0.479844	-1.30109	0.2833	0.812292	no
XLOC_000225	XLOC_000225	PJ15_0755	JSZD01000006:80766-81282	MMP	OTA	OK	145.736	132.977	-0.132182	-0.379087	0.61545	0.971791	no
XLOC_000226	XLOC_000226	PJ15_0756,PJ15_0757	JSZD01000006:81299-83452	MMP	OTA	OK	67.9228	75.8767	0.159761	0.206428	0.87255	0.971791	no
XLOC_000227	XLOC_000227	PJ15_0758	JSZD01000006:83722-84205	MMP	OTA	OK	264.223	306.161	0.212534	0.611351	0.4058	0.905239	no
XLOC_000228	XLOC_000228	PJ15_0760	JSZD01000006:85803-86667	MMP	OTA	NOTEST	6.50908	5.54489	-0.231296	0	1	1	no
XLOC_000229	XLOC_000229	PJ15_0765	JSZD01000006:88149-89157	MMP	OTA	OK	277.515	300.675	0.115639	0.320114	0.66235	0.971791	no
XLOC_000230	XLOC_000230	PJ15_0766	JSZD01000006:89272-90667	MMP	OTA	OK	157.548	174.985	0.151439	0.337087	0.5676	0.961164	no
XLOC_000231	XLOC_000231	PJ15_0767	JSZD01000006:90787-91279	MMP	OTA	OK	76.0536	71.5166	-0.0887396	-0.229142	0.7695	0.971791	no
XLOC_000232	XLOC_000232	PJ15_0768	JSZD01000006:91686-92931	MMP	OTA	OK	399.147	216.237	-0.88431	-2.01575	0.001	0.0305432	yes
XLOC_000233	XLOC_000233	PJ15_0770	JSZD01000006:93723-94727	MMP	OTA	OK	57.9211	67.4982	0.220759	0.269644	0.8491	0.971791	no
XLOC_000234	XLOC_000234	PJ15_0776	JSZD01000006:99604-100948	MMP	OTA	OK	16.7142	25.5813	0.614014	1.27785	0.03965	0.398035	no
XLOC_000235	XLOC_000235	PJ15_0777	JSZD01000006:101000-101729	MMP	OTA	OK	28.8481	22.8044	-0.33916	-0.618442	0.27945	0.810278	no
XLOC_000236	XLOC_000236	PJ15_0778	JSZD01000006:101806-102361	MMP	OTA	OK	62.7808	47.7633	-0.39442	-1.04839	0.2163	0.761923	no
XLOC_000237	XLOC_000237	PJ15_0779	JSZD01000006:102366-103116	MMP	OTA	OK	28.3267	27.6216	-0.0363643	-0.0788307	0.9081	0.971791	no
XLOC_000238	XLOC_000238	PJ15_0780	JSZD01000006:103118-103943	MMP	OTA	OK	41.1484	45.5951	0.148042	0.355789	0.6232	0.971791	no
XLOC_000239	XLOC_000239	PJ15_0781	JSZD01000006:103943-105140	MMP	OTA	OK	19.3033	23.9545	0.311447	0.593822	0.29235	0.824714	no
XLOC_000240	XLOC_000240	PJ15_0782	JSZD01000006:105145-106501	MMP	OTA	OK	77.4317	81.4946	0.0737794	0.177593	0.77035	0.971791	no
XLOC_000241	XLOC_000241	PJ15_0783	JSZD01000006:106535-109046	MMP	OTA	OK	85.813	89.7738	0.0650983	0.168097	0.8026	0.971791	no
XLOC_000242	XLOC_000242	PJ15_0784	JSZD01000006:109090-109591	MMP	OTA	OK	106.626	85.7078	-0.315067	-0.848459	0.2768	0.808338	no
XLOC_000243	XLOC_000243	PJ15_0785	JSZD01000006:109594-110665	MMP	OTA	OK	103.89	101.587	-0.0323442	-0.0859378	0.90035	0.971791	no
XLOC_000244	XLOC_000244	PJ15_0786,PJ15_0787	JSZD01000006:110701-111942	MMP	OTA	OK	301.605	321.613	0.0926686	0.158222	0.88985	0.971791	no
XLOC_000245	XLOC_000245	PJ15_0789	JSZD01000006:113110-114355	MMP	OTA	OK	24.6504	18.8139	-0.389806	-0.842272	0.2035	0.749195	no
XLOC_000246	XLOC_000246	PJ15_0790	JSZD01000006:114514-115867	MMP	OTA	OK	41.5834	35.4005	-0.23224	-0.496436	0.36685	0.876407	no
XLOC_000247	XLOC_000247	PJ15_0796	JSZD01000006:123408-124347	MMP	OTA	OK	1466.43	1878.11	0.35697	0.602873	0.26545	0.808338	no
XLOC_000248	XLOC_000248	PJ15_0797	JSZD01000006:124381-124672	MMP	OTA	OK	1289.7	1672.02	0.374565	1.34083	0.1573	0.700234	no
XLOC_000249	XLOC_000249	PJ15_0798	JSZD01000006:124684-125440	MMP	OTA	OK	988.476	1263.66	0.354325	0.761103	0.22955	0.77457	no
XLOC_000250	XLOC_000250	PJ15_0799	JSZD01000006:125456-125957	MMP	OTA	OK	756.779	802.999	0.0855254	0.176351	0.75865	0.971791	no
XLOC_000251	XLOC_000251	PJ15_0800	JSZD01000006:125980-127042	MMP	OTA	OK	595.855	732.09	0.297059	0.53687	0.31645	0.840921	no
XLOC_000252	XLOC_000252	PJ15_0801,PJ15_0802	JSZD01000006:127052-128617	MMP	OTA	OK	544.075	805.998	0.566969	0.818696	0.5103	0.950944	no
XLOC_000253	XLOC_000253	PJ15_0803	JSZD01000006:128619-130158	MMP	OTA	OK	257.988	310.119	0.265516	0.571783	0.3305	0.855172	no
XLOC_000254	XLOC_000254	PJ15_0804	JSZD01000006:130170-131382	MMP	OTA	OK	387.981	300.813	-0.367118	-0.717976	0.19365	0.738831	no
XLOC_000255	XLOC_000255	PJ15_0805	JSZD01000006:131434-132724	MMP	OTA	OK	507.24	349.369	-0.537919	-1.03309	0.06465	0.497091	no
XLOC_000256	XLOC_000256	PJ15_0806,PJ15_0807	JSZD01000006:132784-134330	MMP	OTA	OK	447.679	354.962	-0.3348	-0.527335	0.8376	0.971791	no
XLOC_000257	XLOC_000257	PJ15_0814	JSZD01000006:141286-142495	MMP	OTA	OK	69.2448	24.7725	-1.48297	-3.25956	5e-05	0.00220893	yes
XLOC_000258	XLOC_000258	PJ15_0817	JSZD01000006:144621-145089	MMP	OTA	OK	31.5586	37.8963	0.264024	0.517603	0.49515	0.946109	no
XLOC_000259	XLOC_000259	PJ15_0819,PJ15_0820	JSZD01000006:147949-151160	MMP	OTA	NOTEST	8.33603	8.69459	0.0607578	0	1	1	no
XLOC_000260	XLOC_000260	PJ15_0821	JSZD01000006:151182-152610	MMP	OTA	NOTEST	0.558942	1.09666	0.972348	0	1	1	no
XLOC_000261	XLOC_000261	PJ15_0822	JSZD01000006:152628-154470	MMP	OTA	NOTEST	1.65843	1.84231	0.151697	0	1	1	no
XLOC_000262	XLOC_000262	PJ15_0823	JSZD01000006:154478-156395	MMP	OTA	NOTEST	1.64148	3.09994	0.917241	0	1	1	no
XLOC_000263	XLOC_000263	PJ15_0824,PJ15_0825	JSZD01000006:156401-157777	MMP	OTA	NOTEST	0.69103	4.39187	2.66802	0	1	1	no
XLOC_000264	XLOC_000264	PJ15_0826	JSZD01000006:157869-160128	MMP	OTA	NOTEST	7.6285	8.72893	0.194406	0	1	1	no
XLOC_000265	XLOC_000265	PJ15_0827	JSZD01000006:160179-160293	MMP	OTA	NOTEST	0	0	0	0	1	1	no
XLOC_000266	XLOC_000266	PJ15_0828	JSZD01000006:160324-160504	MMP	OTA	NOTEST	21.6506	8.42316	-1.36197	0	1	1	no
XLOC_000267	XLOC_000267	PJ15_0829,PJ15_0830	JSZD01000006:160505-162367	MMP	OTA	NOTEST	8.17221	10.175	0.316226	0	1	1	no
XLOC_000268	XLOC_000268	PJ15_0831	JSZD01000006:162504-163143	MMP	OTA	NOTEST	3.72445	5.93174	0.671428	0	1	1	no
XLOC_000269	XLOC_000269	PJ15_0832	JSZD01000006:163380-164691	MMP	OTA	OK	184.921	77.1297	-1.26155	-3.06582	5e-05	0.00220893	yes
XLOC_000270	XLOC_000270	PJ15_0833	JSZD01000006:165045-167175	MMP	OTA	OK	28.7175	29.0043	0.014336	0.0330389	0.96285	0.98668	no
XLOC_000271	XLOC_000271	PJ15_0835	JSZD01000006:168122-168641	MMP	OTA	OK	26.6619	26.519	-0.00775254	-0.0137862	0.949	0.984465	no
XLOC_000272	XLOC_000272	PJ15_0836	JSZD01000006:168642-169713	MMP	OTA	NOTEST	7.55469	8.09144	0.0990238	0	1	1	no
XLOC_000273	XLOC_000273	PJ15_0837	JSZD01000006:169750-170302	MMP	OTA	NOTEST	2.79359	1.43869	-0.957364	0	1	1	no
XLOC_000274	XLOC_000274	PJ15_0838	JSZD01000006:170439-171999	MMP	OTA	NOTEST	6.75488	3.97171	-0.76617	0	1	1	no
XLOC_000275	XLOC_000275	PJ15_0839	JSZD01000006:172100-172841	MMP	OTA	OK	34.2961	31.2358	-0.134844	-0.288174	0.66005	0.971791	no
XLOC_000276	XLOC_000276	PJ15_0847	JSZD01000006:180401-181676	MMP	OTA	OK	47.3917	51.7518	0.126975	0.30766	0.6276	0.971791	no
XLOC_000277	XLOC_000277	PJ15_0849	JSZD01000006:182627-183089	MMP	OTA	NOTEST	12.8675	11.1207	-0.210493	0	1	1	no
XLOC_000278	XLOC_000278	PJ15_0850	JSZD01000006:183238-183856	MMP	OTA	OK	354.487	338.545	-0.0663872	-0.136499	0.7972	0.971791	no
XLOC_000279	XLOC_000279	PJ15_0854	JSZD01000006:187977-188874	MMP	OTA	OK	41.7457	51.428	0.300927	0.717107	0.2922	0.824714	no
XLOC_000280	XLOC_000280	PJ15_0859	JSZD01000006:193366-193600	MMP	OTA	OK	41.9623	64.5048	0.620314	1.16367	0.3466	0.860932	no
XLOC_000281	XLOC_000281	PJ15_0860	JSZD01000006:193743-193998	MMP	OTA	OK	149.138	118.695	-0.329378	-1.01935	0.33575	0.856218	no
XLOC_000282	XLOC_000282	PJ15_0861	JSZD01000006:194153-194354	MMP	OTA	OK	2967.18	3434.61	0.211055	1.55206	0.41395	0.911132	no
XLOC_000283	XLOC_000283	PJ15_0862	JSZD01000006:194462-195086	MMP	OTA	OK	12.9151	15.3671	0.250787	0.376242	0.61945	0.971791	no
XLOC_000284	XLOC_000284	PJ15_0869	JSZD01000006:200565-201753	MMP	OTA	OK	229.215	236.188	0.0432362	0.0966686	0.868	0.971791	no
XLOC_000285	XLOC_000285	PJ15_0870	JSZD01000006:201777-202095	MMP	OTA	OK	289.915	294.337	0.0218413	0.0765679	0.9309	0.979675	no
XLOC_000286	XLOC_000286	PJ15_0871	JSZD01000006:202166-202763	MMP	OTA	OK	27.4053	31.3707	0.194964	0.366436	0.5642	0.961139	no
XLOC_000287	XLOC_000287	PJ15_0872	JSZD01000006:203060-204203	MMP	OTA	OK	21.46	24.7265	0.204407	0.473171	0.5034	0.949021	no
XLOC_000288	XLOC_000288	PJ15_0874,PJ15_0875	JSZD01000006:205176-205816	MMP	OTA	OK	254.218	#NAME?	inf	#NAME?	0.1944	0.738831	no
XLOC_000289	XLOC_000289	PJ15_0876	JSZD01000006:205851-206703	MMP	OTA	OK	37.9306	67.2438	0.82604	1.83772	0.00405	0.099205	no
XLOC_000290	XLOC_000290	PJ15_0877	JSZD01000006:206715-207903	MMP	OTA	OK	11.2117	13.1296	0.227814	0.385078	0.51375	0.951652	no
XLOC_000291	XLOC_000291	PJ15_0878	JSZD01000006:207945-209151	MMP	OTA	OK	30.5979	29.1914	-0.0678887	-0.136854	0.8088	0.971791	no
XLOC_000292	XLOC_000292	PJ15_0879	JSZD01000006:209277-210288	MMP	OTA	OK	51.9897	53.648	0.0452973	0.115081	0.8679	0.971791	no
XLOC_000293	XLOC_000293	PJ15_0880	JSZD01000006:210301-211393	MMP	OTA	OK	36.3182	31.301	-0.214481	-0.454079	0.44685	0.927439	no
XLOC_000294	XLOC_000294	PJ15_0882	JSZD01000006:213032-213779	MMP	OTA	OK	304.895	290.4	-0.07027	-0.141194	0.7883	0.971791	no
XLOC_000295	XLOC_000295	PJ15_0884	JSZD01000006:214671-215697	MMP	OTA	OK	11.5085	15.0377	0.38589	0.641331	0.29575	0.827699	no
XLOC_000296	XLOC_000296	PJ15_0889	JSZD01000006:220548-221730	MMP	OTA	NOTEST	7.11235	6.6514	-0.0966696	0	1	1	no
XLOC_000297	XLOC_000297	PJ15_0890	JSZD01000006:222064-222958	MMP	OTA	OK	32.7105	34.5509	0.0789676	0.194591	0.79025	0.971791	no
XLOC_000298	XLOC_000298	PJ15_0892	JSZD01000006:224258-225110	MMP	OTA	OK	20.2687	25.1521	0.311426	0.591129	0.32405	0.851966	no
XLOC_000299	XLOC_000299	PJ15_0893	JSZD01000006:225131-226181	MMP	OTA	OK	18.2229	17.6147	-0.0489695	-0.0897189	0.87785	0.971791	no
XLOC_000300	XLOC_000300	PJ15_0894	JSZD01000006:226268-227402	MMP	OTA	NOTEST	3.94276	4.14512	0.0722074	0	1	1	no
XLOC_000301	XLOC_000301	PJ15_0895	JSZD01000006:227418-228519	MMP	OTA	NOTEST	5.57456	5.15407	-0.113146	0	1	1	no
XLOC_000302	XLOC_000302	PJ15_0896	JSZD01000006:228546-229230	MMP	OTA	NOTEST	10.7259	5.33273	-1.00816	0	1	1	no
XLOC_000303	XLOC_000303	PJ15_0897	JSZD01000006:229244-230483	MMP	OTA	NOTEST	7.65741	7.39707	-0.0499041	0	1	1	no
XLOC_000304	XLOC_000304	PJ15_0898,PJ15_0899	JSZD01000006:230869-236996	MMP	OTA	OK	57.5864	48.345	-0.252363	-0.549332	0.85145	0.971791	no
XLOC_000305	XLOC_000305	PJ15_0900	JSZD01000006:237061-241696	MMP	OTA	OK	30.4781	31.6064	0.0524448	0.22889	0.8395	0.971791	no
XLOC_000306	XLOC_000306	PJ15_0901	JSZD01000006:242071-242224	MMP	OTA	OK	101.471	64.4682	-0.654406	-1.56635	0.5692	0.961164	no
XLOC_000307	XLOC_000307	PJ15_0904	JSZD01000006:246045-246654	MMP	OTA	NOTEST	12.5939	12.3342	-0.0300619	0	1	1	no
XLOC_000308	XLOC_000308	PJ15_0905	JSZD01000006:246742-246874	MMP	OTA	NOTEST	0	0	0	0	1	1	no
XLOC_000309	XLOC_000309	PJ15_0912	JSZD01000006:258788-261944	MMP	OTA	NOTEST	0.831286	2.62988	1.66158	0	1	1	no
XLOC_000310	XLOC_000310	PJ15_0917	JSZD01000006:266979-268173	MMP	OTA	NOTEST	0	0	0	0	1	1	no
XLOC_000311	XLOC_000311	PJ15_0918	JSZD01000006:268204-268420	MMP	OTA	NOTEST	0	0	0	0	1	1	no
XLOC_000312	XLOC_000312	PJ15_0919,PJ15_0920	JSZD01000006:268433-276837	MMP	OTA	NOTEST	3.96205	5.49746	0.472517	0	1	1	no
XLOC_000313	XLOC_000313	PJ15_0926	JSZD01000006:282835-283471	MMP	OTA	OK	22.0135	23.4582	0.0917068	0.168389	0.81665	0.971791	no
XLOC_000314	XLOC_000314	PJ15_0927	JSZD01000006:284012-284808	MMP	OTA	OK	35.0864	64.1756	0.871114	1.44959	0.43875	0.916006	no
XLOC_000315	XLOC_000315	PJ15_0933	JSZD01000006:288224-288458	MMP	OTA	NOTEST	#NAME?	#NAME?	inf	0	1	1	no
XLOC_000316	XLOC_000316	PJ15_0936	JSZD01000006:290734-291631	MMP	OTA	NOTEST	3.4739	3.16777	-0.133088	0	1	1	no
XLOC_000317	XLOC_000317	PJ15_0943	JSZD01000006:298943-299972	MMP	OTA	NOTEST	1.33738	2.06793	0.628773	0	1	1	no
XLOC_000318	XLOC_000318	PJ15_0945	JSZD01000006:301427-301997	MMP	OTA	OK	9.51526	11.3503	0.254421	0.269788	0.69535	0.971791	no
XLOC_000319	XLOC_000319	PJ15_0950	JSZD01000006:306319-306739	MMP	OTA	OK	41.908	34.5773	-0.277401	-0.568835	0.5021	0.949021	no
XLOC_000320	XLOC_000320	PJ15_0951	JSZD01000006:306850-307654	MMP	OTA	NOTEST	4.54321	5.33632	0.232134	0	1	1	no
XLOC_000321	XLOC_000321	PJ15_0952	JSZD01000006:307843-308890	MMP	OTA	NOTEST	5.76671	5.57189	-0.0495831	0	1	1	no
XLOC_000322	XLOC_000322	PJ15_0955	JSZD01000006:311861-312758	MMP	OTA	OK	23.1634	28.0695	0.277158	0.586349	0.3824	0.886768	no
XLOC_000323	XLOC_000323	PJ15_0956	JSZD01000006:312792-314037	MMP	OTA	OK	14.1456	19.2875	0.447309	0.809335	0.1467	0.686079	no
XLOC_000324	XLOC_000324	PJ15_0957	JSZD01000006:314093-315539	MMP	OTA	OK	19.2019	22.2909	0.215205	0.413782	0.45435	0.932366	no
XLOC_000325	XLOC_000325	PJ15_0958	JSZD01000006:315629-316616	MMP	OTA	OK	17.589	21.322	0.277671	0.490374	0.3758	0.885574	no
XLOC_000326	XLOC_000326	PJ15_0960	JSZD01000006:318025-318328	MMP	OTA	OK	59.7299	38.6555	-0.627777	-1.1947	0.1716	0.720988	no
XLOC_000327	XLOC_000327	PJ15_0965	JSZD01000006:323146-324679	MMP	OTA	OK	12.4749	24.6191	0.980745	2.05111	0.002	0.0555955	no
XLOC_000328	XLOC_000328	PJ15_0966	JSZD01000006:324679-325522	MMP	OTA	OK	8.14824	11.4897	0.495781	0.645479	0.24895	0.794217	no
XLOC_000329	XLOC_000329	PJ15_0967	JSZD01000006:325834-328318	MMP	OTA	OK	14.2852	19.9817	0.484152	0.935944	0.06955	0.508947	no
XLOC_000330	XLOC_000330	PJ15_0968	JSZD01000006:328329-328788	MMP	OTA	OK	66.6685	54.6473	-0.286855	-0.65538	0.3646	0.87465	no
XLOC_000331	XLOC_000331	PJ15_0974	JSZD01000006:333629-334523	MMP	OTA	NOTEST	1.86612	1.92088	0.0417252	0	1	1	no
XLOC_000332	XLOC_000332	PJ15_0975,PJ15_0976	JSZD01000006:334614-335425	MMP	OTA	OK	305.65	264.206	-0.210214	-0.42202	0.8548	0.971791	no
XLOC_000333	XLOC_000333	PJ15_0983	JSZD01000006:343919-344792	MMP	OTA	OK	50.1499	38.2977	-0.38899	-0.958324	0.18865	0.738831	no
XLOC_000334	XLOC_000334	PJ15_0993	JSZD01000006:357426-358980	MMP	OTA	OK	29.3086	28.7209	-0.0292252	-0.0644746	0.9113	0.971791	no
XLOC_000335	XLOC_000335	PJ15_0997	JSZD01000006:361723-361864	MMP	OTA	NOTEST	#NAME?	#NAME?	inf	0	1	1	no
XLOC_000336	XLOC_000336	PJ15_1012	JSZD01000006:374814-375321	MMP	OTA	OK	258.785	273.905	0.08192	0.200525	0.7447	0.971791	no
XLOC_000337	XLOC_000337	PJ15_1017,PJ15_1018	JSZD01000006:379879-381360	MMP	OTA	OK	188.962	190.363	0.0106549	0.0155164	0.90955	0.971791	no
XLOC_000338	XLOC_000338	PJ15_1020	JSZD01000006:383067-384639	MMP	OTA	OK	26.3156	21.3914	-0.298887	-0.626925	0.2786	0.808986	no
XLOC_000339	XLOC_000339	PJ15_1026	JSZD01000006:390671-392183	MMP	OTA	OK	83.8781	61.563	-0.44623	-1.10255	0.0776	0.531807	no
XLOC_000340	XLOC_000340	PJ15_1027	JSZD01000006:392328-393813	MMP	OTA	NOTEST	3.69963	2.12261	-0.801545	0	1	1	no
XLOC_000341	XLOC_000341	PJ15_1028	JSZD01000006:394064-395913	MMP	OTA	NOTEST	2.70087	1.06321	-1.345	0	1	1	no
XLOC_000342	XLOC_000342	PJ15_1031	JSZD01000006:396017-397556	MMP	OTA	OK	41.7271	51.0568	0.29112	0.656283	0.25515	0.796017	no
XLOC_000343	XLOC_000343	PJ15_1032	JSZD01000006:397713-398364	MMP	OTA	OK	36.7243	42.5366	0.211972	0.506269	0.5049	0.949021	no
XLOC_000344	XLOC_000344	PJ15_1033	JSZD01000006:398365-400218	MMP	OTA	OK	19.8626	17.6583	-0.169703	-0.204242	0.547	0.959188	no
XLOC_000345	XLOC_000345	PJ15_1038	JSZD01000006:405039-406053	MMP	OTA	OK	35.9186	35.8021	-0.00468756	-0.0102551	0.9792	0.9896	no
XLOC_000346	XLOC_000346	PJ15_1039	JSZD01000006:406069-406375	MMP	OTA	OK	162.245	152.343	-0.0908544	-0.300787	0.7588	0.971791	no
XLOC_000347	XLOC_000347	PJ15_1040	JSZD01000006:406385-407009	MMP	OTA	OK	14.7388	19.2242	0.3833	0.644751	0.44795	0.928164	no
XLOC_000348	XLOC_000348	PJ15_1041,PJ15_1042,PJ15_1043	JSZD01000006:407565-410476	MMP	OTA	OK	5541.15	3510.78	-0.658396	-1.19245	0.77265	0.971791	no
XLOC_000349	XLOC_000349	PJ15_1044	JSZD01000006:410596-410893	MMP	OTA	OK	1970.7	1254.58	-0.651504	-2.24635	0.01665	0.252712	no
XLOC_000350	XLOC_000350	PJ15_1046	JSZD01000006:413299-413557	MMP	OTA	NOTEST	0	0	0	0	1	1	no
XLOC_000351	XLOC_000351	PJ15_1047	JSZD01000006:413558-413846	MMP	OTA	NOTEST	0	2.10396	inf	0	1	1	no
XLOC_000352	XLOC_000352	PJ15_1048	JSZD01000006:413848-415507	MMP	OTA	NOTEST	3.40823	4.29921	0.335046	0	1	1	no
XLOC_000353	XLOC_000353	PJ15_1052	JSZD01000006:418311-418800	MMP	OTA	OK	39.4266	45.6004	0.209879	0.514769	0.59305	0.970077	no
XLOC_000354	XLOC_000354	PJ15_1057	JSZD01000006:422144-422378	MMP	OTA	OK	#NAME?	3258.92	inf	#NAME?	5e-05	0.00220893	yes
XLOC_000355	XLOC_000355	PJ15_1058	JSZD01000006:422712-423090	MMP	OTA	OK	667.496	614.756	-0.118746	-0.334991	0.6436	0.971791	no
XLOC_000356	XLOC_000356	PJ15_1059	JSZD01000006:423228-423660	MMP	OTA	OK	523.244	555.801	0.0870841	0.329723	0.7303	0.971791	no
XLOC_000357	XLOC_000357	PJ15_1061	JSZD01000006:425096-425438	MMP	OTA	OK	6839.13	8214.79	0.26441	0.815505	0.3919	0.89114	no
XLOC_000358	XLOC_000358	PJ15_1063	JSZD01000006:425902-426331	MMP	OTA	OK	27.7897	21.7121	-0.356048	-0.535941	0.38185	0.886768	no
XLOC_000359	XLOC_000359	PJ15_1064	JSZD01000006:426386-427307	MMP	OTA	OK	51.6825	54.8019	0.08455	0.198344	0.75945	0.971791	no
XLOC_000360	XLOC_000360	PJ15_1066	JSZD01000006:428489-429791	MMP	OTA	NOTEST	12.2855	8.21435	-0.580738	0	1	1	no
XLOC_000361	XLOC_000361	PJ15_1067	JSZD01000006:430307-430478	MMP	OTA	OK	4465.76	3186.28	-0.487033	-4.86752	0.0583	0.474449	no
XLOC_000362	XLOC_000362	PJ15_1069	JSZD01000006:431081-431939	MMP	OTA	NOTEST	2.24257	2.19286	-0.0323345	0	1	1	no
XLOC_000363	XLOC_000363	PJ15_1070	JSZD01000006:432105-432237	MMP	OTA	NOTEST	0	0	0	0	1	1	no
XLOC_000364	XLOC_000364	PJ15_1071	JSZD01000006:432579-433044	MMP	OTA	OK	110.572	129.062	0.223087	0.619716	0.42545	0.912501	no
XLOC_000365	XLOC_000365	PJ15_1078	JSZD01000006:439995-441510	MMP	OTA	OK	13.0778	8.57563	-0.608808	-1.11059	0.085	0.553395	no
XLOC_000366	XLOC_000366	PJ15_1079	JSZD01000006:441741-442968	MMP	OTA	NOTEST	0.426005	1.67101	1.97178	0	1	1	no
XLOC_000367	XLOC_000367	PJ15_1081	JSZD01000006:443796-444714	MMP	OTA	OK	8.19072	15.2887	0.9004	1.38262	0.10675	0.612514	no
XLOC_000368	XLOC_000368	PJ15_1084,PJ15_1085	JSZD01000006:446158-447138	MMP	OTA	NOTEST	13.659	7.50683	-0.863571	0	1	1	no
XLOC_000369	XLOC_000369	PJ15_1114,PJ15_1115	JSZD01000006:469374-473162	MMP	OTA	OK	143.464	158.099	0.140145	0.198422	0.87355	0.971791	no
XLOC_000370	XLOC_000370	PJ15_1119	JSZD01000006:476342-476588	MMP	OTA	OK	111.733	96.6957	-0.208528	-0.625411	0.61365	0.971791	no
XLOC_000371	XLOC_000371	PJ15_1120	JSZD01000006:476719-477589	MMP	OTA	OK	249.866	272.749	0.126418	0.314307	0.62285	0.971791	no
XLOC_000372	XLOC_000372	PJ15_1121	JSZD01000006:477696-478062	MMP	OTA	OK	40.4999	40.5467	0.00166719	0.00331543	0.9474	0.984465	no
XLOC_000373	XLOC_000373	PJ15_1122	JSZD01000006:478071-478269	MMP	OTA	NOTEST	26.9183	13.7143	-0.972901	0	1	1	no
XLOC_000374	XLOC_000374	PJ15_1123	JSZD01000006:478292-479078	MMP	OTA	OK	30.4741	42.2855	0.472577	1.08707	0.1357	0.669406	no
XLOC_000375	XLOC_000375	PJ15_1131	JSZD01000006:486097-487273	MMP	OTA	OK	18.1938	18.3654	0.0135503	0.0293007	0.9619	0.98668	no
XLOC_000376	XLOC_000376	PJ15_1132	JSZD01000006:487359-489147	MMP	OTA	OK	9.95815	11.9884	0.267691	0.473269	0.38555	0.888108	no
XLOC_000377	XLOC_000377	PJ15_1133	JSZD01000006:489162-490740	MMP	OTA	OK	17.4322	12.2211	-0.51238	-0.925884	0.0816	0.543016	no
XLOC_000378	XLOC_000378	PJ15_1134	JSZD01000006:491009-491639	MMP	OTA	OK	57.622	66.431	0.205236	0.443589	0.46885	0.941545	no
XLOC_000379	XLOC_000379	PJ15_1135	JSZD01000006:491729-492800	MMP	OTA	OK	41.3959	44.0161	0.0885426	0.250161	0.76445	0.971791	no
XLOC_000380	XLOC_000380	PJ15_1136	JSZD01000006:492827-492950	MMP	OTA	NOTEST	0	0	0	0	1	1	no
XLOC_000381	XLOC_000381	PJ15_1137	JSZD01000006:493015-493336	MMP	OTA	OK	48.4525	94.5064	0.963841	2.32494	0.0218	0.287765	no
XLOC_000382	XLOC_000382	PJ15_1138	JSZD01000006:493348-493807	MMP	OTA	OK	191.302	217.011	0.181915	0.662083	0.4913	0.946109	no
XLOC_000383	XLOC_000383	PJ15_1140	JSZD01000006:494053-494638	MMP	OTA	OK	29.8104	26.3504	-0.177989	-0.435439	0.7514	0.971791	no
XLOC_000384	XLOC_000384	PJ15_1145	JSZD01000006:500608-501553	MMP	OTA	NOTEST	1.07208	0.818166	-0.389944	0	1	1	no
XLOC_000385	XLOC_000385	PJ15_1147	JSZD01000006:503008-504004	MMP	OTA	OK	29.2635	31.157	0.0904532	0.191527	0.76665	0.971791	no
XLOC_000386	XLOC_000386	PJ15_1151	JSZD01000006:505930-508345	MMP	OTA	OK	53.4576	47.0236	-0.18501	-0.407355	0.4749	0.943593	no
XLOC_000387	XLOC_000387	PJ15_1152	JSZD01000006:508366-508912	MMP	OTA	OK	31.6107	23.244	-0.443554	-0.799063	0.23925	0.780011	no
XLOC_000388	XLOC_000388	PJ15_1154	JSZD01000006:510002-510173	MMP	OTA	NOTEST	18.2225	14.313	-0.348397	0	1	1	no
XLOC_000389	XLOC_000389	PJ15_1160	JSZD01000006:515467-516247	MMP	OTA	OK	43.593	46.147	0.0821418	0.196138	0.7831	0.971791	no
XLOC_000390	XLOC_000390	PJ15_1162	JSZD01000006:517373-518228	MMP	OTA	OK	3433.83	4722.88	0.459849	0.948477	0.1634	0.706734	no
XLOC_000391	XLOC_000391	PJ15_1163	JSZD01000006:518401-518857	MMP	OTA	OK	34.1492	34.9961	0.0353452	0.0729473	0.9477	0.984465	no
XLOC_000392	XLOC_000392	PJ15_1165	JSZD01000006:520265-520949	MMP	OTA	OK	397.468	322.927	-0.299631	-0.834655	0.24305	0.784772	no
XLOC_000393	XLOC_000393	PJ15_1167	JSZD01000006:522102-523206	MMP	OTA	NOTEST	2.19157	3.06867	0.485651	0	1	1	no
XLOC_000394	XLOC_000394	PJ15_1174	JSZD01000006:529088-530546	MMP	OTA	OK	15.2461	23.1893	0.605015	1.15862	0.04015	0.398206	no
XLOC_000395	XLOC_000395	PJ15_1182	JSZD01000006:543194-544514	MMP	OTA	OK	37.8363	54.5011	0.526513	1.31035	0.05065	0.443659	no
XLOC_000396	XLOC_000396	PJ15_1183	JSZD01000006:544517-545153	MMP	OTA	OK	78.643	79.484	0.0153463	0.032976	0.9563	0.98651	no
XLOC_000397	XLOC_000397	PJ15_1190	JSZD01000006:549632-549776	MMP	OTA	NOTEST	0	0	0	0	1	1	no
XLOC_000398	XLOC_000398	PJ15_1193	JSZD01000006:552624-553200	MMP	OTA	OK	12.5596	25.6867	1.03222	1.45932	0.0181	0.259555	no
XLOC_000399	XLOC_000399	PJ15_1196	JSZD01000006:554889-555951	MMP	OTA	OK	29.9384	38.4195	0.359844	0.800934	0.21995	0.761923	no
XLOC_000400	XLOC_000400	PJ15_1197	JSZD01000006:555964-558500	MMP	OTA	OK	11.4613	15.6894	0.45301	0.475842	0.47365	0.943593	no
XLOC_000401	XLOC_000401	PJ15_1200	JSZD01000006:558827-559295	MMP	OTA	OK	70.9985	79.2954	0.15945	0.425041	0.6006	0.970594	no
XLOC_000402	XLOC_000402	PJ15_1201	JSZD01000006:559535-559964	MMP	OTA	OK	35.4877	21.659	-0.712353	-1.10427	0.07315	0.518548	no
XLOC_000403	XLOC_000403	PJ15_1202	JSZD01000006:560109-561480	MMP	OTA	OK	14.1986	23.5666	0.73099	1.46294	0.01975	0.27132	no
XLOC_000404	XLOC_000404	PJ15_1203	JSZD01000006:561481-561730	MMP	OTA	OK	22.6791	13.8331	-0.713243	-0.702671	0.4382	0.915944	no
XLOC_000405	XLOC_000405	PJ15_1206	JSZD01000006:564762-565455	MMP	OTA	NOTEST	7.25669	8.0534	0.150286	0	1	1	no
XLOC_000406	XLOC_000406	PJ15_1207	JSZD01000006:565592-566162	MMP	OTA	NOTEST	0.995612	0	#NAME?	0	1	1	no
XLOC_000407	XLOC_000407	PJ15_1208,PJ15_1209,PJ15_1210	JSZD01000006:566496-569014	MMP	OTA	OK	105.199	112.592	0.0979775	0.215335	0.88045	0.971791	no
XLOC_000408	XLOC_000408	PJ15_1211	JSZD01000006:569049-569709	MMP	OTA	OK	42.4569	57.8897	0.447309	1.09797	0.14825	0.689945	no
XLOC_000409	XLOC_000409	PJ15_1212	JSZD01000006:569874-571017	MMP	OTA	OK	11.5652	21.663	0.905446	1.59127	0.00865	0.162122	no
XLOC_000410	XLOC_000410	PJ15_1213	JSZD01000006:571036-572038	MMP	OTA	OK	20.8658	31.486	0.593569	1.19437	0.0501	0.443659	no
XLOC_000411	XLOC_000411	PJ15_1214	JSZD01000006:572328-572940	MMP	OTA	OK	261.588	237.652	-0.138445	-0.419995	0.5809	0.968428	no
XLOC_000412	XLOC_000412	PJ15_1215	JSZD01000006:573082-573535	MMP	OTA	OK	600.811	649.559	0.11255	0.348715	0.65965	0.971791	no
XLOC_000413	XLOC_000413	PJ15_1216	JSZD01000006:573850-574000	MMP	OTA	NOTEST	0	44.1074	inf	0	1	1	no
XLOC_000414	XLOC_000414	PJ15_1219	JSZD01000006:576188-577202	MMP	OTA	OK	701.829	674.724	-0.0568208	-0.140559	0.83875	0.971791	no
XLOC_000415	XLOC_000415	PJ15_1223	JSZD01000006:584142-584706	MMP	OTA	OK	336.976	333.361	-0.0155603	-0.0437922	0.9534	0.986501	no
XLOC_000416	XLOC_000416	PJ15_1224	JSZD01000006:584959-585169	MMP	OTA	OK	2857.25	4585.76	0.682536	4.04274	0.0092	0.167359	no
XLOC_000417	XLOC_000417	PJ15_1226	JSZD01000006:586538-588152	MMP	OTA	NOTEST	2.76486	3.81195	0.463321	0	1	1	no
XLOC_000418	XLOC_000418	PJ15_1229	JSZD01000006:588637-590203	MMP	OTA	NOTEST	5.44956	8.12229	0.575746	0	1	1	no
XLOC_000419	XLOC_000419	PJ15_1230	JSZD01000006:590348-590693	MMP	OTA	OK	426.644	426.326	-0.00107424	-0.00362593	0.9909	0.992402	no
XLOC_000420	XLOC_000420	PJ15_1234	JSZD01000006:594188-594905	MMP	OTA	NOTEST	3.50157	3.24703	-0.108885	0	1	1	no
XLOC_000421	XLOC_000421	PJ15_1246	JSZD01000006:609998-612203	MMP	OTA	OK	47.6115	40.1006	-0.247685	-0.566373	0.3377	0.856892	no
XLOC_000422	XLOC_000422	PJ15_1249	JSZD01000006:615638-616448	MMP	OTA	OK	44.5055	36.7012	-0.278158	-0.604473	0.34905	0.860977	no
XLOC_000423	XLOC_000423	PJ15_1251	JSZD01000006:617091-617799	MMP	OTA	OK	720.318	932.751	0.372859	0.926561	0.1871	0.738831	no
XLOC_000424	XLOC_000424	PJ15_1252	JSZD01000006:618002-618779	MMP	OTA	OK	207.119	159.951	-0.372831	-0.871387	0.14605	0.685631	no
XLOC_000425	XLOC_000425	PJ15_1258	JSZD01000006:625022-625640	MMP	OTA	OK	14.2904	13.3547	-0.0977043	-0.133244	0.8569	0.971791	no
XLOC_000426	XLOC_000426	PJ15_1262,PJ15_1263	JSZD01000006:628815-633071	MMP	OTA	NOTEST	1.45444	3.24277	1.15676	0	1	1	no
XLOC_000427	XLOC_000427	PJ15_1264	JSZD01000006:633150-634551	MMP	OTA	NOTEST	2.59879	0.670778	-1.95393	0	1	1	no
XLOC_000428	XLOC_000428	PJ15_1265	JSZD01000006:634636-635032	MMP	OTA	OK	6.76063	14.8402	1.13428	0.906112	0.14315	0.681777	no
XLOC_000429	XLOC_000429	PJ15_1271,PJ15_1272	JSZD01000006:640913-643356	MMP	OTA	OK	365.569	371.924	0.0248639	0.0399015	0.9063	0.971791	no
XLOC_000430	XLOC_000430	PJ15_1273	JSZD01000006:643369-643492	MMP	OTA	NOTEST	#NAME?	#NAME?	inf	0	1	1	no
XLOC_000431	XLOC_000431	PJ15_1274	JSZD01000006:643553-646027	MMP	OTA	OK	28.1841	32.0433	0.185139	0.217338	0.85815	0.971791	no
XLOC_000432	XLOC_000432	PJ15_1276	JSZD01000006:646145-646862	MMP	OTA	NOTEST	3.30524	3.20733	-0.0433829	0	1	1	no
XLOC_000433	XLOC_000433	PJ15_1277	JSZD01000006:646898-647726	MMP	OTA	NOTEST	4.64104	5.31877	0.196644	0	1	1	no
XLOC_000434	XLOC_000434	PJ15_1288	JSZD01000006:660190-661117	MMP	OTA	NOTEST	0	0.454078	inf	0	1	1	no
XLOC_000435	XLOC_000435	PJ15_1289	JSZD01000006:661252-662203	MMP	OTA	NOTEST	2.35769	3.97719	0.754372	0	1	1	no
XLOC_000436	XLOC_000436	PJ15_1293	JSZD01000006:666793-667792	MMP	OTA	NOTEST	4.34935	2.98702	-0.542094	0	1	1	no
XLOC_000437	XLOC_000437	PJ15_1297	JSZD01000006:669399-670512	MMP	OTA	NOTEST	0	0	0	0	1	1	no
XLOC_000438	XLOC_000438	PJ15_1298	JSZD01000006:670563-671274	MMP	OTA	OK	20.7204	18.9368	-0.129856	-0.226065	0.7266	0.971791	no
XLOC_000439	XLOC_000439	PJ15_1299	JSZD01000006:671482-672640	MMP	OTA	NOTEST	1.20607	1.23942	0.0393536	0	1	1	no
XLOC_000440	XLOC_000440	PJ15_1315	JSZD01000006:689725-690522	MMP	OTA	NOTEST	0	0	0	0	1	1	no
XLOC_000441	XLOC_000441	PJ15_1318	JSZD01000006:691455-692280	MMP	OTA	NOTEST	10.7445	4.93569	-1.12227	0	1	1	no
XLOC_000442	XLOC_000442	PJ15_1325	JSZD01000006:700083-701064	MMP	OTA	NOTEST	3.96075	6.51436	0.71785	0	1	1	no
XLOC_000443	XLOC_000443	PJ15_1326	JSZD01000006:701139-701973	MMP	OTA	NOTEST	5.92096	3.16914	-0.90174	0	1	1	no
XLOC_000444	XLOC_000444	PJ15_1328	JSZD01000006:703928-704795	MMP	OTA	NOTEST	8.06272	7.36997	-0.129609	0	1	1	no
XLOC_000445	XLOC_000445	PJ15_1331	JSZD01000006:706895-707747	MMP	OTA	OK	1645.65	1913.89	0.217845	0.524753	0.4794	0.943593	no
XLOC_000446	XLOC_000446	PJ15_1337	JSZD01000006:718548-719409	MMP	OTA	NOTEST	4.24161	6.1968	0.546912	0	1	1	no
XLOC_000447	XLOC_000447	PJ15_1352	JSZD01000006:733256-734069	MMP	OTA	OK	48.6028	62.2182	0.356298	0.789508	0.19395	0.738831	no
XLOC_000448	XLOC_000448	PJ15_1354	JSZD01000006:735856-736213	MMP	OTA	OK	14.9872	25.3193	0.7565	0.987584	0.34305	0.857046	no
XLOC_000449	XLOC_000449	PJ15_1358	JSZD01000006:741291-742224	MMP	OTA	NOTEST	3.54502	3.1605	-0.165642	0	1	1	no
XLOC_000450	XLOC_000450	PJ15_1363	JSZD01000006:747162-748335	MMP	OTA	NOTEST	2.35278	3.37279	0.519576	0	1	1	no
XLOC_000451	XLOC_000451	PJ15_1364	JSZD01000006:748359-749961	MMP	OTA	NOTEST	1.14006	3.71842	1.70558	0	1	1	no
XLOC_000452	XLOC_000452	PJ15_1365	JSZD01000006:749970-750774	MMP	OTA	NOTEST	0	5.04912	inf	0	1	1	no
XLOC_000453	XLOC_000453	PJ15_1366,PJ15_1367	JSZD01000006:750785-753676	MMP	OTA	OK	11.6942	13.8694	0.246122	0.317367	0.80745	0.971791	no
XLOC_000454	XLOC_000454	PJ15_1369	JSZD01000006:755096-758513	MMP	OTA	OK	1108.94	722.196	-0.618723	-0.936743	0.07935	0.534129	no
XLOC_000455	XLOC_000455	PJ15_1374	JSZD01000006:763343-763778	MMP	OTA	NOTEST	5.09671	0.991796	-2.36145	0	1	1	no
XLOC_000456	XLOC_000456	PJ15_1381	JSZD01000006:770563-771352	MMP	OTA	NOTEST	1.1771	3.58486	1.60668	0	1	1	no
XLOC_000457	XLOC_000457	PJ15_1382	JSZD01000006:771381-772143	MMP	OTA	NOTEST	2.04075	1.07916	-0.91919	0	1	1	no
XLOC_000458	XLOC_000458	PJ15_1383	JSZD01000006:772204-773728	MMP	OTA	NOTEST	2.35093	2.05661	-0.192965	0	1	1	no
XLOC_000459	XLOC_000459	PJ15_1384	JSZD01000006:773742-774948	MMP	OTA	NOTEST	1.56424	1.96363	0.328058	0	1	1	no
XLOC_000460	XLOC_000460	PJ15_1385	JSZD01000006:775057-775900	MMP	OTA	OK	24.3612	26.5326	0.123178	0.272858	0.7269	0.971791	no
XLOC_000461	XLOC_000461	PJ15_1386	JSZD01000006:775963-777133	MMP	OTA	NOTEST	10.0619	5.10267	-0.979571	0	1	1	no
XLOC_000462	XLOC_000462	PJ15_1389	JSZD01000006:779722-780877	MMP	OTA	NOTEST	1.64043	1.51924	-0.110733	0	1	1	no
XLOC_000463	XLOC_000463	PJ15_1390	JSZD01000006:780933-782184	MMP	OTA	NOTEST	4.7048	3.07568	-0.613227	0	1	1	no
XLOC_000464	XLOC_000464	PJ15_1393	JSZD01000006:784495-785782	MMP	OTA	OK	21.765	41.603	0.934676	1.94841	0.0013	0.0382881	yes
XLOC_000465	XLOC_000465	PJ15_1400	JSZD01000006:792853-794149	MMP	OTA	NOTEST	1.66497	4.57644	1.45873	0	1	1	no
XLOC_000466	XLOC_000466	PJ15_1401,PJ15_1402	JSZD01000006:794306-795756	MMP	OTA	OK	30.4591	28.3245	-0.104822	-0.125457	0.8795	0.971791	no
XLOC_000467	XLOC_000467	PJ15_1405	JSZD01000006:797384-798332	MMP	OTA	NOTEST	1.96659	4.95502	1.33319	0	1	1	no
XLOC_000468	XLOC_000468	PJ15_1406	JSZD01000006:798445-799297	MMP	OTA	OK	112.476	122.631	0.124704	0.302336	0.6309	0.971791	no
XLOC_000469	XLOC_000469	PJ15_1411	JSZD01000006:804258-804753	MMP	OTA	NOTEST	5.23742	1.62573	-1.68777	0	1	1	no
XLOC_000470	XLOC_000470	PJ15_1412	JSZD01000006:804767-805838	MMP	OTA	NOTEST	7.10672	6.44837	-0.140249	0	1	1	no
XLOC_000471	XLOC_000471	PJ15_1418	JSZD01000006:815720-817811	MMP	OTA	NOTEST	2.05806	1.42595	-0.529365	0	1	1	no
XLOC_000472	XLOC_000472	PJ15_1419	JSZD01000006:818009-819350	MMP	OTA	NOTEST	6.52643	7.27133	0.155925	0	1	1	no
XLOC_000473	XLOC_000473	PJ15_1435	JSZD01000006:846229-846343	MMP	OTA	NOTEST	0	0	0	0	1	1	no
XLOC_000474	XLOC_000474	PJ15_1438	JSZD01000006:849852-850704	MMP	OTA	OK	19.2103	28.3883	0.563419	1.18303	0.11535	0.634134	no
XLOC_000475	XLOC_000475	PJ15_1440	JSZD01000006:851291-852635	MMP	OTA	OK	84.397	103.017	0.287624	0.77615	0.2623	0.805813	no
XLOC_000476	XLOC_000476	PJ15_1441	JSZD01000006:852828-853512	MMP	OTA	OK	27.9203	20.6292	-0.436625	-0.762123	0.1926	0.738831	no
XLOC_000477	XLOC_000477	PJ15_1444	JSZD01000006:857772-858207	MMP	OTA	NOTEST	10.0247	6.76263	-0.567908	0	1	1	no
XLOC_000478	XLOC_000478	PJ15_1445	JSZD01000006:858216-858675	MMP	OTA	OK	14.7878	15.6506	0.0818155	0.105692	0.92785	0.979675	no
XLOC_000479	XLOC_000479	PJ15_1446	JSZD01000006:859088-859475	MMP	OTA	OK	12.7415	8.79677	-0.534491	-0.471035	0.5451	0.959188	no
XLOC_000480	XLOC_000480	PJ15_1447	JSZD01000006:859486-860101	MMP	OTA	OK	160.979	219.28	0.445898	1.46548	0.08625	0.559564	no
XLOC_000481	XLOC_000481	PJ15_1448	JSZD01000006:860424-860586	MMP	OTA	OK	#NAME?	273.692	inf	#NAME?	5e-05	0.00220893	yes
XLOC_000482	XLOC_000482	PJ15_1451	JSZD01000006:863893-864823	MMP	OTA	OK	66.5791	48.9497	-0.443767	-1.26674	0.1161	0.635468	no
XLOC_000483	XLOC_000483	PJ15_1453	JSZD01000006:865948-866593	MMP	OTA	OK	62.0414	65.9291	0.0876835	0.242379	0.7703	0.971791	no
XLOC_000484	XLOC_000484	PJ15_1460	JSZD01000006:870741-871419	MMP	OTA	OK	7.74843	12.7509	0.71862	0.868013	0.27085	0.808338	no
XLOC_000485	XLOC_000485	PJ15_1461	JSZD01000006:871586-871811	MMP	OTA	NOTEST	6.72773	5.18294	-0.376349	0	1	1	no
XLOC_000486	XLOC_000486	PJ15_1462	JSZD01000006:872066-872657	MMP	OTA	NOTEST	11.1579	14.1168	0.339352	0	1	1	no
XLOC_000487	XLOC_000487	PJ15_1474	JSZD01000006:888531-889440	MMP	OTA	OK	41.0783	39.0591	-0.0727191	-0.219071	0.8223	0.971791	no
XLOC_000488	XLOC_000488	PJ15_1499	JSZD01000006:908155-908344	MMP	OTA	NOTEST	0	0	0	0	1	1	no
XLOC_000489	XLOC_000489	PJ15_1500	JSZD01000006:911151-911553	MMP	OTA	OK	40.2827	84.3655	1.06649	2.44119	0.0057	0.120528	no
XLOC_000490	XLOC_000490	PJ15_1501	JSZD01000006:911555-912374	MMP	OTA	NOTEST	3.27743	6.05019	0.884413	0	1	1	no
XLOC_000491	XLOC_000491	PJ15_1502	JSZD01000006:912384-913431	MMP	OTA	NOTEST	15.4268	17.6147	0.191341	0	1	1	no
XLOC_000492	XLOC_000492	PJ15_1511	JSZD01000006:917991-918663	MMP	OTA	OK	41.1584	34.6548	-0.248132	-0.528326	0.4219	0.912501	no
XLOC_000493	XLOC_000493	PJ15_1512	JSZD01000006:918679-918877	MMP	OTA	OK	133.625	123.123	-0.118087	-0.39128	0.8127	0.971791	no
XLOC_000494	XLOC_000494	PJ15_1513	JSZD01000006:918880-919468	MMP	OTA	OK	93.199	95.1957	0.0305819	0.111505	0.91695	0.974098	no
XLOC_000495	XLOC_000495	PJ15_1514	JSZD01000006:919968-921864	MMP	OTA	OK	34.5707	37.8839	0.132033	0.541687	0.65545	0.971791	no
XLOC_000496	XLOC_000496	PJ15_1515	JSZD01000006:921979-922177	MMP	OTA	OK	42.2805	6.63657	-2.67148	-1.7687	0.16095	0.702276	no
XLOC_000497	XLOC_000497	PJ15_1516	JSZD01000006:922494-922872	MMP	OTA	OK	28.4497	20.4815	-0.474093	-0.698921	0.41115	0.909826	no
XLOC_000498	XLOC_000498	PJ15_1517	JSZD01000006:922883-923609	MMP	OTA	OK	17.7311	13.0843	-0.438444	-0.628868	0.23845	0.780011	no
XLOC_000499	XLOC_000499	PJ15_1518	JSZD01000006:924114-924270	MMP	OTA	OK	127.728	78.1215	-0.709289	-2.18953	0.43835	0.915944	no
XLOC_000500	XLOC_000500	PJ15_1526	JSZD01000006:932898-933915	MMP	OTA	OK	51.6037	48.5886	-0.0868587	-0.213482	0.75	0.971791	no
XLOC_000501	XLOC_000501	PJ15_1527,PJ15_1528	JSZD01000006:933928-937755	MMP	OTA	OK	88.2074	97.1065	0.138668	0.193943	0.88085	0.971791	no
XLOC_000502	XLOC_000502	PJ15_1533	JSZD01000006:942146-944783	MMP	OTA	OK	38.4309	35.6199	-0.109581	-0.234436	0.66745	0.971791	no
XLOC_000503	XLOC_000503	PJ15_1537	JSZD01000006:947698-948073	MMP	OTA	OK	35.5044	17.5475	-1.01674	-1.80602	0.16275	0.705588	no
XLOC_000504	XLOC_000504	PJ15_1539	JSZD01000006:948860-949265	MMP	OTA	OK	40.2221	53.7158	0.417357	0.979871	0.3023	0.827713	no
XLOC_000505	XLOC_000505	PJ15_1540	JSZD01000006:949392-950541	MMP	OTA	OK	21.2734	25.6647	0.270736	0.578131	0.367	0.876407	no
XLOC_000506	XLOC_000506	PJ15_1541	JSZD01000006:950632-951175	MMP	OTA	OK	88.3992	100.738	0.188499	0.560828	0.52295	0.955209	no
XLOC_000507	XLOC_000507	PJ15_1543	JSZD01000006:953066-953555	MMP	OTA	OK	170.173	142.768	-0.25333	-0.672524	0.32025	0.845855	no
XLOC_000508	XLOC_000508	PJ15_1544	JSZD01000006:953559-954693	MMP	OTA	OK	48.467	49.7989	0.0391092	0.0905024	0.87995	0.971791	no
XLOC_000509	XLOC_000509	PJ15_1545	JSZD01000006:954711-955443	MMP	OTA	OK	13.6215	15.9437	0.227103	0.345955	0.5745	0.964189	no
XLOC_000510	XLOC_000510	PJ15_1546	JSZD01000006:955531-956920	MMP	OTA	OK	29.1641	32.5309	0.157615	0.382719	0.58565	0.969782	no
XLOC_000511	XLOC_000511	PJ15_1549	JSZD01000006:960580-961042	MMP	OTA	NOTEST	7.24791	10.1597	0.487228	0	1	1	no
XLOC_000512	XLOC_000512	PJ15_1553	JSZD01000006:965088-965979	MMP	OTA	OK	19.531	27.2458	0.480265	0.998983	0.1586	0.700234	no
XLOC_000513	XLOC_000513	PJ15_1554	JSZD01000006:966078-967179	MMP	OTA	NOTEST	0.884703	2.36506	1.41861	0	1	1	no
XLOC_000514	XLOC_000514	PJ15_1555,PJ15_1556	JSZD01000006:967362-968843	MMP	OTA	OK	877.429	1160.75	0.403699	0.734963	0.8182	0.971791	no
XLOC_000515	XLOC_000515	PJ15_1557	JSZD01000006:968989-969112	MMP	OTA	NOTEST	0	#NAME?	inf	0	1	1	no
XLOC_000516	XLOC_000516	PJ15_1560	JSZD01000006:971204-971420	MMP	OTA	OK	#NAME?	596.144	inf	#NAME?	5e-05	0.00220893	yes
XLOC_000517	XLOC_000517	PJ15_1561	JSZD01000006:971449-971896	MMP	OTA	OK	775.546	875.018	0.174101	0.55104	0.50655	0.949021	no
XLOC_000518	XLOC_000518	PJ15_1568	JSZD01000006:976942-978043	MMP	OTA	NOTEST	3.72084	4.04431	0.120266	0	1	1	no
XLOC_000519	XLOC_000519	PJ15_1569	JSZD01000006:978259-978895	MMP	OTA	NOTEST	3.33992	2.62406	-0.34801	0	1	1	no
XLOC_000520	XLOC_000520	PJ15_1571	JSZD01000006:979668-980580	MMP	OTA	OK	14.8155	8.38993	-0.820377	-1.16677	0.043	0.409162	no
XLOC_000521	XLOC_000521	PJ15_1580	JSZD01000006:989221-989452	MMP	OTA	OK	634.98	664.64	0.0658621	0.339163	0.79875	0.971791	no
XLOC_000522	XLOC_000522	PJ15_1586	JSZD01000006:993649-994594	MMP	OTA	OK	22.5291	29.8914	0.407939	0.917846	0.20235	0.748302	no
XLOC_000523	XLOC_000523	PJ15_1587	JSZD01000006:994723-995794	MMP	OTA	OK	17.3212	16.5941	-0.0618713	-0.121902	0.87035	0.971791	no
XLOC_000524	XLOC_000524	PJ15_1588	JSZD01000006:996078-997668	MMP	OTA	NOTEST	5.06948	6.7861	0.420745	0	1	1	no
XLOC_000525	XLOC_000525	PJ15_1598	JSZD01000006:1009876-1010881	MMP	OTA	OK	13.3233	13.013	-0.0339936	-0.0559007	0.94415	0.98392	no
XLOC_000526	XLOC_000526	PJ15_1603	JSZD01000006:1017161-1018238	MMP	OTA	NOTEST	4.34799	3.96334	-0.133635	0	1	1	no
XLOC_000527	XLOC_000527	PJ15_1604	JSZD01000006:1018250-1019195	MMP	OTA	NOTEST	2.16518	2.10131	-0.0431971	0	1	1	no
XLOC_000528	XLOC_000528	PJ15_1608	JSZD01000006:1022065-1022899	MMP	OTA	OK	20.1019	30.155	0.585062	1.11668	0.07415	0.522641	no
XLOC_000529	XLOC_000529	PJ15_1609	JSZD01000006:1022936-1024388	MMP	OTA	OK	33.9509	34.8359	0.0371229	0.0767245	0.8869	0.971791	no
XLOC_000530	XLOC_000530	PJ15_1610	JSZD01000006:1024480-1026358	MMP	OTA	NOTEST	9.37377	5.36341	-0.80548	0	1	1	no
XLOC_000531	XLOC_000531	PJ15_1611	JSZD01000006:1026432-1027572	MMP	OTA	NOTEST	0.410201	0.31806	-0.367029	0	1	1	no
XLOC_000532	XLOC_000532	PJ15_1612	JSZD01000006:1027684-1028905	MMP	OTA	NOTEST	2.17427	1.44702	-0.587446	0	1	1	no
XLOC_000533	XLOC_000533	PJ15_1613	JSZD01000006:1028962-1029499	MMP	OTA	NOTEST	0	0	0	0	1	1	no
XLOC_000534	XLOC_000534	PJ15_1614	JSZD01000006:1029539-1029929	MMP	OTA	NOTEST	0	1.22924	inf	0	1	1	no
XLOC_000535	XLOC_000535	PJ15_1615	JSZD01000006:1029962-1031714	MMP	OTA	NOTEST	2.50722	0.752017	-1.73725	0	1	1	no
XLOC_000536	XLOC_000536	PJ15_1616	JSZD01000006:1032006-1032621	MMP	OTA	OK	12.0787	16.0765	0.41249	0.599883	0.41905	0.912501	no
XLOC_000537	XLOC_000537	PJ15_1617	JSZD01000006:1032766-1033993	MMP	OTA	NOTEST	1.0398	0.541549	-0.941136	0	1	1	no
XLOC_000538	XLOC_000538	PJ15_1618	JSZD01000006:1034497-1034722	MMP	OTA	OK	41.0345	15.8753	-1.37006	-2.05142	0.1271	0.651657	no
XLOC_000539	XLOC_000539	PJ15_1621	JSZD01000006:1038446-1039670	MMP	OTA	NOTEST	4.70357	2.88749	-0.703939	0	1	1	no
XLOC_000540	XLOC_000540	PJ15_1622	JSZD01000006:1039675-1042855	MMP	OTA	NOTEST	3.8321	3.38476	-0.179079	0	1	1	no
XLOC_000541	XLOC_000541	PJ15_1623	JSZD01000006:1042865-1044317	MMP	OTA	NOTEST	2.66372	4.79121	0.846946	0	1	1	no
XLOC_000542	XLOC_000542	PJ15_1626	JSZD01000006:1047104-1048679	MMP	OTA	NOTEST	2.93033	1.85159	-0.662297	0	1	1	no
XLOC_000543	XLOC_000543	PJ15_1627	JSZD01000006:1048750-1049668	MMP	OTA	NOTEST	2.16106	0.330171	-2.71046	0	1	1	no
XLOC_000544	XLOC_000544	PJ15_1628	JSZD01000006:1049873-1050749	MMP	OTA	NOTEST	4.22931	4.84965	0.197456	0	1	1	no
XLOC_000545	XLOC_000545	PJ15_1629	JSZD01000006:1051247-1053176	MMP	OTA	NOTEST	2.52984	3.6742	0.538384	0	1	1	no
XLOC_000546	XLOC_000546	PJ15_1632	JSZD01000006:1054596-1055349	MMP	OTA	NOTEST	4.03946	1.82339	-1.14754	0	1	1	no
XLOC_000547	XLOC_000547	PJ15_1633	JSZD01000006:1055425-1056799	MMP	OTA	NOTEST	1.85676	1.84652	-0.00798041	0	1	1	no
XLOC_000548	XLOC_000548	PJ15_1648	JSZD01000006:1077819-1078749	MMP	OTA	NOTEST	5.49316	8.4532	0.621861	0	1	1	no
XLOC_000549	XLOC_000549	PJ15_1649	JSZD01000006:1079025-1080336	MMP	OTA	NOTEST	0.401539	0	#NAME?	0	1	1	no
XLOC_000550	XLOC_000550	PJ15_1650	JSZD01000006:1080442-1081216	MMP	OTA	NOTEST	1.21796	0.929991	-0.389177	0	1	1	no
XLOC_000551	XLOC_000551	PJ15_1651	JSZD01000006:1081347-1082277	MMP	OTA	OK	20.312	13.3133	-0.609468	-1.06613	0.0905	0.566596	no
XLOC_000552	XLOC_000552	PJ15_1652,PJ15_1653	JSZD01000006:1082380-1084910	MMP	OTA	NOTEST	1.3465	1.30653	-0.0434775	0	1	1	no
XLOC_000553	XLOC_000553	PJ15_1655	JSZD01000006:1086703-1089361	MMP	OTA	OK	29.3177	32.7788	0.16099	0.361127	0.52685	0.955209	no
XLOC_000554	XLOC_000554	PJ15_1656	JSZD01000006:1089499-1089667	MMP	OTA	OK	2064.92	1269.4	-0.701941	-6.85821	0.01205	0.200079	no
XLOC_000555	XLOC_000555	PJ15_1657	JSZD01000006:1089835-1090165	MMP	OTA	OK	1041	801.157	-0.377819	-1.35346	0.1397	0.677324	no
XLOC_000556	XLOC_000556	PJ15_1658	JSZD01000006:1090291-1091005	MMP	OTA	OK	128.023	118.438	-0.112277	-0.281072	0.66705	0.971791	no
XLOC_000557	XLOC_000557	PJ15_1659	JSZD01000006:1091142-1091811	MMP	OTA	NOTEST	12.0076	9.09607	-0.400637	0	1	1	no
XLOC_000558	XLOC_000558	PJ15_1671	JSZD01000006:1103465-1104872	MMP	OTA	NOTEST	3.72214	3.2106	-0.213291	0	1	1	no
XLOC_000559	XLOC_000559	PJ15_1672	JSZD01000006:1104980-1106402	MMP	OTA	OK	172.44	191.899	0.154251	0.35464	0.5623	0.960062	no
XLOC_000560	XLOC_000560	PJ15_1675	JSZD01000006:1109423-1110344	MMP	OTA	NOTEST	3.869	3.02899	-0.35312	0	1	1	no
XLOC_000561	XLOC_000561	PJ15_1676	JSZD01000006:1110810-1111287	MMP	OTA	OK	471.38	359.304	-0.391683	-1.14812	0.1306	0.657893	no
XLOC_000562	XLOC_000562	PJ15_1679	JSZD01000006:1113365-1114190	MMP	OTA	OK	42.9792	58.5796	0.44676	1.01495	0.11375	0.631449	no
XLOC_000563	XLOC_000563	PJ15_1680	JSZD01000006:1114394-1115540	MMP	OTA	OK	15.1404	11.2254	-0.431634	-0.758377	0.22775	0.771475	no
XLOC_000564	XLOC_000564	PJ15_1681,PJ15_1682	JSZD01000006:1115710-1117043	MMP	OTA	OK	775.301	197.245	-1.97477	-8.70252	0.5238	0.955209	no
XLOC_000565	XLOC_000565	PJ15_1684	JSZD01000006:1118615-1119374	MMP	OTA	OK	28.2224	40.2928	0.513684	1.08149	0.09645	0.584846	no
XLOC_000566	XLOC_000566	PJ15_1685	JSZD01000006:1119700-1120324	MMP	OTA	OK	12.1981	7.6079	-0.681085	-0.722769	0.21005	0.759256	no
XLOC_000567	XLOC_000567	PJ15_1686	JSZD01000006:1120551-1121178	MMP	OTA	OK	862.002	950.506	0.141004	0.356006	0.6168	0.971791	no
XLOC_000568	XLOC_000568	PJ15_1688	JSZD01000006:1123612-1124602	MMP	OTA	OK	69.705	56.7897	-0.295633	-0.787402	0.26755	0.808338	no
XLOC_000569	XLOC_000569	PJ15_1689	JSZD01000006:1124745-1126074	MMP	OTA	OK	59.4018	60.2988	0.021622	0.05931	0.93725	0.979675	no
XLOC_000570	XLOC_000570	PJ15_1692	JSZD01000006:1127169-1127718	MMP	OTA	OK	65.5148	36.238	-0.854317	-1.84225	0.0091	0.166766	no
XLOC_000571	XLOC_000571	PJ15_1697	JSZD01000006:1132746-1133241	MMP	OTA	OK	63.1722	55.2442	-0.193467	-0.513398	0.5472	0.959188	no
XLOC_000572	XLOC_000572	PJ15_1700	JSZD01000006:1135768-1135933	MMP	OTA	OK	233.222	96.1496	-1.27835	-4.54029	0.1021	0.602853	no
XLOC_000573	XLOC_000573	PJ15_1701	JSZD01000006:1135952-1137197	MMP	OTA	OK	26.5926	33.1676	0.318752	0.663805	0.25495	0.796017	no
XLOC_000574	XLOC_000574	PJ15_1702	JSZD01000006:1137325-1138225	MMP	OTA	OK	68.9172	98.106	0.509476	1.37771	0.05515	0.46661	no
XLOC_000575	XLOC_000575	PJ15_1703	JSZD01000006:1138231-1139137	MMP	OTA	OK	173.714	171.937	-0.014832	-0.0373107	0.95415	0.986501	no
XLOC_000576	XLOC_000576	PJ15_1705,PJ15_1706	JSZD01000006:1140299-1142149	MMP	OTA	OK	37.0961	46.1864	0.316202	0.514278	0.8299	0.971791	no
XLOC_000577	XLOC_000577	PJ15_1715	JSZD01000006:1151963-1152758	MMP	OTA	OK	194.52	221.791	0.189287	0.481915	0.44955	0.928625	no
XLOC_000578	XLOC_000578	PJ15_1717	JSZD01000006:1153188-1154424	MMP	OTA	OK	130.664	170.67	0.385348	0.928902	0.1382	0.674506	no
XLOC_000579	XLOC_000579	PJ15_1720	JSZD01000006:1156032-1156470	MMP	OTA	OK	8.89977	20.9717	1.23661	1.4696	0.09795	0.587949	no
XLOC_000580	XLOC_000580	PJ15_1722	JSZD01000006:1157953-1158394	MMP	OTA	NOTEST	1.43678	2.20914	0.620648	0	1	1	no
XLOC_000581	XLOC_000581	PJ15_1728,PJ15_1729	JSZD01000006:1163951-1167292	MMP	OTA	OK	63.2456	59.4538	-0.0891953	-0.142152	0.887	0.971791	no
XLOC_000582	XLOC_000582	PJ15_1730	JSZD01000006:1167590-1168166	MMP	OTA	OK	60.6534	81.7175	0.430056	1.04572	0.14075	0.677462	no
XLOC_000583	XLOC_000583	PJ15_1731	JSZD01000006:1168522-1169887	MMP	OTA	OK	155.538	167.875	0.11012	0.300442	0.66255	0.971791	no
XLOC_000584	XLOC_000584	PJ15_1734	JSZD01000006:1175806-1176862	MMP	OTA	OK	27.6087	46.6405	0.75646	1.67399	0.0094	0.169749	no
XLOC_000585	XLOC_000585	PJ15_1735	JSZD01000006:1176871-1177678	MMP	OTA	OK	22.9646	15.8256	-0.537153	-1.00602	0.17165	0.720988	no
XLOC_000586	XLOC_000586	PJ15_1736	JSZD01000006:1178338-1179028	MMP	OTA	OK	17.5888	21.6405	0.299072	0.500555	0.4126	0.910591	no
XLOC_000587	XLOC_000587	PJ15_1737	JSZD01000006:1179113-1179668	MMP	OTA	OK	10.6051	20.006	0.915675	1.27154	0.15605	0.700146	no
XLOC_000588	XLOC_000588	PJ15_1738	JSZD01000006:1179682-1180042	MMP	OTA	NOTEST	1.84057	0	#NAME?	0	1	1	no
XLOC_000589	XLOC_000589	PJ15_1743	JSZD01000006:1184795-1186025	MMP	OTA	OK	282.982	302.353	0.0955241	0.204659	0.7224	0.971791	no
XLOC_000590	XLOC_000590	PJ15_1745,PJ15_1746	JSZD01000006:1187537-1189204	MMP	OTA	OK	48.5188	58.5112	0.270167	0.340504	0.83345	0.971791	no
XLOC_000591	XLOC_000591	PJ15_1754	JSZD01000006:1200275-1200392	MMP	OTA	NOTEST	0	0	0	0	1	1	no
XLOC_000592	XLOC_000592	PJ15_1755	JSZD01000006:1200519-1201872	MMP	OTA	OK	59.9984	59.6875	-0.00749409	-0.0159795	0.9737	0.989145	no
XLOC_000593	XLOC_000593	PJ15_1756,PJ15_1757	JSZD01000006:1201998-1204939	MMP	OTA	OK	224.174	253.871	0.179476	0.23785	0.8717	0.971791	no
XLOC_000594	XLOC_000594	PJ15_1759	JSZD01000006:1205216-1205399	MMP	OTA	OK	29.9682	53.8319	0.845029	1.28206	0.38085	0.886768	no
XLOC_000595	XLOC_000595	PJ15_1763	JSZD01000006:1208492-1209335	MMP	OTA	OK	53.2478	37.5542	-0.503748	-1.18121	0.0871	0.56116	no
XLOC_000596	XLOC_000596	PJ15_1765	JSZD01000006:1210101-1210551	MMP	OTA	OK	44.8251	51.9166	0.211889	0.490162	0.55545	0.959188	no
XLOC_000597	XLOC_000597	PJ15_1771	JSZD01000006:1215707-1216262	MMP	OTA	OK	89.2885	108.92	0.286725	0.824125	0.30285	0.827713	no
XLOC_000598	XLOC_000598	PJ15_1772	JSZD01000006:1216264-1216552	MMP	OTA	OK	37.8408	21.0889	-0.843461	-1.1868	0.3274	0.855172	no
XLOC_000599	XLOC_000599	PJ15_0681,PJ15_0682	JSZD01000006:857-2458	MMP	OTA	OK	141.874	148.345	0.0643509	0.114195	0.88935	0.971791	no
XLOC_000600	XLOC_000600	PJ15_0683	JSZD01000006:2893-3145	MMP	OTA	OK	54.9948	93.1576	0.760378	1.87079	0.12085	0.644626	no
XLOC_000601	XLOC_000601	PJ15_0684,PJ15_0685	JSZD01000006:3364-4490	MMP	OTA	OK	141.976	122.436	-0.21362	-0.413791	0.8522	0.971791	no
XLOC_000602	XLOC_000602	PJ15_0686	JSZD01000006:4493-4973	MMP	OTA	NOTEST	1.04451	5.64085	2.43309	0	1	1	no
XLOC_000603	XLOC_000603	PJ15_0694	JSZD01000006:11299-12970	MMP	OTA	OK	38.9084	35.708	-0.123834	-0.306607	0.63735	0.971791	no
XLOC_000604	XLOC_000604	PJ15_0698	JSZD01000006:15298-15766	MMP	OTA	OK	96.5616	67.4369	-0.517912	-1.43666	0.09745	0.587949	no
XLOC_000605	XLOC_000605	PJ15_0699	JSZD01000006:15955-16141	MMP	OTA	OK	3190.4	1711.41	-0.898552	-10.4133	0.00035	0.0120264	yes
XLOC_000606	XLOC_000606	PJ15_0705	JSZD01000006:18294-18972	MMP	OTA	OK	173.579	178.356	0.0391654	0.109639	0.8788	0.971791	no
XLOC_000607	XLOC_000607	PJ15_0706	JSZD01000006:19072-19393	MMP	OTA	OK	23295.8	14977.9	-0.63724	-1.82688	0.06455	0.497091	no
XLOC_000608	XLOC_000608	PJ15_0707	JSZD01000006:19485-19683	MMP	OTA	NOTEST	#NAME?	#NAME?	inf	0	1	1	no
XLOC_000609	XLOC_000609	PJ15_0708	JSZD01000006:19915-20401	MMP	OTA	OK	955.755	1018.16	0.0912448	0.358962	0.73135	0.971791	no
XLOC_000610	XLOC_000610	PJ15_0711	JSZD01000006:24285-25254	MMP	OTA	NOTEST	10.4598	11.1198	0.0882815	0	1	1	no
XLOC_000611	XLOC_000611	PJ15_0712	JSZD01000006:25308-26187	MMP	OTA	OK	157.521	111.038	-0.504491	-1.38489	0.04605	0.42131	no
XLOC_000612	XLOC_000612	PJ15_0714	JSZD01000006:28414-29629	MMP	OTA	OK	59.4755	53.3653	-0.156394	-0.339832	0.5497	0.959188	no
XLOC_000613	XLOC_000613	PJ15_0720	JSZD01000006:37937-38171	MMP	OTA	NOTEST	0	0	0	0	1	1	no
XLOC_000614	XLOC_000614	PJ15_0724	JSZD01000006:41635-42415	MMP	OTA	OK	33.5126	30.2489	-0.147822	-0.286703	0.62775	0.971791	no
XLOC_000615	XLOC_000615	PJ15_0725	JSZD01000006:42695-43244	MMP	OTA	OK	343.719	110.566	-1.63632	-4.97054	5e-05	0.00220893	yes
XLOC_000616	XLOC_000616	PJ15_0726,PJ15_0727	JSZD01000006:43263-45187	MMP	OTA	OK	879.351	341.791	-1.36332	-1.82396	0.6238	0.971791	no
XLOC_000617	XLOC_000617	PJ15_0730	JSZD01000006:48264-49755	MMP	OTA	NOTEST	4.71118	7.95762	0.75625	0	1	1	no
XLOC_000618	XLOC_000618	PJ15_0732	JSZD01000006:50485-51850	MMP	OTA	OK	47.2701	37.8381	-0.321088	-0.761449	0.23075	0.77457	no
XLOC_000619	XLOC_000619	PJ15_0733	JSZD01000006:51867-52290	MMP	OTA	OK	29.5112	30.8592	0.0644367	0.107084	0.8638	0.971791	no
XLOC_000620	XLOC_000620	PJ15_0734	JSZD01000006:52317-52767	MMP	OTA	OK	30.6281	27.3642	-0.16257	-0.29906	0.7073	0.971791	no
XLOC_000621	XLOC_000621	PJ15_0735	JSZD01000006:53493-54516	MMP	OTA	NOTEST	6.30915	6.63955	0.0736408	0	1	1	no
XLOC_000622	XLOC_000622	PJ15_0736	JSZD01000006:54516-55107	MMP	OTA	NOTEST	10.5362	5.80955	-0.858861	0	1	1	no
XLOC_000623	XLOC_000623	PJ15_0742	JSZD01000006:64932-66099	MMP	OTA	NOTEST	4.33744	2.84783	-0.606983	0	1	1	no
XLOC_000624	XLOC_000624	PJ15_0744	JSZD01000006:67372-67822	MMP	OTA	OK	109.863	140.732	0.357243	1.10168	0.21955	0.761923	no
XLOC_000625	XLOC_000625	PJ15_0748,PJ15_0749	JSZD01000006:72785-75061	MMP	OTA	OK	1286.29	1445.01	0.167858	0.252011	0.87015	0.971791	no
XLOC_000626	XLOC_000626	PJ15_0759	JSZD01000006:84283-85681	MMP	OTA	NOTEST	5.46158	4.2624	-0.357653	0	1	1	no
XLOC_000627	XLOC_000627	PJ15_0761	JSZD01000006:86671-86983	MMP	OTA	OK	51.4256	74.0679	0.526361	1.19445	0.1814	0.738831	no
XLOC_000628	XLOC_000628	PJ15_0762	JSZD01000006:87023-87308	MMP	OTA	NOTEST	10.5818	13.6605	0.368424	0	1	1	no
XLOC_000629	XLOC_000629	PJ15_0763	JSZD01000006:87319-87595	MMP	OTA	NOTEST	3.82594	2.95659	-0.37188	0	1	1	no
XLOC_000630	XLOC_000630	PJ15_0764	JSZD01000006:87713-88082	MMP	OTA	OK	20.0094	24.6998	0.303823	0.412436	0.5985	0.970077	no
XLOC_000631	XLOC_000631	PJ15_0769	JSZD01000006:92977-93625	MMP	OTA	OK	88.3898	113.055	0.355067	1.02345	0.19225	0.738831	no
XLOC_000632	XLOC_000632	PJ15_0771	JSZD01000006:93723-94727	MMP	OTA	OK	52.902	85.1503	0.686689	1.01832	0.75485	0.971791	no
XLOC_000633	XLOC_000633	PJ15_0772	JSZD01000006:94873-95794	MMP	OTA	OK	39.4957	54.0237	0.451898	1.02868	0.10675	0.612514	no
XLOC_000634	XLOC_000634	PJ15_0773	JSZD01000006:95906-96548	MMP	OTA	OK	102.909	120.144	0.223395	0.692136	0.4167	0.912501	no
XLOC_000635	XLOC_000635	PJ15_0774,PJ15_0775	JSZD01000006:96686-99276	MMP	OTA	OK	65.9228	61.0164	-0.111581	-0.159993	0.8812	0.971791	no
XLOC_000636	XLOC_000636	PJ15_0788	JSZD01000006:111988-112921	MMP	OTA	OK	48.6346	60.5271	0.315599	0.731827	0.24365	0.784772	no
XLOC_000637	XLOC_000637	PJ15_0791	JSZD01000006:115941-117141	MMP	OTA	NOTEST	3.54933	5.74891	0.695741	0	1	1	no
XLOC_000638	XLOC_000638	PJ15_0792	JSZD01000006:117156-118452	MMP	OTA	NOTEST	2.4242	7.36014	1.60223	0	1	1	no
XLOC_000639	XLOC_000639	PJ15_0793	JSZD01000006:118831-120244	MMP	OTA	OK	143.846	132.478	-0.118772	-0.30014	0.6469	0.971791	no
XLOC_000640	XLOC_000640	PJ15_0794	JSZD01000006:120661-120952	MMP	OTA	OK	237.566	270.059	0.184947	0.713225	0.5237	0.955209	no
XLOC_000641	XLOC_000641	PJ15_0795	JSZD01000006:121040-123143	MMP	OTA	OK	593.225	863.465	0.541559	0.894048	0.0994	0.591143	no
XLOC_000642	XLOC_000642	PJ15_0808	JSZD01000006:134750-136082	MMP	OTA	NOTEST	1.54828	1.21131	-0.354092	0	1	1	no
XLOC_000643	XLOC_000643	PJ15_0809	JSZD01000006:136233-136941	MMP	OTA	OK	20.808	21.9582	0.0776203	0.136419	0.8206	0.971791	no
XLOC_000644	XLOC_000644	PJ15_0810	JSZD01000006:137009-137729	MMP	OTA	OK	13.7995	11.5069	-0.262111	-0.349712	0.5072	0.949021	no
XLOC_000645	XLOC_000645	PJ15_0811	JSZD01000006:137785-138556	MMP	OTA	NOTEST	9.11283	7.61701	-0.258674	0	1	1	no
XLOC_000646	XLOC_000646	PJ15_0812	JSZD01000006:138583-140014	MMP	OTA	OK	9.90998	7.38722	-0.423851	-0.628957	0.2195	0.761923	no
XLOC_000647	XLOC_000647	PJ15_0813	JSZD01000006:140328-141144	MMP	OTA	NOTEST	2.03473	1.55924	-0.383998	0	1	1	no
XLOC_000648	XLOC_000648	PJ15_0815	JSZD01000006:142581-143955	MMP	OTA	OK	120.043	117.952	-0.0253567	-0.05603	0.9221	0.977829	no
XLOC_000649	XLOC_000649	PJ15_0816	JSZD01000006:144149-144455	MMP	OTA	OK	86.3084	75.3507	-0.195881	-0.525485	0.6015	0.970594	no
XLOC_000650	XLOC_000650	PJ15_0818	JSZD01000006:145202-147431	MMP	OTA	NOTEST	6.08259	7.37504	0.277966	0	1	1	no
XLOC_000651	XLOC_000651	PJ15_0840	JSZD01000006:172890-175002	MMP	OTA	NOTEST	3.80959	3.75721	-0.0199741	0	1	1	no
XLOC_000652	XLOC_000652	PJ15_0841	JSZD01000006:175074-175482	MMP	OTA	NOTEST	1.53752	3.54635	1.20573	0	1	1	no
XLOC_000653	XLOC_000653	PJ15_0842	JSZD01000006:175706-176798	MMP	OTA	OK	190.443	176.974	-0.105828	-0.291053	0.681	0.971791	no
XLOC_000654	XLOC_000654	PJ15_0843	JSZD01000006:176916-177837	MMP	OTA	OK	14.4484	11.1095	-0.379121	-0.647227	0.3913	0.89114	no
XLOC_000655	XLOC_000655	PJ15_0844	JSZD01000006:178127-178331	MMP	OTA	NOTEST	8.19607	12.7306	0.635295	0	1	1	no
XLOC_000656	XLOC_000656	PJ15_0845	JSZD01000006:178396-179953	MMP	OTA	NOTEST	4.99127	5.26946	0.0782482	0	1	1	no
XLOC_000657	XLOC_000657	PJ15_0846	JSZD01000006:179955-180249	MMP	OTA	NOTEST	12.865	2.5331	-2.34447	0	1	1	no
XLOC_000658	XLOC_000658	PJ15_0848	JSZD01000006:181719-182589	MMP	OTA	OK	80.6447	90.7984	0.171088	0.434909	0.5194	0.952673	no
XLOC_000659	XLOC_000659	PJ15_0851	JSZD01000006:183945-185451	MMP	OTA	NOTEST	4.87644	3.8087	-0.35653	0	1	1	no
XLOC_000660	XLOC_000660	PJ15_0852	JSZD01000006:185505-186822	MMP	OTA	NOTEST	3.85277	2.43828	-0.660034	0	1	1	no
XLOC_000661	XLOC_000661	PJ15_0853	JSZD01000006:186876-187839	MMP	OTA	NOTEST	3.82007	1.6417	-1.21841	0	1	1	no
XLOC_000662	XLOC_000662	PJ15_0855	JSZD01000006:188937-190035	MMP	OTA	OK	14.1347	17.5455	0.311855	0.62387	0.39325	0.89291	no
XLOC_000663	XLOC_000663	PJ15_0856	JSZD01000006:190288-190702	MMP	OTA	OK	113.222	85.9192	-0.3981	-1.03407	0.1888	0.738831	no
XLOC_000664	XLOC_000664	PJ15_0857	JSZD01000006:190802-191072	MMP	OTA	OK	766.398	849.849	0.149112	0.639479	0.56355	0.961139	no
XLOC_000665	XLOC_000665	PJ15_0858	JSZD01000006:191719-192097	MMP	OTA	OK	41.0765	54.7843	0.415448	0.94388	0.3161	0.840894	no
XLOC_000666	XLOC_000666	PJ15_0863	JSZD01000006:195123-195558	MMP	OTA	NOTEST	12.6387	8.30036	-0.606607	0	1	1	no
XLOC_000667	XLOC_000667	PJ15_0864	JSZD01000006:195668-195986	MMP	OTA	OK	197.626	187.355	-0.0769959	-0.271005	0.79495	0.971791	no
XLOC_000668	XLOC_000668	PJ15_0865	JSZD01000006:196176-196554	MMP	OTA	OK	8.13776	21.1751	1.37967	1.35337	0.14795	0.689945	no
XLOC_000669	XLOC_000669	PJ15_0866	JSZD01000006:197215-197797	MMP	OTA	NOTEST	12.8582	6.64447	-0.952457	0	1	1	no
XLOC_000670	XLOC_000670	PJ15_0867	JSZD01000006:198468-199341	MMP	OTA	OK	40.7184	63.8569	0.649161	1.37386	0.01755	0.253911	no
XLOC_000671	XLOC_000671	PJ15_0868	JSZD01000006:199344-200430	MMP	OTA	OK	22.7344	25.2026	0.148695	0.342665	0.63555	0.971791	no
XLOC_000672	XLOC_000672	PJ15_0873	JSZD01000006:204226-204961	MMP	OTA	NOTEST	8.65314	8.14521	-0.0872718	0	1	1	no
XLOC_000673	XLOC_000673	PJ15_0881	JSZD01000006:211504-212734	MMP	OTA	OK	291.424	404.483	0.47296	1.02776	0.0843	0.553205	no
XLOC_000674	XLOC_000674	PJ15_0883	JSZD01000006:213843-214545	MMP	OTA	OK	26.1592	26.4111	0.0138244	0.0273452	0.9627	0.98668	no
XLOC_000675	XLOC_000675	PJ15_0885	JSZD01000006:215835-217074	MMP	OTA	NOTEST	10.3172	10.1072	-0.029674	0	1	1	no
XLOC_000676	XLOC_000676	PJ15_0886	JSZD01000006:217203-217632	MMP	OTA	OK	14.6239	15.2632	0.0617278	0.0749175	0.9327	0.979675	no
XLOC_000677	XLOC_000677	PJ15_0887	JSZD01000006:218167-218404	MMP	OTA	OK	262.419	229.586	-0.192834	-0.858805	0.5342	0.956026	no
XLOC_000678	XLOC_000678	PJ15_0888	JSZD01000006:219148-220126	MMP	OTA	NOTEST	10.2145	8.78688	-0.217197	0	1	1	no
XLOC_000679	XLOC_000679	PJ15_0891	JSZD01000006:223203-224103	MMP	OTA	OK	12.2686	18.4689	0.590124	1.08638	0.15825	0.700234	no
XLOC_000680	XLOC_000680	PJ15_0902,PJ15_0903	JSZD01000006:242702-245061	MMP	OTA	OK	30.6686	33.5324	0.128794	0.255371	0.86255	0.971791	no
XLOC_000681	XLOC_000681	PJ15_0906,PJ15_0907	JSZD01000006:248202-252091	MMP	OTA	OK	52.7218	61.7342	0.227673	0.477854	0.85395	0.971791	no
XLOC_000682	XLOC_000682	PJ15_0908	JSZD01000006:252097-253420	MMP	OTA	OK	19.6735	18.2006	-0.112266	-0.317459	0.76975	0.971791	no
XLOC_000683	XLOC_000683	PJ15_0909	JSZD01000006:253739-255893	MMP	OTA	NOTEST	7.37541	7.52638	0.0292321	0	1	1	no
XLOC_000684	XLOC_000684	PJ15_0910	JSZD01000006:256046-256172	MMP	OTA	NOTEST	0	0	0	0	1	1	no
XLOC_000685	XLOC_000685	PJ15_0911	JSZD01000006:256569-258564	MMP	OTA	NOTEST	4.11247	5.0022	0.282556	0	1	1	no
XLOC_000686	XLOC_000686	PJ15_0913	JSZD01000006:262080-262950	MMP	OTA	OK	16.2205	13.6242	-0.25164	-0.39762	0.477	0.943593	no
XLOC_000687	XLOC_000687	PJ15_0914	JSZD01000006:262992-264642	MMP	OTA	NOTEST	1.64793	0.643757	-1.35606	0	1	1	no
XLOC_000688	XLOC_000688	PJ15_0915	JSZD01000006:264643-265876	MMP	OTA	NOTEST	2.35783	2.59406	0.137747	0	1	1	no
XLOC_000689	XLOC_000689	PJ15_0916	JSZD01000006:265937-266708	MMP	OTA	NOTEST	1.45882	0.761033	-0.938767	0	1	1	no
XLOC_000690	XLOC_000690	PJ15_0921	JSZD01000006:276899-277466	MMP	OTA	NOTEST	2.35512	0	#NAME?	0	1	1	no
XLOC_000691	XLOC_000691	PJ15_0922	JSZD01000006:277722-278490	MMP	OTA	OK	7.87424	23.3182	1.56625	2.12927	0.0169	0.253326	no
XLOC_000692	XLOC_000692	PJ15_0923	JSZD01000006:278767-279568	MMP	OTA	OK	24.5321	28.3069	0.206483	0.350015	0.48735	0.946109	no
XLOC_000693	XLOC_000693	PJ15_0924	JSZD01000006:279724-280888	MMP	OTA	OK	18.2212	14.3638	-0.343177	-0.580987	0.25975	0.804282	no
XLOC_000694	XLOC_000694	PJ15_0925	JSZD01000006:281159-282380	MMP	OTA	OK	18.1272	20.9529	0.208988	0.414764	0.494	0.946109	no
XLOC_000695	XLOC_000695	PJ15_0928	JSZD01000006:284012-284808	MMP	OTA	NOTEST	4.62484	3.55808	-0.378304	0	1	1	no
XLOC_000696	XLOC_000696	PJ15_0929,PJ15_0930,PJ15_0931,PJ15_0932	JSZD01000006:284951-287869	MMP	OTA	OK	381.719	386.344	0.0173747	0.0268869	0.90735	0.971791	no
XLOC_000697	XLOC_000697	PJ15_0934	JSZD01000006:288569-289409	MMP	OTA	NOTEST	7.61053	5.53147	-0.460334	0	1	1	no
XLOC_000698	XLOC_000698	PJ15_0935	JSZD01000006:289855-290611	MMP	OTA	NOTEST	8.09622	8.72455	0.107832	0	1	1	no
XLOC_000699	XLOC_000699	PJ15_0937	JSZD01000006:291699-292515	MMP	OTA	NOTEST	3.0596	2.82624	-0.114455	0	1	1	no
XLOC_000700	XLOC_000700	PJ15_0938	JSZD01000006:292550-293702	MMP	OTA	NOTEST	8.48983	4.26449	-0.993361	0	1	1	no
XLOC_000701	XLOC_000701	PJ15_0939	JSZD01000006:293769-294912	MMP	OTA	NOTEST	0	0.308796	inf	0	1	1	no
XLOC_000702	XLOC_000702	PJ15_0940,PJ15_0941	JSZD01000006:295020-297902	MMP	OTA	NOTEST	1.62987	2.15789	0.404861	0	1	1	no
XLOC_000703	XLOC_000703	PJ15_0942	JSZD01000006:297993-298725	MMP	OTA	OK	34.3835	43.3624	0.334728	0.750147	0.2626	0.805813	no
XLOC_000704	XLOC_000704	PJ15_0944	JSZD01000006:300149-301295	MMP	OTA	OK	20.761	15.6249	-0.410027	-0.751103	0.19105	0.738831	no
XLOC_000705	XLOC_000705	PJ15_0946	JSZD01000006:302027-302702	MMP	OTA	OK	24.5123	36.1491	0.560455	1.24149	0.13435	0.667434	no
XLOC_000706	XLOC_000706	PJ15_0947	JSZD01000006:302899-304156	MMP	OTA	OK	127.752	92.9121	-0.459411	-1.14809	0.07555	0.523479	no
XLOC_000707	XLOC_000707	PJ15_0948	JSZD01000006:304511-305141	MMP	OTA	NOTEST	9.12517	7.94169	-0.200406	0	1	1	no
XLOC_000708	XLOC_000708	PJ15_0949	JSZD01000006:305528-306227	MMP	OTA	OK	51.5297	79.6325	0.627952	1.5366	0.0312	0.340039	no
XLOC_000709	XLOC_000709	PJ15_0953	JSZD01000006:309199-310429	MMP	OTA	NOTEST	3.34875	5.05464	0.593985	0	1	1	no
XLOC_000710	XLOC_000710	PJ15_0954	JSZD01000006:310604-311435	MMP	OTA	OK	59.4645	66.2264	0.155376	0.340364	0.5491	0.959188	no
XLOC_000711	XLOC_000711	PJ15_0959	JSZD01000006:316664-317648	MMP	OTA	NOTEST	5.45076	5.31965	-0.0351249	0	1	1	no
XLOC_000712	XLOC_000712	PJ15_0961	JSZD01000006:318398-319430	MMP	OTA	OK	10.6223	15.0523	0.502889	0.819787	0.17895	0.738831	no
XLOC_000713	XLOC_000713	PJ15_0962	JSZD01000006:319614-321078	MMP	OTA	NOTEST	3.48788	2.2855	-0.609844	0	1	1	no
XLOC_000714	XLOC_000714	PJ15_0963	JSZD01000006:321164-321878	MMP	OTA	OK	9.49998	17.8867	0.912891	1.31889	0.0646	0.497091	no
XLOC_000715	XLOC_000715	PJ15_0964	JSZD01000006:322007-322985	MMP	OTA	NOTEST	9.80041	9.11867	-0.104018	0	1	1	no
XLOC_000716	XLOC_000716	PJ15_0969	JSZD01000006:328889-329078	MMP	OTA	OK	617.382	966.513	0.646625	4.1646	0.02585	0.310451	no
XLOC_000717	XLOC_000717	PJ15_0970	JSZD01000006:329179-329521	MMP	OTA	OK	83.4141	81.5211	-0.0331181	-0.0901506	0.92855	0.979675	no
XLOC_000718	XLOC_000718	PJ15_0971	JSZD01000006:329616-329928	MMP	OTA	OK	23.725	12.3437	-0.942636	-1.18017	0.4034	0.901993	no
XLOC_000719	XLOC_000719	PJ15_0972	JSZD01000006:330210-332415	MMP	OTA	OK	22.9129	25.3784	0.147436	0.326463	0.5684	0.961164	no
XLOC_000720	XLOC_000720	PJ15_0973	JSZD01000006:332666-333539	MMP	OTA	NOTEST	2.12441	3.27776	0.625648	0	1	1	no
XLOC_000721	XLOC_000721	PJ15_0977,PJ15_0978,PJ15_0979,PJ15_0980	JSZD01000006:335495-340391	MMP	OTA	OK	25.826	26.7314	0.0497079	0.0969808	0.75725	0.971791	no
XLOC_000722	XLOC_000722	PJ15_0981	JSZD01000006:340547-342095	MMP	OTA	NOTEST	1.26122	1.39682	0.147326	0	1	1	no
XLOC_000723	XLOC_000723	PJ15_0982	JSZD01000006:342118-343186	MMP	OTA	NOTEST	5.3535	3.08304	-0.79613	0	1	1	no
XLOC_000724	XLOC_000724	PJ15_0984	JSZD01000006:344849-345851	MMP	OTA	OK	13.5593	9.07395	-0.579481	-0.869742	0.1486	0.689945	no
XLOC_000725	XLOC_000725	PJ15_0985	JSZD01000006:346004-346880	MMP	OTA	OK	101.402	98.8499	-0.0367735	-0.088263	0.88505	0.971791	no
XLOC_000726	XLOC_000726	PJ15_0986	JSZD01000006:346988-347993	MMP	OTA	OK	33.5296	45.9072	0.453283	0.9491	0.10625	0.612514	no
XLOC_000727	XLOC_000727	PJ15_0987	JSZD01000006:347997-348873	MMP	OTA	OK	12.6743	15.3832	0.279447	0.443158	0.46085	0.936078	no
XLOC_000728	XLOC_000728	PJ15_0988	JSZD01000006:349380-350073	MMP	OTA	OK	236.448	342.656	0.535238	1.58512	0.03515	0.366422	no
XLOC_000729	XLOC_000729	PJ15_0990	JSZD01000006:353700-355527	MMP	OTA	NOTEST	0.229016	0.175481	-0.384138	0	1	1	no
XLOC_000730	XLOC_000730	PJ15_0991	JSZD01000006:355783-356131	MMP	OTA	NOTEST	14.0825	1.56643	-3.16835	0	1	1	no
XLOC_000731	XLOC_000731	PJ15_0992	JSZD01000006:356188-357298	MMP	OTA	OK	48.7031	43.1689	-0.17402	-0.360627	0.514	0.951652	no
XLOC_000732	XLOC_000732	PJ15_0994	JSZD01000006:359005-359632	MMP	OTA	OK	24.1426	29.9991	0.313336	0.667055	0.4283	0.912674	no
XLOC_000733	XLOC_000733	PJ15_0995	JSZD01000006:359653-360244	MMP	OTA	OK	40.4254	31.9439	-0.339724	-0.768079	0.34655	0.860932	no
XLOC_000734	XLOC_000734	PJ15_0996	JSZD01000006:360423-361239	MMP	OTA	OK	65.1399	33.9393	-0.940584	-2.47633	0.0022	0.059811	no
XLOC_000735	XLOC_000735	PJ15_0998	JSZD01000006:361945-363058	MMP	OTA	OK	254.638	167.658	-0.602929	-1.47431	0.02205	0.287765	no
XLOC_000736	XLOC_000736	PJ15_0999	JSZD01000006:363544-363994	MMP	OTA	OK	950.482	711.16	-0.418485	-1.30482	0.11435	0.631449	no
XLOC_000737	XLOC_000737	PJ15_1000	JSZD01000006:364313-364574	MMP	OTA	OK	113.026	134.598	0.252	0.894163	0.5241	0.955209	no
XLOC_000738	XLOC_000738	PJ15_1001	JSZD01000006:364746-365844	MMP	OTA	OK	12.0149	20.4495	0.767242	1.35747	0.02335	0.293238	no
XLOC_000739	XLOC_000739	PJ15_1002	JSZD01000006:366063-366762	MMP	OTA	NOTEST	5.40737	8.40407	0.63616	0	1	1	no
XLOC_000740	XLOC_000740	PJ15_1003	JSZD01000006:366944-367817	MMP	OTA	OK	10.7745	21.5603	1.00076	1.66084	0.0161	0.245873	no
XLOC_000741	XLOC_000741	PJ15_1004,PJ15_1005	JSZD01000006:367819-368655	MMP	OTA	OK	74.7294	68.6268	-0.122904	-0.251903	0.46235	0.936817	no
XLOC_000742	XLOC_000742	PJ15_1006	JSZD01000006:368772-369249	MMP	OTA	OK	320.23	354.829	0.148015	0.447639	0.56	0.959188	no
XLOC_000743	XLOC_000743	PJ15_1007,PJ15_1008	JSZD01000006:369401-370461	MMP	OTA	OK	56.4577	50.2091	-0.169224	-0.290149	0.8325	0.971791	no
XLOC_000744	XLOC_000744	PJ15_1009	JSZD01000006:370587-371877	MMP	OTA	OK	52.473	42.0113	-0.3208	-0.901384	0.24995	0.794217	no
XLOC_000745	XLOC_000745	PJ15_1010	JSZD01000006:371922-372780	MMP	OTA	OK	59.4141	55.2802	-0.104043	-0.254165	0.7078	0.971791	no
XLOC_000746	XLOC_000746	PJ15_1011	JSZD01000006:372813-374445	MMP	OTA	OK	117.985	135.104	0.195463	0.522524	0.4395	0.916798	no
XLOC_000747	XLOC_000747	PJ15_1013	JSZD01000006:375394-376480	MMP	OTA	OK	284.374	306.971	0.11031	0.257847	0.6745	0.971791	no
XLOC_000748	XLOC_000748	PJ15_1014	JSZD01000006:376494-377214	MMP	OTA	OK	120.219	224.027	0.898004	2.16905	0.0003	0.0107565	yes
XLOC_000749	XLOC_000749	PJ15_1015	JSZD01000006:377253-377661	MMP	OTA	OK	28.977	15.9797	-0.85867	-1.26323	0.18285	0.738831	no
XLOC_000750	XLOC_000750	PJ15_1016	JSZD01000006:377729-379754	MMP	OTA	OK	19.0324	20.0904	0.07805	0.159456	0.77515	0.971791	no
XLOC_000751	XLOC_000751	PJ15_1019	JSZD01000006:381405-382449	MMP	OTA	OK	151.989	197.079	0.374808	0.978101	0.13965	0.677324	no
XLOC_000752	XLOC_000752	PJ15_1021,PJ15_1022	JSZD01000006:384694-387342	MMP	OTA	OK	381.673	352.181	-0.116022	-0.162409	0.88355	0.971791	no
XLOC_000753	XLOC_000753	PJ15_1023	JSZD01000006:388058-388451	MMP	OTA	OK	45.0925	58.7432	0.381534	0.850641	0.2962	0.827713	no
XLOC_000754	XLOC_000754	PJ15_1024	JSZD01000006:388494-389247	MMP	OTA	OK	50.0238	69.406	0.472444	1.16003	0.10205	0.602853	no
XLOC_000755	XLOC_000755	PJ15_1025	JSZD01000006:389325-390375	MMP	OTA	OK	101.315	111.447	0.137512	0.375479	0.5863	0.969782	no
XLOC_000756	XLOC_000756	PJ15_1029,PJ15_1030	JSZD01000006:394064-395913	MMP	OTA	OK	133.813	124.486	-0.104232	-0.14913	0.88125	0.971791	no
XLOC_000757	XLOC_000757	PJ15_1034	JSZD01000006:398365-400218	MMP	OTA	OK	86.0022	98.7658	0.199637	0.264286	0.85465	0.971791	no
XLOC_000758	XLOC_000758	PJ15_1035	JSZD01000006:400218-401385	MMP	OTA	OK	46.3362	55.8178	0.268585	0.617313	0.30115	0.827713	no
XLOC_000759	XLOC_000759	PJ15_1036	JSZD01000006:401405-404345	MMP	OTA	OK	25.9504	28.7021	0.145397	0.341752	0.5679	0.961164	no
XLOC_000760	XLOC_000760	PJ15_1037	JSZD01000006:404477-404927	MMP	OTA	OK	19.0727	14.6485	-0.380754	-0.497476	0.6053	0.971791	no
XLOC_000761	XLOC_000761	PJ15_1045	JSZD01000006:410971-413131	MMP	OTA	NOTEST	1.50726	1.19948	-0.329518	0	1	1	no
XLOC_000762	XLOC_000762	PJ15_1049	JSZD01000006:415599-416289	MMP	OTA	OK	45.4031	74.0487	0.705684	1.73135	0.0191	0.267667	no
XLOC_000763	XLOC_000763	PJ15_1050	JSZD01000006:417028-417142	MMP	OTA	NOTEST	0	0	0	0	1	1	no
XLOC_000764	XLOC_000764	PJ15_1051	JSZD01000006:417478-417973	MMP	OTA	OK	17.3313	16.7674	-0.0477148	-0.0670264	0.9372	0.979675	no
XLOC_000765	XLOC_000765	PJ15_1053	JSZD01000006:418948-419545	MMP	OTA	OK	174.908	107.572	-0.701297	-2.15503	0.00895	0.166483	no
XLOC_000766	XLOC_000766	PJ15_1054	JSZD01000006:419877-420999	MMP	OTA	OK	160.043	151.67	-0.07752	-0.203793	0.7609	0.971791	no
XLOC_000767	XLOC_000767	PJ15_1055	JSZD01000006:421115-421445	MMP	OTA	OK	198.366	274.487	0.468569	1.85442	0.1082	0.615372	no
XLOC_000768	XLOC_000768	PJ15_1056	JSZD01000006:421558-421918	MMP	OTA	NOTEST	#NAME?	#NAME?	inf	0	1	1	no
XLOC_000769	XLOC_000769	PJ15_1060	JSZD01000006:423718-424933	MMP	OTA	OK	62.8532	55.9868	-0.166899	-0.35928	0.5194	0.952673	no
XLOC_000770	XLOC_000770	PJ15_1062	JSZD01000006:425489-425813	MMP	OTA	OK	133.323	103.542	-0.364715	-1.17643	0.2607	0.804358	no
XLOC_000771	XLOC_000771	PJ15_1065	JSZD01000006:427337-428132	MMP	OTA	OK	281.786	318.36	0.17606	0.453441	0.49405	0.946109	no
XLOC_000772	XLOC_000772	PJ15_1068	JSZD01000006:430491-430947	MMP	OTA	OK	23.3458	21.018	-0.151538	-0.24934	0.78825	0.971791	no
XLOC_000773	XLOC_000773	PJ15_1072	JSZD01000006:433100-433766	MMP	OTA	OK	55.9238	46.2588	-0.273733	-0.615377	0.34805	0.860977	no
XLOC_000774	XLOC_000774	PJ15_1073	JSZD01000006:433843-434464	MMP	OTA	OK	349.884	362.281	0.0502331	0.180885	0.8458	0.971791	no
XLOC_000775	XLOC_000775	PJ15_1074	JSZD01000006:434553-435036	MMP	OTA	NOTEST	10.9791	11.431	0.0581887	0	1	1	no
XLOC_000776	XLOC_000776	PJ15_1075	JSZD01000006:435103-437266	MMP	OTA	OK	182.15	204.03	0.163648	0.400922	0.54575	0.959188	no
XLOC_000777	XLOC_000777	PJ15_1076	JSZD01000006:437556-438702	MMP	OTA	OK	677.597	368.359	-0.879317	-2.15439	0.0025	0.0665054	no
XLOC_000778	XLOC_000778	PJ15_1077	JSZD01000006:438820-439816	MMP	OTA	OK	15.6006	10.3124	-0.597221	-1.00521	0.15615	0.700146	no
XLOC_000779	XLOC_000779	PJ15_1080	JSZD01000006:442993-443569	MMP	OTA	OK	73.683	59.3041	-0.313202	-0.761255	0.2972	0.827713	no
XLOC_000780	XLOC_000780	PJ15_1082	JSZD01000006:444726-445407	MMP	OTA	OK	63.0349	63.5356	0.0114152	0.0250695	0.97285	0.989145	no
XLOC_000781	XLOC_000781	PJ15_1083	JSZD01000006:445520-446069	MMP	OTA	NOTEST	11.0197	6.31987	-0.802116	0	1	1	no
XLOC_000782	XLOC_000782	PJ15_1086	JSZD01000006:447223-447589	MMP	OTA	OK	1582.34	1404.08	-0.17243	-0.598558	0.51375	0.951652	no
XLOC_000783	XLOC_000783	PJ15_1087	JSZD01000006:447603-447906	MMP	OTA	OK	674.754	704.12	0.0614599	0.248728	0.81495	0.971791	no
XLOC_000784	XLOC_000784	PJ15_1088	JSZD01000006:448063-449746	MMP	OTA	OK	1057.44	960.559	-0.138624	-0.263906	0.6633	0.971791	no
XLOC_000785	XLOC_000785	PJ15_1089	JSZD01000006:449861-450542	MMP	OTA	OK	84.8579	88.5164	0.0608959	0.14238	0.8134	0.971791	no
XLOC_000786	XLOC_000786	PJ15_1090	JSZD01000006:450551-450992	MMP	OTA	OK	17.7669	31.5358	0.827801	1.27854	0.1533	0.699749	no
XLOC_000787	XLOC_000787	PJ15_1091	JSZD01000006:451058-451568	MMP	OTA	OK	8.78473	16.0298	0.867686	0.903975	0.18445	0.738831	no
XLOC_000788	XLOC_000788	PJ15_1092,PJ15_1093	JSZD01000006:451574-453409	MMP	OTA	OK	107.127	127.735	0.253821	0.350746	0.83725	0.971791	no
XLOC_000789	XLOC_000789	PJ15_1094	JSZD01000006:453452-454049	MMP	OTA	OK	150.65	205.768	0.449816	1.29808	0.0839	0.553205	no
XLOC_000790	XLOC_000790	PJ15_1095	JSZD01000006:454156-455116	MMP	OTA	NOTEST	1.28702	2.69061	1.0639	0	1	1	no
XLOC_000791	XLOC_000791	PJ15_1096,PJ15_1097,PJ15_1098	JSZD01000006:455120-456779	MMP	OTA	OK	22.1749	15.2549	-0.539659	-0.780176	0.63115	0.971791	no
XLOC_000792	XLOC_000792	PJ15_1099	JSZD01000006:456790-457405	MMP	OTA	OK	74.7494	77.0328	0.043411	0.110091	0.88055	0.971791	no
XLOC_000793	XLOC_000793	PJ15_1100	JSZD01000006:457439-458213	MMP	OTA	OK	48.325	66.1031	0.451948	1.00557	0.10325	0.604756	no
XLOC_000794	XLOC_000794	PJ15_1101	JSZD01000006:458237-458582	MMP	OTA	OK	81.0199	68.3352	-0.245648	-0.607018	0.4659	0.939495	no
XLOC_000795	XLOC_000795	PJ15_1102	JSZD01000006:458939-459245	MMP	OTA	OK	535.408	366.78	-0.545724	-2.09107	0.03715	0.382955	no
XLOC_000796	XLOC_000796	PJ15_1103	JSZD01000006:459446-460430	MMP	OTA	NOTEST	6.43578	4.43825	-0.536123	0	1	1	no
XLOC_000797	XLOC_000797	PJ15_1104	JSZD01000006:460434-461196	MMP	OTA	NOTEST	7.6679	10.0653	0.392483	0	1	1	no
XLOC_000798	XLOC_000798	PJ15_1105	JSZD01000006:461205-462213	MMP	OTA	OK	19.751	22.2655	0.172886	0.355889	0.59435	0.970077	no
XLOC_000799	XLOC_000799	PJ15_1106,PJ15_1107	JSZD01000006:462215-464368	MMP	OTA	OK	118.072	152.239	0.366665	0.674024	0.8305	0.971791	no
XLOC_000800	XLOC_000800	PJ15_1108	JSZD01000006:464382-465012	MMP	OTA	OK	31.7597	46.614	0.553566	1.16271	0.0901	0.566383	no
XLOC_000801	XLOC_000801	PJ15_1109,PJ15_1110	JSZD01000006:465059-466726	MMP	OTA	OK	66.7878	83.1201	0.315612	0.510904	0.82265	0.971791	no
XLOC_000802	XLOC_000802	PJ15_1111	JSZD01000006:466743-467379	MMP	OTA	OK	44.3406	62.0766	0.485422	1.23073	0.12055	0.644626	no
XLOC_000803	XLOC_000803	PJ15_1112,PJ15_1113	JSZD01000006:467553-469256	MMP	OTA	OK	175.422	181.718	0.0508708	0.082415	0.8961	0.971791	no
XLOC_000804	XLOC_000804	PJ15_1116	JSZD01000006:473275-474313	MMP	OTA	OK	314.9	350.098	0.152865	0.388459	0.5684	0.961164	no
XLOC_000805	XLOC_000805	PJ15_1117	JSZD01000006:474526-475678	MMP	OTA	OK	132.91	110.079	-0.271915	-0.842327	0.28915	0.821306	no
XLOC_000806	XLOC_000806	PJ15_1118	JSZD01000006:475779-475992	MMP	OTA	OK	1919.19	1770.39	-0.116425	-0.56561	0.6395	0.971791	no
XLOC_000807	XLOC_000807	PJ15_1124	JSZD01000006:479138-479423	MMP	OTA	OK	73.4771	89.1528	0.278987	0.761182	0.48625	0.946109	no
XLOC_000808	XLOC_000808	PJ15_1125	JSZD01000006:479616-480237	MMP	OTA	OK	15.9811	29.8044	0.899155	1.7324	0.06865	0.508503	no
XLOC_000809	XLOC_000809	PJ15_1126	JSZD01000006:480531-481314	MMP	OTA	OK	58.6546	56.5681	-0.0522562	-0.134026	0.85235	0.971791	no
XLOC_000810	XLOC_000810	PJ15_1127,PJ15_1128	JSZD01000006:481567-483819	MMP	OTA	OK	82.0115	50.609	-0.696432	-1.08077	0.76465	0.971791	no
XLOC_000811	XLOC_000811	PJ15_1129	JSZD01000006:483852-484824	MMP	OTA	OK	25.0678	16.6653	-0.588989	-1.20714	0.08875	0.566383	no
XLOC_000812	XLOC_000812	PJ15_1130	JSZD01000006:485050-485986	MMP	OTA	NOTEST	7.04279	5.0026	-0.493468	0	1	1	no
XLOC_000813	XLOC_000813	PJ15_1139	JSZD01000006:493825-493942	MMP	OTA	NOTEST	0	0	0	0	1	1	no
XLOC_000814	XLOC_000814	PJ15_1141	JSZD01000006:494746-496207	MMP	OTA	OK	51.9955	55.7146	0.0996691	0.205838	0.69645	0.971791	no
XLOC_000815	XLOC_000815	PJ15_1142	JSZD01000006:496310-496694	MMP	OTA	OK	17.9975	22.364	0.31338	0.418159	0.6458	0.971791	no
XLOC_000816	XLOC_000816	PJ15_1143	JSZD01000006:496981-499231	MMP	OTA	OK	29.7568	39.3216	0.402104	0.836409	0.12425	0.650657	no
XLOC_000817	XLOC_000817	PJ15_1144	JSZD01000006:499306-500416	MMP	OTA	OK	66.2397	83.3935	0.33224	0.787386	0.20295	0.748652	no
XLOC_000818	XLOC_000818	PJ15_1146	JSZD01000006:501615-502761	MMP	OTA	OK	49.3047	99.198	1.00859	2.40719	0.0003	0.0107565	yes
XLOC_000819	XLOC_000819	PJ15_1148	JSZD01000006:504045-504285	MMP	OTA	NOTEST	0	3.773	inf	0	1	1	no
XLOC_000820	XLOC_000820	PJ15_1149,PJ15_1150	JSZD01000006:504518-505696	MMP	OTA	OK	768.018	890.277	0.213113	0.412628	0.8639	0.971791	no
XLOC_000821	XLOC_000821	PJ15_1153	JSZD01000006:508914-509826	MMP	OTA	OK	59.9279	94.3307	0.654501	1.63251	0.0148	0.230284	no
XLOC_000822	XLOC_000822	PJ15_1155	JSZD01000006:510259-511591	MMP	OTA	OK	21.2317	20.8123	-0.0287799	-0.0571201	0.927	0.979666	no
XLOC_000823	XLOC_000823	PJ15_1156	JSZD01000006:511592-512255	MMP	OTA	OK	48.9455	35.4882	-0.463837	-0.84723	0.11315	0.63048	no
XLOC_000824	XLOC_000824	PJ15_1157	JSZD01000006:512355-512721	MMP	OTA	OK	47.3674	50.6386	0.0963438	0.208132	0.8016	0.971791	no
XLOC_000825	XLOC_000825	PJ15_1158	JSZD01000006:512808-514587	MMP	OTA	OK	44.6895	46.7072	0.0637094	0.133876	0.8022	0.971791	no
XLOC_000826	XLOC_000826	PJ15_1159	JSZD01000006:514635-515349	MMP	OTA	OK	20.6789	19.8865	-0.0563716	-0.093719	0.8814	0.971791	no
XLOC_000827	XLOC_000827	PJ15_1161	JSZD01000006:516364-516925	MMP	OTA	OK	698.378	809.518	0.213055	0.756979	0.4134	0.910732	no
XLOC_000828	XLOC_000828	PJ15_1164	JSZD01000006:518935-519868	MMP	OTA	OK	105.451	76.096	-0.470686	-1.27435	0.0696	0.508947	no
XLOC_000829	XLOC_000829	PJ15_1166	JSZD01000006:521004-521847	MMP	OTA	OK	31.9915	22.9916	-0.476585	-0.963075	0.137	0.671164	no
XLOC_000830	XLOC_000830	PJ15_1168	JSZD01000006:523218-523839	MMP	OTA	OK	107.49	89.6968	-0.261067	-0.735986	0.3429	0.857046	no
XLOC_000831	XLOC_000831	PJ15_1169	JSZD01000006:523933-524887	MMP	OTA	NOTEST	7.71372	6.7183	-0.19933	0	1	1	no
XLOC_000832	XLOC_000832	PJ15_1170,PJ15_1171,PJ15_1172	JSZD01000006:524896-527554	MMP	OTA	NOTEST	3.66426	4.24034	0.210658	0	1	1	no
XLOC_000833	XLOC_000833	PJ15_1173	JSZD01000006:527836-528820	MMP	OTA	OK	16.0508	14.6632	-0.130442	-0.236786	0.722	0.971791	no
XLOC_000834	XLOC_000834	PJ15_1175	JSZD01000006:530593-530782	MMP	OTA	OK	106.201	170.98	0.68702	2.3636	0.21145	0.759256	no
XLOC_000835	XLOC_000835	PJ15_1176	JSZD01000006:531104-531686	MMP	OTA	OK	31.2051	56.661	0.860576	2.34268	0.03975	0.398035	no
XLOC_000836	XLOC_000836	PJ15_1177	JSZD01000006:531802-534442	MMP	OTA	OK	168.784	186.827	0.146523	0.328737	0.59715	0.970077	no
XLOC_000837	XLOC_000837	PJ15_1178	JSZD01000006:534701-535067	MMP	OTA	OK	101.576	119.41	0.233363	0.572355	0.42545	0.912501	no
XLOC_000838	XLOC_000838	PJ15_1179	JSZD01000006:535165-535636	MMP	OTA	NOTEST	7.34805	7.22445	-0.0244731	0	1	1	no
XLOC_000839	XLOC_000839	PJ15_1180	JSZD01000006:535771-540277	MMP	OTA	OK	45.9828	37.2066	-0.305536	-0.64327	0.2468	0.788867	no
XLOC_000840	XLOC_000840	PJ15_1181	JSZD01000006:540326-542987	MMP	OTA	OK	75.4186	59.8537	-0.333479	-0.730454	0.19675	0.738831	no
XLOC_000841	XLOC_000841	PJ15_1184	JSZD01000006:545225-545678	MMP	OTA	OK	104.544	94.224	-0.149939	-0.362203	0.59225	0.970077	no
XLOC_000842	XLOC_000842	PJ15_1185	JSZD01000006:545812-546364	MMP	OTA	OK	37.0252	46.6937	0.334719	0.778662	0.33415	0.856188	no
XLOC_000843	XLOC_000843	PJ15_1186,PJ15_1187	JSZD01000006:546404-547176	MMP	OTA	OK	77.7658	85.2365	0.132335	0.204593	0.85625	0.971791	no
XLOC_000844	XLOC_000844	PJ15_1188	JSZD01000006:547202-548501	MMP	OTA	OK	130.592	123.34	-0.0824305	-0.195434	0.7429	0.971791	no
XLOC_000845	XLOC_000845	PJ15_1189	JSZD01000006:548557-549331	MMP	OTA	OK	30.7066	36.953	0.267146	0.599445	0.38245	0.886768	no
XLOC_000846	XLOC_000846	PJ15_1191	JSZD01000006:550044-551079	MMP	OTA	OK	37.0007	22.7751	-0.700097	-1.50368	0.01915	0.267667	no
XLOC_000847	XLOC_000847	PJ15_1192	JSZD01000006:551154-552171	MMP	OTA	OK	477.312	228.442	-1.06311	-2.35384	5e-05	0.00220893	yes
XLOC_000848	XLOC_000848	PJ15_1194	JSZD01000006:553244-553796	MMP	OTA	OK	21.4231	20.0238	-0.0974568	-0.154828	0.81065	0.971791	no
XLOC_000849	XLOC_000849	PJ15_1195	JSZD01000006:553975-554746	MMP	OTA	OK	28.6627	83.1514	1.53657	2.99478	5e-05	0.00220893	yes
XLOC_000850	XLOC_000850	PJ15_1198,PJ15_1199	JSZD01000006:555964-558500	MMP	OTA	OK	21.1748	23.579	0.155153	0.199142	0.8597	0.971791	no
XLOC_000851	XLOC_000851	PJ15_1204	JSZD01000006:561780-563034	MMP	OTA	OK	119.177	148.254	0.314959	0.764476	0.2196	0.761923	no
XLOC_000852	XLOC_000852	PJ15_1205	JSZD01000006:563276-564515	MMP	OTA	OK	186.908	142.15	-0.394918	-0.85624	0.1311	0.657893	no
XLOC_000853	XLOC_000853	PJ15_1217	JSZD01000006:574028-574502	MMP	OTA	NOTEST	11.5012	9.88809	-0.218018	0	1	1	no
XLOC_000854	XLOC_000854	PJ15_1218	JSZD01000006:574582-575998	MMP	OTA	OK	139.514	146.78	0.0732528	0.176603	0.7733	0.971791	no
XLOC_000855	XLOC_000855	PJ15_1220	JSZD01000006:577267-578374	MMP	OTA	OK	282.811	287.815	0.0253031	0.0647881	0.9248	0.979014	no
XLOC_000856	XLOC_000856	PJ15_1221	JSZD01000006:578419-582274	MMP	OTA	OK	26.0641	22.4831	-0.213222	-0.482327	0.4108	0.909826	no
XLOC_000857	XLOC_000857	PJ15_1222	JSZD01000006:582388-583597	MMP	OTA	OK	50.7088	51.2292	0.0147293	0.040141	0.9481	0.984465	no
XLOC_000858	XLOC_000858	PJ15_1225	JSZD01000006:585223-586417	MMP	OTA	OK	14.3503	12.7736	-0.167916	-0.297937	0.6231	0.971791	no
XLOC_000859	XLOC_000859	PJ15_1227	JSZD01000006:586538-588152	MMP	OTA	OK	22.6651	22.8416	0.011188	0.012327	0.8255	0.971791	no
XLOC_000860	XLOC_000860	PJ15_1228	JSZD01000006:588188-588407	MMP	OTA	OK	122.374	73.5549	-0.7344	-1.90334	0.1604	0.702276	no
XLOC_000861	XLOC_000861	PJ15_1231	JSZD01000006:590746-591358	MMP	OTA	OK	497.776	553.869	0.154049	0.436633	0.5586	0.959188	no
XLOC_000862	XLOC_000862	PJ15_1232	JSZD01000006:591563-594005	MMP	OTA	NOTEST	4.62299	3.20955	-0.526455	0	1	1	no
XLOC_000863	XLOC_000863	PJ15_1233	JSZD01000006:594038-594164	MMP	OTA	NOTEST	0	0	0	0	1	1	no
XLOC_000864	XLOC_000864	PJ15_1235	JSZD01000006:594974-596063	MMP	OTA	OK	79.5238	69.9508	-0.185047	-0.576523	0.4896	0.946109	no
XLOC_000865	XLOC_000865	PJ15_1236,PJ15_1237,PJ15_1238	JSZD01000006:596069-602279	MMP	OTA	OK	53.1895	66.3495	0.318944	0.450299	0.83725	0.971791	no
XLOC_000866	XLOC_000866	PJ15_1239	JSZD01000006:602357-603140	MMP	OTA	OK	19.0743	25.9307	0.443032	0.830534	0.19835	0.740148	no
XLOC_000867	XLOC_000867	PJ15_1240	JSZD01000006:603221-604271	MMP	OTA	OK	66.0172	55.4942	-0.250504	-0.60259	0.34155	0.857046	no
XLOC_000868	XLOC_000868	PJ15_1241	JSZD01000006:604453-605869	MMP	OTA	OK	775.552	630.882	-0.297854	-0.555624	0.32995	0.855172	no
XLOC_000869	XLOC_000869	PJ15_1242	JSZD01000006:606184-606739	MMP	OTA	OK	146.543	160.353	0.129929	0.370916	0.61585	0.971791	no
XLOC_000870	XLOC_000870	PJ15_1243	JSZD01000006:606955-608188	MMP	OTA	OK	13.8451	10.0197	-0.466539	-0.767279	0.17705	0.73741	no
XLOC_000871	XLOC_000871	PJ15_1244	JSZD01000006:608200-609217	MMP	OTA	OK	15.3705	16.0799	0.0650857	0.115502	0.8598	0.971791	no
XLOC_000872	XLOC_000872	PJ15_1245	JSZD01000006:609361-609715	MMP	OTA	OK	17.0431	14.825	-0.20115	-0.239618	0.816	0.971791	no
XLOC_000873	XLOC_000873	PJ15_1247	JSZD01000006:612216-612636	MMP	OTA	OK	51.746	15.7795	-1.7134	-2.52622	0.00835	0.158907	no
XLOC_000874	XLOC_000874	PJ15_1248	JSZD01000006:612805-615385	MMP	OTA	OK	519.983	593.754	0.191402	0.320415	0.5493	0.959188	no
XLOC_000875	XLOC_000875	PJ15_1250	JSZD01000006:616520-616943	MMP	OTA	OK	351.242	309.698	-0.181602	-0.587843	0.4784	0.943593	no
XLOC_000876	XLOC_000876	PJ15_1253	JSZD01000006:618854-619733	MMP	OTA	OK	21.6796	33.474	0.626704	1.2005	0.04205	0.405141	no
XLOC_000877	XLOC_000877	PJ15_1254	JSZD01000006:619827-621348	MMP	OTA	OK	23.1084	23.4959	0.0239926	0.0515689	0.93725	0.979675	no
XLOC_000878	XLOC_000878	PJ15_1255	JSZD01000006:621441-622269	MMP	OTA	NOTEST	2.00333	6.50746	1.6997	0	1	1	no
XLOC_000879	XLOC_000879	PJ15_1256	JSZD01000006:622305-623280	MMP	OTA	NOTEST	5.88295	10.1349	0.784721	0	1	1	no
XLOC_000880	XLOC_000880	PJ15_1257	JSZD01000006:623575-624535	MMP	OTA	NOTEST	5.47162	6.58875	0.268036	0	1	1	no
XLOC_000881	XLOC_000881	PJ15_1259	JSZD01000006:625669-626602	MMP	OTA	OK	9.42719	10.8579	0.203849	0.277631	0.59765	0.970077	no
XLOC_000882	XLOC_000882	PJ15_1260	JSZD01000006:626816-627896	MMP	OTA	OK	11.7975	15.8366	0.424791	0.743764	0.2548	0.796017	no
XLOC_000883	XLOC_000883	PJ15_1261	JSZD01000006:627938-628670	MMP	OTA	OK	21.1039	24.5298	0.217031	0.395053	0.51965	0.952673	no
XLOC_000884	XLOC_000884	PJ15_1266	JSZD01000006:635076-636018	MMP	OTA	OK	50.2095	56.5044	0.170402	0.400938	0.52765	0.955209	no
XLOC_000885	XLOC_000885	PJ15_1267	JSZD01000006:636102-636891	MMP	OTA	OK	119.812	143.508	0.26036	0.609086	0.30705	0.833855	no
XLOC_000886	XLOC_000886	PJ15_1268	JSZD01000006:636918-639327	MMP	OTA	OK	311.817	361.444	0.213071	0.345727	0.49155	0.946109	no
XLOC_000887	XLOC_000887	PJ15_1269	JSZD01000006:639519-639693	MMP	OTA	OK	215.908	394.846	0.87087	5.23682	0.07495	0.523479	no
XLOC_000888	XLOC_000888	PJ15_1270	JSZD01000006:639736-640555	MMP	OTA	OK	85.6675	186.288	1.12071	3.51829	5e-05	0.00220893	yes
XLOC_000889	XLOC_000889	PJ15_1275	JSZD01000006:643553-646027	MMP	OTA	OK	20.2632	22.1233	0.126704	0.144729	0.18175	0.738831	no
XLOC_000890	XLOC_000890	PJ15_1278	JSZD01000006:647792-649064	MMP	OTA	OK	56.999	50.0105	-0.188707	-0.427141	0.467	0.940482	no
XLOC_000891	XLOC_000891	PJ15_1279	JSZD01000006:649096-650017	MMP	OTA	OK	14.8056	12.4989	-0.244347	-0.393317	0.50835	0.949176	no
XLOC_000892	XLOC_000892	PJ15_1280	JSZD01000006:650051-651257	MMP	OTA	OK	9.74639	7.96744	-0.290752	-0.423097	0.44195	0.919583	no
XLOC_000893	XLOC_000893	PJ15_1281	JSZD01000006:651309-652722	MMP	OTA	OK	19.7691	14.408	-0.456381	-0.90915	0.14655	0.686079	no
XLOC_000894	XLOC_000894	PJ15_1282	JSZD01000006:652786-654325	MMP	OTA	OK	17.0838	12.2525	-0.479552	-0.949122	0.13335	0.665137	no
XLOC_000895	XLOC_000895	PJ15_1283	JSZD01000006:654409-656086	MMP	OTA	OK	5.61054	10.4161	0.892604	1.39238	0.02115	0.283507	no
XLOC_000896	XLOC_000896	PJ15_1284,PJ15_1285	JSZD01000006:656324-657655	MMP	OTA	OK	54.8342	61.7163	0.170576	0.252176	0.85935	0.971791	no
XLOC_000897	XLOC_000897	PJ15_1286	JSZD01000006:657895-658762	MMP	OTA	OK	24.7485	24.0114	-0.0436212	-0.0916207	0.89045	0.971791	no
XLOC_000898	XLOC_000898	PJ15_1287	JSZD01000006:658971-660027	MMP	OTA	NOTEST	0.831382	2.27363	1.45142	0	1	1	no
XLOC_000899	XLOC_000899	PJ15_1290,PJ15_1291	JSZD01000006:662476-664958	MMP	OTA	NOTEST	5.8491	6.29369	0.105691	0	1	1	no
XLOC_000900	XLOC_000900	PJ15_1292	JSZD01000006:665024-666017	MMP	OTA	NOTEST	0	2.54084	inf	0	1	1	no
XLOC_000901	XLOC_000901	PJ15_1294	JSZD01000006:667878-668649	MMP	OTA	NOTEST	6.17368	7.63396	0.306302	0	1	1	no
XLOC_000902	XLOC_000902	PJ15_1295	JSZD01000006:668794-669349	MMP	OTA	NOTEST	6.07608	6.43623	0.0830757	0	1	1	no
XLOC_000903	XLOC_000903	PJ15_1296	JSZD01000006:669399-670512	MMP	OTA	OK	20.6319	15.3121	-0.430199	-0.451204	0.78835	0.971791	no
XLOC_000904	XLOC_000904	PJ15_1300	JSZD01000006:672751-674035	MMP	OTA	NOTEST	3.09243	3.52628	0.189407	0	1	1	no
XLOC_000905	XLOC_000905	PJ15_1301	JSZD01000006:674208-675582	MMP	OTA	NOTEST	2.10859	2.50226	0.246948	0	1	1	no
XLOC_000906	XLOC_000906	PJ15_1302,PJ15_1303	JSZD01000006:675631-676467	MMP	OTA	NOTEST	0	1.98567	inf	0	1	1	no
XLOC_000907	XLOC_000907	PJ15_1304	JSZD01000006:676651-679075	MMP	OTA	OK	70.9955	35.6151	-0.995238	-1.9116	0.0001	0.00405574	yes
XLOC_000908	XLOC_000908	PJ15_1305	JSZD01000006:679091-680420	MMP	OTA	OK	32.8996	18.9295	-0.797438	-1.48394	0.00525	0.114942	no
XLOC_000909	XLOC_000909	PJ15_1306	JSZD01000006:680438-681899	MMP	OTA	OK	24.7647	15.4676	-0.67904	-1.22965	0.0196	0.270896	no
XLOC_000910	XLOC_000910	PJ15_1307	JSZD01000006:681919-682759	MMP	OTA	OK	18.3704	5.29629	-1.79433	-1.99914	0.0065	0.131811	no
XLOC_000911	XLOC_000911	PJ15_1308	JSZD01000006:683047-683677	MMP	OTA	OK	16.6059	3.24893	-2.35366	-1.69337	0.0147	0.230176	no
XLOC_000912	XLOC_000912	PJ15_1309	JSZD01000006:683689-684415	MMP	OTA	OK	25.5995	2.77074	-3.20777	-2.46607	0.05165	0.448358	no
XLOC_000913	XLOC_000913	PJ15_1310	JSZD01000006:684425-684839	MMP	OTA	OK	26.2606	7.6425	-1.78078	-2.10355	0.11755	0.637634	no
XLOC_000914	XLOC_000914	PJ15_1311	JSZD01000006:684871-686224	MMP	OTA	OK	22.2637	5.62666	-1.98434	-2.97585	0.00025	0.00937121	yes
XLOC_000915	XLOC_000915	PJ15_1312	JSZD01000006:686265-687051	MMP	OTA	OK	14.5926	4.00645	-1.86483	-1.69856	0.01425	0.224551	no
XLOC_000916	XLOC_000916	PJ15_1313	JSZD01000006:687055-688405	MMP	OTA	OK	15.4294	4.09386	-1.91415	-2.59941	0.0012	0.0357687	yes
XLOC_000917	XLOC_000917	PJ15_1314	JSZD01000006:688413-689622	MMP	OTA	OK	11.5457	5.4888	-1.0728	-1.41166	0.0115	0.196214	no
XLOC_000918	XLOC_000918	PJ15_1316	JSZD01000006:689725-690522	MMP	OTA	OK	12.7433	4.37067	-1.54381	-1.34379	0.49375	0.946109	no
XLOC_000919	XLOC_000919	PJ15_1317	JSZD01000006:690524-691247	MMP	OTA	OK	21.5846	3.07231	-2.8126	-2.17558	0.0105	0.182522	no
XLOC_000920	XLOC_000920	PJ15_1319	JSZD01000006:692462-693419	MMP	OTA	NOTEST	11.092	10.7959	-0.0390374	0	1	1	no
XLOC_000921	XLOC_000921	PJ15_1320	JSZD01000006:693523-694975	MMP	OTA	OK	14.0298	8.71075	-0.687628	-1.15782	0.04025	0.398206	no
XLOC_000922	XLOC_000922	PJ15_1321	JSZD01000006:695045-696161	MMP	OTA	OK	30.5547	26.2528	-0.218923	-0.471647	0.4622	0.936817	no
XLOC_000923	XLOC_000923	PJ15_1322,PJ15_1323	JSZD01000006:696225-698825	MMP	OTA	OK	13.4169	11.8909	-0.174193	-0.215964	0.84575	0.971791	no
XLOC_000924	XLOC_000924	PJ15_1324	JSZD01000006:698870-699983	MMP	OTA	OK	18.9353	15.5398	-0.28511	-0.497469	0.35255	0.863573	no
XLOC_000925	XLOC_000925	PJ15_1327	JSZD01000006:702024-703209	MMP	OTA	OK	15.1577	13.4925	-0.167886	-0.312751	0.618	0.971791	no
XLOC_000926	XLOC_000926	PJ15_1329	JSZD01000006:705592-705832	MMP	OTA	NOTEST	18.4978	19.1238	0.0480161	0	1	1	no
XLOC_000927	XLOC_000927	PJ15_1330	JSZD01000006:705860-706487	MMP	OTA	OK	70.7062	71.0272	0.0065346	0.0196591	0.97295	0.989145	no
XLOC_000928	XLOC_000928	PJ15_1332	JSZD01000006:707819-712532	MMP	OTA	OK	22.0415	20.111	-0.132236	-0.282121	0.6026	0.970594	no
XLOC_000929	XLOC_000929	PJ15_1333	JSZD01000006:712601-715799	MMP	OTA	OK	20.5812	20.5441	-0.00260179	-0.00490127	0.9916	0.992402	no
XLOC_000930	XLOC_000930	PJ15_1334	JSZD01000006:715999-717184	MMP	OTA	NOTEST	3.77089	3.44287	-0.131296	0	1	1	no
XLOC_000931	XLOC_000931	PJ15_1335	JSZD01000006:717187-717655	MMP	OTA	NOTEST	6.00863	4.57951	-0.391845	0	1	1	no
XLOC_000932	XLOC_000932	PJ15_1336	JSZD01000006:717665-718259	MMP	OTA	NOTEST	4.22888	6.47037	0.613571	0	1	1	no
XLOC_000933	XLOC_000933	PJ15_1338	JSZD01000006:719499-720693	MMP	OTA	NOTEST	3.44088	6.51756	0.921556	0	1	1	no
XLOC_000934	XLOC_000934	PJ15_1339	JSZD01000006:720842-722483	MMP	OTA	NOTEST	7.09941	5.85572	-0.277851	0	1	1	no
XLOC_000935	XLOC_000935	PJ15_1340	JSZD01000006:722521-723988	MMP	OTA	NOTEST	7.73195	4.50543	-0.779167	0	1	1	no
XLOC_000936	XLOC_000936	PJ15_1341	JSZD01000006:724000-724792	MMP	OTA	NOTEST	4.42485	4.37285	-0.0170552	0	1	1	no
XLOC_000937	XLOC_000937	PJ15_1342	JSZD01000006:724801-725602	MMP	OTA	NOTEST	9.85246	4.21329	-1.22554	0	1	1	no
XLOC_000938	XLOC_000938	PJ15_1343	JSZD01000006:725618-726434	MMP	OTA	NOTEST	6.01942	5.49974	-0.130261	0	1	1	no
XLOC_000939	XLOC_000939	PJ15_1344	JSZD01000006:726467-726989	MMP	OTA	OK	21.5305	28.8907	0.424223	0.749384	0.3023	0.827713	no
XLOC_000940	XLOC_000940	PJ15_1345	JSZD01000006:727022-728246	MMP	OTA	NOTEST	6.46371	7.52777	0.21986	0	1	1	no
XLOC_000941	XLOC_000941	PJ15_1346	JSZD01000006:728332-729544	MMP	OTA	NOTEST	6.81673	7.25653	0.0902006	0	1	1	no
XLOC_000942	XLOC_000942	PJ15_1347	JSZD01000006:729571-730504	MMP	OTA	OK	10.5402	12.1366	0.203461	0.318429	0.6352	0.971791	no
XLOC_000943	XLOC_000943	PJ15_1348,PJ15_1349	JSZD01000006:730515-732340	MMP	OTA	OK	9.49301	21.0034	1.14568	1.42212	0.5871	0.969782	no
XLOC_000944	XLOC_000944	PJ15_1350	JSZD01000006:732357-732657	MMP	OTA	NOTEST	2.76892	2.12292	-0.383273	0	1	1	no
XLOC_000945	XLOC_000945	PJ15_1351	JSZD01000006:732682-732988	MMP	OTA	OK	2.66345	20.2975	2.92994	1.34799	0.19185	0.738831	no
XLOC_000946	XLOC_000946	PJ15_1353	JSZD01000006:734134-734941	MMP	OTA	OK	56.4359	60.5554	0.101643	0.238403	0.7137	0.971791	no
XLOC_000947	XLOC_000947	PJ15_1355	JSZD01000006:736696-738088	MMP	OTA	OK	60.4806	45.6005	-0.407423	-1.0332	0.11715	0.637634	no
XLOC_000948	XLOC_000948	PJ15_1356	JSZD01000006:738187-739750	MMP	OTA	OK	32.4243	12.2713	-1.40178	-2.80199	5e-05	0.00220893	yes
XLOC_000949	XLOC_000949	PJ15_1357	JSZD01000006:739812-741189	MMP	OTA	OK	32.3634	7.72375	-2.06699	-3.45073	5e-05	0.00220893	yes
XLOC_000950	XLOC_000950	PJ15_1359	JSZD01000006:742315-743602	MMP	OTA	NOTEST	4.12212	4.78235	0.214332	0	1	1	no
XLOC_000951	XLOC_000951	PJ15_1360	JSZD01000006:743845-744520	MMP	OTA	OK	13.6576	13.1577	-0.0537967	-0.0802131	0.9368	0.979675	no
XLOC_000952	XLOC_000952	PJ15_1361	JSZD01000006:744591-746286	MMP	OTA	NOTEST	3.52158	6.67232	0.921968	0	1	1	no
XLOC_000953	XLOC_000953	PJ15_1362	JSZD01000006:746396-746978	MMP	OTA	OK	5.81753	18.8812	1.69847	1.72448	0.03195	0.343671	no
XLOC_000954	XLOC_000954	PJ15_1368	JSZD01000006:753902-754904	MMP	OTA	OK	52.9793	41.3932	-0.356034	-0.781546	0.19065	0.738831	no
XLOC_000955	XLOC_000955	PJ15_1370,PJ15_1371	JSZD01000006:758632-760308	MMP	OTA	NOTEST	6.4277	9.12971	0.506267	0	1	1	no
XLOC_000956	XLOC_000956	PJ15_1372	JSZD01000006:760390-761179	MMP	OTA	NOTEST	1.92072	1.99109	0.0519107	0	1	1	no
XLOC_000957	XLOC_000957	PJ15_1373	JSZD01000006:761222-763025	MMP	OTA	NOTEST	3.21783	3.88522	0.271911	0	1	1	no
XLOC_000958	XLOC_000958	PJ15_1375	JSZD01000006:763798-764956	MMP	OTA	NOTEST	1.99205	3.52894	0.824984	0	1	1	no
XLOC_000959	XLOC_000959	PJ15_1376	JSZD01000006:765033-766350	MMP	OTA	NOTEST	1.33338	2.34677	0.815583	0	1	1	no
XLOC_000960	XLOC_000960	PJ15_1377,PJ15_1378	JSZD01000006:766387-767709	MMP	OTA	NOTEST	7.27681	6.30509	-0.206789	0	1	1	no
XLOC_000961	XLOC_000961	PJ15_1379	JSZD01000006:767756-769040	MMP	OTA	NOTEST	2.10746	2.0003	-0.0752915	0	1	1	no
XLOC_000962	XLOC_000962	PJ15_1380	JSZD01000006:769097-770252	MMP	OTA	NOTEST	2.22667	2.01656	-0.142994	0	1	1	no
XLOC_000963	XLOC_000963	PJ15_1387	JSZD01000006:777168-778014	MMP	OTA	OK	110.671	108.027	-0.0348881	-0.0925153	0.8927	0.971791	no
XLOC_000964	XLOC_000964	PJ15_1388	JSZD01000006:778175-779393	MMP	OTA	NOTEST	4.33556	6.82498	0.654606	0	1	1	no
XLOC_000965	XLOC_000965	PJ15_1391	JSZD01000006:782389-783541	MMP	OTA	NOTEST	10.4838	9.39119	-0.158784	0	1	1	no
XLOC_000966	XLOC_000966	PJ15_1392	JSZD01000006:783631-784408	MMP	OTA	NOTEST	6.52634	8.67995	0.411412	0	1	1	no
XLOC_000967	XLOC_000967	PJ15_1394	JSZD01000006:785850-787263	MMP	OTA	NOTEST	1.46717	1.62745	0.14957	0	1	1	no
XLOC_000968	XLOC_000968	PJ15_1395	JSZD01000006:787492-788359	MMP	OTA	NOTEST	5.68238	5.71181	0.00745133	0	1	1	no
XLOC_000969	XLOC_000969	PJ15_1396	JSZD01000006:788391-789294	MMP	OTA	NOTEST	1.82491	2.52721	0.469717	0	1	1	no
XLOC_000970	XLOC_000970	PJ15_1397	JSZD01000006:789312-790044	MMP	OTA	NOTEST	0.732288	0.56294	-0.37943	0	1	1	no
XLOC_000971	XLOC_000971	PJ15_1399	JSZD01000006:791757-792342	MMP	OTA	OK	47.4276	30.9223	-0.617081	-1.76861	0.1589	0.700234	no
XLOC_000972	XLOC_000972	PJ15_1403	JSZD01000006:796171-796861	MMP	OTA	NOTEST	6.89425	3.05271	-1.1753	0	1	1	no
XLOC_000973	XLOC_000973	PJ15_1404	JSZD01000006:796872-797304	MMP	OTA	OK	18.5125	5.31225	-1.8011	-1.42865	0.08965	0.566383	no
XLOC_000974	XLOC_000974	PJ15_1407	JSZD01000006:799397-800546	MMP	OTA	NOTEST	7.1887	10.895	0.599869	0	1	1	no
XLOC_000975	XLOC_000975	PJ15_1408	JSZD01000006:800672-801563	MMP	OTA	OK	21.9735	27.8602	0.342445	0.653989	0.27005	0.808338	no
XLOC_000976	XLOC_000976	PJ15_1409	JSZD01000006:801761-802748	MMP	OTA	OK	17.624	26.5372	0.590473	1.05251	0.0493	0.440318	no
XLOC_000977	XLOC_000977	PJ15_1410	JSZD01000006:802773-803958	MMP	OTA	NOTEST	2.63672	2.11746	-0.316413	0	1	1	no
XLOC_000978	XLOC_000978	PJ15_1413,PJ15_1414,PJ15_1415	JSZD01000006:805983-811487	MMP	OTA	OK	70.1458	70.458	0.00640791	0.00944348	0.9087	0.971791	no
XLOC_000979	XLOC_000979	PJ15_1416	JSZD01000006:811782-813072	MMP	OTA	OK	18.931	29.2912	0.629714	1.43436	0.0415	0.405141	no
XLOC_000980	XLOC_000980	PJ15_1417	JSZD01000006:813165-815265	MMP	OTA	OK	19.2376	19.8242	0.0433325	0.0931276	0.87685	0.971791	no
XLOC_000981	XLOC_000981	PJ15_1420	JSZD01000006:819390-819804	MMP	OTA	OK	19.848	27.6919	0.480472	0.701907	0.36485	0.87465	no
XLOC_000982	XLOC_000982	PJ15_1421	JSZD01000006:819883-822121	MMP	OTA	OK	13.9634	14.479	0.0523108	0.112484	0.86255	0.971791	no
XLOC_000983	XLOC_000983	PJ15_1422	JSZD01000006:822193-822604	MMP	OTA	NOTEST	5.43506	2.73353	-0.991529	0	1	1	no
XLOC_000984	XLOC_000984	PJ15_1423	JSZD01000006:823184-823523	MMP	OTA	OK	83.1503	75.0205	-0.148435	-0.381126	0.66805	0.971791	no
XLOC_000985	XLOC_000985	PJ15_1424	JSZD01000006:824610-827820	MMP	OTA	OK	49.4888	56.3969	0.188512	0.606645	0.45995	0.936078	no
XLOC_000986	XLOC_000986	PJ15_1425,PJ15_1426	JSZD01000006:827837-829969	MMP	OTA	OK	71.0242	57.7382	-0.298784	-0.526859	0.8322	0.971791	no
XLOC_000987	XLOC_000987	PJ15_1427	JSZD01000006:829987-832051	MMP	OTA	OK	42.0586	44.5124	0.0818055	0.254768	0.7509	0.971791	no
XLOC_000988	XLOC_000988	PJ15_1428	JSZD01000006:832164-832947	MMP	OTA	NOTEST	14.2286	15.9892	0.168302	0	1	1	no
XLOC_000989	XLOC_000989	PJ15_1429,PJ15_1430	JSZD01000006:833514-838841	MMP	OTA	OK	60.7667	58.0703	-0.0654821	-0.120566	0.89365	0.971791	no
XLOC_000990	XLOC_000990	PJ15_1431	JSZD01000006:838846-840772	MMP	OTA	NOTEST	4.90759	7.62255	0.63526	0	1	1	no
XLOC_000991	XLOC_000991	PJ15_1432	JSZD01000006:840803-841982	MMP	OTA	NOTEST	5.31924	2.23772	-1.24919	0	1	1	no
XLOC_000992	XLOC_000992	PJ15_1433	JSZD01000006:842041-843319	MMP	OTA	OK	15.7855	19.3948	0.297067	0.693685	0.39595	0.894594	no
XLOC_000993	XLOC_000993	PJ15_1434	JSZD01000006:843330-845697	MMP	OTA	OK	16.7364	15.6093	-0.100589	-0.227583	0.7289	0.971791	no
XLOC_000994	XLOC_000994	PJ15_1436	JSZD01000006:846534-848565	MMP	OTA	NOTEST	9.15848	8.46945	-0.11284	0	1	1	no
XLOC_000995	XLOC_000995	PJ15_1437	JSZD01000006:848765-849683	MMP	OTA	OK	25.7237	19.0593	-0.432602	-0.913717	0.2161	0.761923	no
XLOC_000996	XLOC_000996	PJ15_1439	JSZD01000006:850724-850853	MMP	OTA	NOTEST	0	0	0	0	1	1	no
XLOC_000997	XLOC_000997	PJ15_1442	JSZD01000006:854167-854785	MMP	OTA	OK	46.6571	69.0248	0.565019	1.4604	0.0683	0.508503	no
XLOC_000998	XLOC_000998	PJ15_1443	JSZD01000006:856740-857673	MMP	OTA	NOTEST	8.36033	7.93838	-0.0747155	0	1	1	no
XLOC_000999	XLOC_000999	PJ15_1449	JSZD01000006:860729-861329	MMP	OTA	OK	243.085	242.528	-0.00331418	-0.0115571	0.99085	0.992402	no
XLOC_001000	XLOC_001000	PJ15_1450	JSZD01000006:862438-862600	MMP	OTA	OK	305.748	424.408	0.47311	3.51314	0.33585	0.856218	no
XLOC_001001	XLOC_001001	PJ15_1452	JSZD01000006:864892-865102	MMP	OTA	OK	946.8	#NAME?	inf	#NAME?	5e-05	0.00220893	yes
XLOC_001002	XLOC_001002	PJ15_1454	JSZD01000006:866668-867373	MMP	OTA	OK	13.6892	11.7429	-0.221248	-0.316066	0.6317	0.971791	no
XLOC_001003	XLOC_001003	PJ15_1455	JSZD01000006:867378-868362	MMP	OTA	OK	9.10678	12.5272	0.460054	0.711113	0.2984	0.827713	no
XLOC_001004	XLOC_001004	PJ15_1456	JSZD01000006:868429-868771	MMP	OTA	OK	12.2491	28.3494	1.21064	1.3531	0.14565	0.685631	no
XLOC_001005	XLOC_001005	PJ15_1457	JSZD01000006:868909-869230	MMP	OTA	OK	16.8981	24.1497	0.51515	0.625963	0.55225	0.959188	no
XLOC_001006	XLOC_001006	PJ15_1458	JSZD01000006:869289-869724	MMP	OTA	OK	133.599	191.718	0.521068	1.78094	0.0705	0.509947	no
XLOC_001007	XLOC_001007	PJ15_1459	JSZD01000006:869825-870146	MMP	OTA	OK	759.98	628.574	-0.273879	-1.00269	0.2797	0.810278	no
XLOC_001008	XLOC_001008	PJ15_1463	JSZD01000006:872834-873392	MMP	OTA	OK	30.3657	26.1461	-0.215848	-0.428181	0.5807	0.968428	no
XLOC_001009	XLOC_001009	PJ15_1464	JSZD01000006:873500-875513	MMP	OTA	OK	228.161	240.565	0.0763774	0.223451	0.7778	0.971791	no
XLOC_001010	XLOC_001010	PJ15_1465,PJ15_1466	JSZD01000006:875754-876241	MMP	OTA	NOTEST	0	4.58674	inf	0	1	1	no
XLOC_001011	XLOC_001011	PJ15_1467	JSZD01000006:876483-879780	MMP	OTA	NOTEST	2.50272	1.72998	-0.532745	0	1	1	no
XLOC_001012	XLOC_001012	PJ15_1468,PJ15_1469	JSZD01000006:880269-881174	MMP	OTA	NOTEST	4.50349	2.42167	-0.895043	0	1	1	no
XLOC_001013	XLOC_001013	PJ15_1470	JSZD01000006:881245-881437	MMP	OTA	NOTEST	10.3299	0	#NAME?	0	1	1	no
XLOC_001014	XLOC_001014	PJ15_1471	JSZD01000006:881715-882036	MMP	OTA	OK	468.421	708.351	0.596659	2.31258	0.01875	0.266595	no
XLOC_001015	XLOC_001015	PJ15_1472	JSZD01000006:882043-883192	MMP	OTA	OK	155.789	204.751	0.394273	1.50649	0.12935	0.653086	no
XLOC_001016	XLOC_001016	PJ15_1473	JSZD01000006:883331-887855	MMP	OTA	OK	6.02674	10.0617	0.739425	1.34715	0.008	0.153426	no
XLOC_001017	XLOC_001017	PJ15_1475	JSZD01000006:890460-890586	MMP	OTA	NOTEST	0	0	0	0	1	1	no
XLOC_001018	XLOC_001018	PJ15_1476	JSZD01000006:891633-891801	MMP	OTA	NOTEST	0	13.8548	inf	0	1	1	no
XLOC_001019	XLOC_001019	PJ15_1477	JSZD01000006:891899-892415	MMP	OTA	NOTEST	6.80478	2.63252	-1.37011	0	1	1	no
XLOC_001020	XLOC_001020	PJ15_1478	JSZD01000006:892502-893420	MMP	OTA	OK	33.4348	42.0612	0.331142	0.715039	0.25825	0.801415	no
XLOC_001021	XLOC_001021	PJ15_1479	JSZD01000006:893472-894588	MMP	OTA	NOTEST	4.28421	2.67312	-0.680504	0	1	1	no
XLOC_001022	XLOC_001022	PJ15_1480	JSZD01000006:895663-896062	MMP	OTA	NOTEST	4.07824	4.18935	0.038778	0	1	1	no
XLOC_001023	XLOC_001023	PJ15_1481	JSZD01000006:896063-896432	MMP	OTA	NOTEST	1.77284	5.46365	1.62381	0	1	1	no
XLOC_001024	XLOC_001024	PJ15_1483	JSZD01000006:896862-897567	MMP	OTA	OK	89.2958	64.6209	-0.466591	-1.69313	0.1289	0.65265	no
XLOC_001025	XLOC_001025	PJ15_1484,PJ15_1485	JSZD01000006:897604-898350	MMP	OTA	NOTEST	4.03288	7.57248	0.908957	0	1	1	no
XLOC_001026	XLOC_001026	PJ15_1486	JSZD01000006:898353-898689	MMP	OTA	NOTEST	0	0	0	0	1	1	no
XLOC_001027	XLOC_001027	PJ15_1487	JSZD01000006:898815-899766	MMP	OTA	OK	9.52735	12.3364	0.37278	0.555974	0.372	0.883301	no
XLOC_001028	XLOC_001028	PJ15_1488	JSZD01000006:899782-900574	MMP	OTA	NOTEST	1.69356	2.18936	0.370455	0	1	1	no
XLOC_001029	XLOC_001029	PJ15_1489	JSZD01000006:900676-901066	MMP	OTA	NOTEST	1.88171	8.89572	2.24106	0	1	1	no
XLOC_001030	XLOC_001030	PJ15_1490	JSZD01000006:901122-901338	MMP	OTA	OK	34.0079	46.5149	0.451824	0.791881	0.59745	0.970077	no
XLOC_001031	XLOC_001031	PJ15_1491	JSZD01000006:901357-902464	MMP	OTA	OK	58.4568	70.5862	0.272015	0.695326	0.29915	0.827713	no
XLOC_001032	XLOC_001032	PJ15_1492	JSZD01000006:902476-903817	MMP	OTA	NOTEST	0	0.490171	inf	0	1	1	no
XLOC_001033	XLOC_001033	PJ15_1493,PJ15_1494	JSZD01000006:903855-905713	MMP	OTA	NOTEST	1.12383	0.219195	-2.35814	0	1	1	no
XLOC_001034	XLOC_001034	PJ15_1495,PJ15_1496	JSZD01000006:905772-906850	MMP	OTA	NOTEST	1.85297	3.42658	0.886927	0	1	1	no
XLOC_001035	XLOC_001035	PJ15_1497	JSZD01000006:906893-907130	MMP	OTA	OK	751.598	605.566	-0.311677	-1.33531	0.2325	0.77457	no
XLOC_001036	XLOC_001036	PJ15_1498	JSZD01000006:907295-907469	MMP	OTA	NOTEST	0	0	0	0	1	1	no
XLOC_001037	XLOC_001037	PJ15_1503	JSZD01000006:913506-913749	MMP	OTA	OK	28.149	6.24601	-2.17208	-1.74431	0.2694	0.808338	no
XLOC_001038	XLOC_001038	PJ15_1504	JSZD01000006:913939-914191	MMP	OTA	OK	92.1246	100.969	0.132254	0.381811	0.7427	0.971791	no
XLOC_001039	XLOC_001039	PJ15_1505	JSZD01000006:914424-914904	MMP	OTA	OK	27.1609	22.6375	-0.262815	-0.420241	0.5072	0.949021	no
XLOC_001040	XLOC_001040	PJ15_1506,PJ15_1507	JSZD01000006:914921-916408	MMP	OTA	NOTEST	5.4891	0.996734	-2.46129	0	1	1	no
XLOC_001041	XLOC_001041	PJ15_1508	JSZD01000006:916625-917009	MMP	OTA	NOTEST	2.01075	1.57834	-0.349321	0	1	1	no
XLOC_001042	XLOC_001042	PJ15_1509	JSZD01000006:917083-917206	MMP	OTA	NOTEST	0	0	0	0	1	1	no
XLOC_001043	XLOC_001043	PJ15_1510	JSZD01000006:917560-917812	MMP	OTA	NOTEST	19.0634	0	#NAME?	0	1	1	no
XLOC_001044	XLOC_001044	PJ15_1519	JSZD01000006:924293-925310	MMP	OTA	NOTEST	5.4749	5.16507	-0.0840449	0	1	1	no
XLOC_001045	XLOC_001045	PJ15_1520	JSZD01000006:925677-927666	MMP	OTA	OK	10.5863	7.66113	-0.466575	-0.8078	0.15025	0.690927	no
XLOC_001046	XLOC_001046	PJ15_1521	JSZD01000006:927668-928586	MMP	OTA	OK	21.2005	19.3285	-0.133369	-0.255631	0.687	0.971791	no
XLOC_001047	XLOC_001047	PJ15_1522	JSZD01000006:928599-929559	MMP	OTA	OK	33.5391	36.2168	0.110818	0.238771	0.70605	0.971791	no
XLOC_001048	XLOC_001048	PJ15_1523	JSZD01000006:929637-929940	MMP	OTA	OK	438.166	499.768	0.189781	0.721016	0.46335	0.938075	no
XLOC_001049	XLOC_001049	PJ15_1524	JSZD01000006:929942-932045	MMP	OTA	OK	272.694	285.91	0.0682785	0.142093	0.8146	0.971791	no
XLOC_001050	XLOC_001050	PJ15_1525	JSZD01000006:932239-932809	MMP	OTA	OK	207.406	287.016	0.468672	1.4787	0.07015	0.508948	no
XLOC_001051	XLOC_001051	PJ15_1529	JSZD01000006:937854-938079	MMP	OTA	OK	1505.93	1297.78	-0.214601	-1.32419	0.40055	0.900055	no
XLOC_001052	XLOC_001052	PJ15_1531	JSZD01000006:939386-939788	MMP	OTA	OK	40.365	67.7088	0.746238	1.66491	0.0466	0.422755	no
XLOC_001053	XLOC_001053	PJ15_1532	JSZD01000006:939790-941962	MMP	OTA	OK	28.5783	22.558	-0.341279	-0.775911	0.1987	0.740337	no
XLOC_001054	XLOC_001054	PJ15_1534	JSZD01000006:944820-945750	MMP	OTA	OK	492.662	375.931	-0.390131	-0.86881	0.1554	0.700146	no
XLOC_001055	XLOC_001055	PJ15_1535	JSZD01000006:945885-946716	MMP	OTA	OK	58.2259	46.891	-0.312348	-0.706798	0.2585	0.801415	no
XLOC_001056	XLOC_001056	PJ15_1536	JSZD01000006:946825-947596	MMP	OTA	OK	70.6609	80.5779	0.189472	0.381746	0.45845	0.935041	no
XLOC_001057	XLOC_001057	PJ15_1538	JSZD01000006:948173-948533	MMP	OTA	OK	297.261	198.382	-0.583449	-1.59653	0.0244	0.301289	no
XLOC_001058	XLOC_001058	PJ15_1542	JSZD01000006:951590-952766	MMP	OTA	OK	301.116	325.2	0.111006	0.217173	0.69195	0.971791	no
XLOC_001059	XLOC_001059	PJ15_1547	JSZD01000006:956995-958447	MMP	OTA	OK	26.4477	27.5046	0.0565319	0.134298	0.8482	0.971791	no
XLOC_001060	XLOC_001060	PJ15_1548	JSZD01000006:958900-959938	MMP	OTA	OK	14.6508	18.2043	0.313307	0.595521	0.3731	0.883301	no
XLOC_001061	XLOC_001061	PJ15_1550	JSZD01000006:961119-961563	MMP	OTA	OK	49.1493	37.6259	-0.385444	-0.814294	0.29865	0.827713	no
XLOC_001062	XLOC_001062	PJ15_1551,PJ15_1552	JSZD01000006:962610-964915	MMP	OTA	OK	70.952	84.9986	0.260595	0.313342	0.8405	0.971791	no
XLOC_001063	XLOC_001063	PJ15_1558	JSZD01000006:969369-969873	MMP	OTA	OK	31.6969	26.6096	-0.252394	-0.498222	0.5561	0.959188	no
XLOC_001064	XLOC_001064	PJ15_1559	JSZD01000006:970052-971060	MMP	OTA	OK	19.8848	14.8757	-0.418711	-0.776489	0.2156	0.761923	no
XLOC_001065	XLOC_001065	PJ15_1562	JSZD01000006:971973-972333	MMP	OTA	NOTEST	5.41903	7.1012	0.390028	0	1	1	no
XLOC_001066	XLOC_001066	PJ15_1563	JSZD01000006:972373-972739	MMP	OTA	NOTEST	3.34381	2.56109	-0.384734	0	1	1	no
XLOC_001067	XLOC_001067	PJ15_1564	JSZD01000006:972767-974201	MMP	OTA	OK	18.328	12.8408	-0.513319	-0.905984	0.08165	0.543016	no
XLOC_001068	XLOC_001068	PJ15_1565	JSZD01000006:974345-974924	MMP	OTA	NOTEST	5.06884	5.16713	0.0277074	0	1	1	no
XLOC_001069	XLOC_001069	PJ15_1566	JSZD01000006:975035-976001	MMP	OTA	OK	35.0129	33.5924	-0.0597511	-0.130083	0.83555	0.971791	no
XLOC_001070	XLOC_001070	PJ15_1567	JSZD01000006:976017-976662	MMP	OTA	OK	35.9215	45.9208	0.354297	0.73203	0.23695	0.777473	no
XLOC_001071	XLOC_001071	PJ15_1570	JSZD01000006:978972-979569	MMP	OTA	NOTEST	1.77551	6.76048	1.9289	0	1	1	no
XLOC_001072	XLOC_001072	PJ15_1572	JSZD01000006:980633-981560	MMP	OTA	OK	17.1488	6.94161	-1.30477	-1.8165	0.00525	0.114942	no
XLOC_001073	XLOC_001073	PJ15_1573	JSZD01000006:981797-982694	MMP	OTA	NOTEST	2.83707	2.64345	-0.101983	0	1	1	no
XLOC_001074	XLOC_001074	PJ15_1574	JSZD01000006:982721-983801	MMP	OTA	NOTEST	3.55167	5.2087	0.552424	0	1	1	no
XLOC_001075	XLOC_001075	PJ15_1575	JSZD01000006:983971-984886	MMP	OTA	OK	12.2177	11.8937	-0.0387796	-0.0590998	0.94685	0.984465	no
XLOC_001076	XLOC_001076	PJ15_1576	JSZD01000006:985008-985782	MMP	OTA	OK	7.40324	17.743	1.26103	1.62484	0.03185	0.343671	no
XLOC_001077	XLOC_001077	PJ15_1577	JSZD01000006:985944-986853	MMP	OTA	OK	36.181	39.1627	0.114249	0.250039	0.6957	0.971791	no
XLOC_001078	XLOC_001078	PJ15_1578	JSZD01000006:987015-988314	MMP	OTA	OK	13.6941	7.71105	-0.828553	-1.37842	0.0347	0.363762	no
XLOC_001079	XLOC_001079	PJ15_1579	JSZD01000006:988318-988930	MMP	OTA	OK	66.1177	54.2854	-0.28447	-0.692085	0.34365	0.857046	no
XLOC_001080	XLOC_001080	PJ15_1581	JSZD01000006:989670-989898	MMP	OTA	OK	5451.37	5917.2	0.118296	0.592571	0.6722	0.971791	no
XLOC_001081	XLOC_001081	PJ15_1582	JSZD01000006:990216-990528	MMP	OTA	OK	336.971	364.65	0.11389	0.467524	0.6682	0.971791	no
XLOC_001082	XLOC_001082	PJ15_1583	JSZD01000006:990803-991256	MMP	OTA	OK	528.659	434.006	-0.284622	-0.810493	0.26285	0.805813	no
XLOC_001083	XLOC_001083	PJ15_1584	JSZD01000006:991481-992432	MMP	OTA	OK	10.6987	14.3289	0.42149	0.718599	0.33065	0.855172	no
XLOC_001084	XLOC_001084	PJ15_1585	JSZD01000006:992552-993467	MMP	OTA	OK	56.4561	64.0545	0.182169	0.445376	0.49455	0.946109	no
XLOC_001085	XLOC_001085	PJ15_1589	JSZD01000006:998907-999501	MMP	OTA	OK	300.959	323.269	0.103165	0.373725	0.68845	0.971791	no
XLOC_001086	XLOC_001086	PJ15_1590,PJ15_1591	JSZD01000006:999863-1003165	MMP	OTA	OK	15.8248	28.12	0.82941	0.987512	0.71125	0.971791	no
XLOC_001087	XLOC_001087	PJ15_1592	JSZD01000006:1003197-1004004	MMP	OTA	OK	11.7036	19.9864	0.772068	1.17316	0.03765	0.386498	no
XLOC_001088	XLOC_001088	PJ15_1593	JSZD01000006:1004015-1004780	MMP	OTA	OK	19.7837	29.3119	0.567172	1.04808	0.08475	0.553395	no
XLOC_001089	XLOC_001089	PJ15_1594	JSZD01000006:1004814-1006047	MMP	OTA	OK	6.87514	18.5364	1.4309	2.29885	0.001	0.0305432	yes
XLOC_001090	XLOC_001090	PJ15_1595	JSZD01000006:1006407-1007319	MMP	OTA	NOTEST	2.39371	2.77837	0.214989	0	1	1	no
XLOC_001091	XLOC_001091	PJ15_1596	JSZD01000006:1007428-1008373	MMP	OTA	OK	17.2287	11.5998	-0.570706	-0.974984	0.1492	0.689945	no
XLOC_001092	XLOC_001092	PJ15_1597	JSZD01000006:1008645-1009692	MMP	OTA	NOTEST	7.26355	8.91783	0.296019	0	1	1	no
XLOC_001093	XLOC_001093	PJ15_1599	JSZD01000006:1010940-1012308	MMP	OTA	OK	12.5791	10.4431	-0.268474	-0.454457	0.4213	0.912501	no
XLOC_001094	XLOC_001094	PJ15_1600	JSZD01000006:1012346-1013720	MMP	OTA	NOTEST	2.60438	2.74947	0.0782109	0	1	1	no
XLOC_001095	XLOC_001095	PJ15_1601	JSZD01000006:1013984-1015265	MMP	OTA	NOTEST	2.48316	1.66731	-0.574652	0	1	1	no
XLOC_001096	XLOC_001096	PJ15_1602	JSZD01000006:1015297-1016644	MMP	OTA	NOTEST	5.9112	6.49902	0.136771	0	1	1	no
XLOC_001097	XLOC_001097	PJ15_1605	JSZD01000006:1019236-1019917	MMP	OTA	OK	11.15	26.137	1.22906	1.98836	0.01755	0.253911	no
XLOC_001098	XLOC_001098	PJ15_1606	JSZD01000006:1020052-1020508	MMP	OTA	NOTEST	10.4659	10.3063	-0.0221728	0	1	1	no
XLOC_001099	XLOC_001099	PJ15_1607	JSZD01000006:1020578-1021697	MMP	OTA	OK	14.5348	9.94771	-0.547071	-0.949785	0.16635	0.710422	no
XLOC_001100	XLOC_001100	PJ15_1619	JSZD01000006:1034826-1037085	MMP	OTA	NOTEST	7.15742	9.54722	0.415641	0	1	1	no
XLOC_001101	XLOC_001101	PJ15_1620	JSZD01000006:1037218-1038232	MMP	OTA	OK	75.4218	60.1732	-0.32586	-0.737366	0.21725	0.761923	no
XLOC_001102	XLOC_001102	PJ15_1624	JSZD01000006:1044521-1045727	MMP	OTA	NOTEST	4.81157	3.78412	-0.346548	0	1	1	no
XLOC_001103	XLOC_001103	PJ15_1625	JSZD01000006:1046123-1046729	MMP	OTA	OK	61.2692	61.1133	-0.00367613	-0.00867872	0.97705	0.989145	no
XLOC_001104	XLOC_001104	PJ15_1630	JSZD01000006:1053221-1053626	MMP	OTA	OK	32.6175	20.9663	-0.637574	-1.10263	0.2335	0.77457	no
XLOC_001105	XLOC_001105	PJ15_1631	JSZD01000006:1053918-1054506	MMP	OTA	OK	21.429	23.2659	0.118653	0.21169	0.7866	0.971791	no
XLOC_001106	XLOC_001106	PJ15_1634	JSZD01000006:1056889-1057786	MMP	OTA	NOTEST	7.97184	10.3061	0.37051	0	1	1	no
XLOC_001107	XLOC_001107	PJ15_1635	JSZD01000006:1058187-1059003	MMP	OTA	OK	18.6006	22.3075	0.262178	0.48459	0.4598	0.936078	no
XLOC_001108	XLOC_001108	PJ15_1636	JSZD01000006:1059028-1060162	MMP	OTA	OK	44.9409	38.2144	-0.233914	-0.787451	0.4416	0.919583	no
XLOC_001109	XLOC_001109	PJ15_1637	JSZD01000006:1060187-1061036	MMP	OTA	OK	16.3118	12.1346	-0.426792	-0.787727	0.39415	0.893792	no
XLOC_001110	XLOC_001110	PJ15_1638	JSZD01000006:1061247-1062315	MMP	OTA	OK	109.847	94.3939	-0.21873	-0.598572	0.39185	0.89114	no
XLOC_001111	XLOC_001111	PJ15_1639,PJ15_1640	JSZD01000006:1062320-1066864	MMP	OTA	OK	77.5451	56.8433	-0.448046	-0.621759	0.82175	0.971791	no
XLOC_001112	XLOC_001112	PJ15_1641	JSZD01000006:1067050-1067236	MMP	OTA	OK	260.547	186.24	-0.484381	-2.09903	0.2225	0.766664	no
XLOC_001113	XLOC_001113	PJ15_1642	JSZD01000006:1067440-1069318	MMP	OTA	NOTEST	9.38724	10.0018	0.0914813	0	1	1	no
XLOC_001114	XLOC_001114	PJ15_1643	JSZD01000006:1069797-1070496	MMP	OTA	OK	9.39297	10.7274	0.191642	0.239782	0.68875	0.971791	no
XLOC_001115	XLOC_001115	PJ15_1644	JSZD01000006:1070507-1073156	MMP	OTA	OK	15.2423	15.0597	-0.0173926	-0.0341188	0.9549	0.986501	no
XLOC_001116	XLOC_001116	PJ15_1645	JSZD01000006:1073168-1073780	MMP	OTA	OK	14.2494	13.9279	-0.032926	-0.0450223	0.94655	0.984465	no
XLOC_001117	XLOC_001117	PJ15_1646	JSZD01000006:1073789-1075802	MMP	OTA	NOTEST	2.54775	3.17936	0.319514	0	1	1	no
XLOC_001118	XLOC_001118	PJ15_1647	JSZD01000006:1075818-1077516	MMP	OTA	NOTEST	1.8643	2.68384	0.525666	0	1	1	no
XLOC_001119	XLOC_001119	PJ15_1660	JSZD01000006:1091930-1092773	MMP	OTA	OK	227.663	270.245	0.247365	0.69504	0.3392	0.857046	no
XLOC_001120	XLOC_001120	PJ15_1661	JSZD01000006:1093156-1093771	MMP	OTA	NOTEST	9.66044	10.2564	0.0863649	0	1	1	no
XLOC_001121	XLOC_001121	PJ15_1662	JSZD01000006:1093845-1094433	MMP	OTA	OK	33.7363	19.7293	-0.773961	-1.40948	0.0477	0.430693	no
XLOC_001122	XLOC_001122	PJ15_1663	JSZD01000006:1094527-1095631	MMP	OTA	OK	57.6027	51.8017	-0.153137	-0.305301	0.55755	0.959188	no
XLOC_001123	XLOC_001123	PJ15_1664,PJ15_1665	JSZD01000006:1095742-1099356	MMP	OTA	OK	180.053	159.977	-0.170557	-0.214383	0.86535	0.971791	no
XLOC_001124	XLOC_001124	PJ15_1666,PJ15_1667,PJ15_1668	JSZD01000006:1099703-1101530	MMP	OTA	OK	595.946	716.255	0.265292	0.462714	0.7695	0.971791	no
XLOC_001125	XLOC_001125	PJ15_1669	JSZD01000006:1101569-1102109	MMP	OTA	OK	25.317	28.765	0.184204	0.332574	0.6286	0.971791	no
XLOC_001126	XLOC_001126	PJ15_1670	JSZD01000006:1102112-1103090	MMP	OTA	OK	26.6161	26.6258	0.000525419	0.00105022	0.9749	0.989145	no
XLOC_001127	XLOC_001127	PJ15_1674	JSZD01000006:1108104-1109289	MMP	OTA	NOTEST	4.07252	2.55696	-0.671493	0	1	1	no
XLOC_001128	XLOC_001128	PJ15_1677	JSZD01000006:1111384-1112260	MMP	OTA	OK	139.319	135.574	-0.0393169	-0.12555	0.87745	0.971791	no
XLOC_001129	XLOC_001129	PJ15_1678	JSZD01000006:1112398-1113151	MMP	OTA	OK	1315.86	1591.01	0.273934	0.680508	0.3563	0.865415	no
XLOC_001130	XLOC_001130	PJ15_1683	JSZD01000006:1117245-1118427	MMP	OTA	OK	70.7629	63.9507	-0.146033	-0.346077	0.57005	0.961352	no
XLOC_001131	XLOC_001131	PJ15_1687	JSZD01000006:1121477-1123082	MMP	OTA	OK	130.979	169.065	0.368245	0.971885	0.15485	0.700146	no
XLOC_001132	XLOC_001132	PJ15_1690	JSZD01000006:1126112-1126376	MMP	OTA	OK	62.0596	23.8043	-1.38243	-2.23637	0.0757	0.523479	no
XLOC_001133	XLOC_001133	PJ15_1691	JSZD01000006:1126431-1126947	MMP	OTA	OK	93.3844	83.2815	-0.165185	-0.444557	0.57325	0.962811	no
XLOC_001134	XLOC_001134	PJ15_1693	JSZD01000006:1127767-1128049	MMP	OTA	OK	20.5679	16.0926	-0.353995	-0.431907	0.7617	0.971791	no
XLOC_001135	XLOC_001135	PJ15_1694	JSZD01000006:1128196-1129810	MMP	OTA	OK	69.7842	41.8905	-0.736277	-1.76187	0.00495	0.113392	no
XLOC_001136	XLOC_001136	PJ15_1695	JSZD01000006:1129893-1130802	MMP	OTA	OK	139.239	119.949	-0.215142	-0.568011	0.40765	0.906208	no
XLOC_001137	XLOC_001137	PJ15_1696	JSZD01000006:1131126-1132578	MMP	OTA	OK	84.6334	82.44	-0.0378826	-0.0810726	0.8806	0.971791	no
XLOC_001138	XLOC_001138	PJ15_1698	JSZD01000006:1133297-1134824	MMP	OTA	OK	84.4966	87.2013	0.0454565	0.121843	0.8589	0.971791	no
XLOC_001139	XLOC_001139	PJ15_1699	JSZD01000006:1134982-1135420	MMP	OTA	OK	415.861	371.242	-0.163742	-0.488358	0.5165	0.951652	no
XLOC_001140	XLOC_001140	PJ15_1704	JSZD01000006:1139191-1140217	MMP	OTA	OK	53.0542	43.3966	-0.289886	-0.614702	0.27145	0.808338	no
XLOC_001141	XLOC_001141	PJ15_1707	JSZD01000006:1142174-1143308	MMP	OTA	OK	75.8342	85.7001	0.176449	0.371448	0.4909	0.946109	no
XLOC_001142	XLOC_001142	PJ15_1708	JSZD01000006:1143323-1144541	MMP	OTA	OK	71.2206	63.9473	-0.15541	-0.335526	0.54135	0.957814	no
XLOC_001143	XLOC_001143	PJ15_1709,PJ15_1710	JSZD01000006:1144736-1146160	MMP	OTA	OK	17.2959	19.5915	0.179797	0.255013	0.639	0.971791	no
XLOC_001144	XLOC_001144	PJ15_1711	JSZD01000006:1146296-1147754	MMP	OTA	OK	120.637	122.594	0.0232138	0.0635831	0.927	0.979666	no
XLOC_001145	XLOC_001145	PJ15_1712	JSZD01000006:1148010-1148955	MMP	OTA	OK	19.4321	26.1722	0.429593	0.877853	0.18085	0.738831	no
XLOC_001146	XLOC_001146	PJ15_1713	JSZD01000006:1149056-1149641	MMP	OTA	OK	121.675	126.342	0.0543019	0.161646	0.83695	0.971791	no
XLOC_001147	XLOC_001147	PJ15_1714	JSZD01000006:1149761-1151786	MMP	OTA	OK	43.3291	53.5159	0.304632	0.743578	0.23415	0.77457	no
XLOC_001148	XLOC_001148	PJ15_1716	JSZD01000006:1152795-1152975	MMP	OTA	OK	#NAME?	1274.39	inf	#NAME?	5e-05	0.00220893	yes
XLOC_001149	XLOC_001149	PJ15_1718	JSZD01000006:1154449-1155304	MMP	OTA	OK	19.8267	22.041	0.152744	0.299961	0.66195	0.971791	no
XLOC_001150	XLOC_001150	PJ15_1719	JSZD01000006:1155433-1155736	MMP	OTA	OK	96.5457	92.445	-0.0626165	-0.16973	0.85075	0.971791	no
XLOC_001151	XLOC_001151	PJ15_1721	JSZD01000006:1156500-1156932	MMP	OTA	OK	79.9482	107.605	0.428608	1.41388	0.1828	0.738831	no
XLOC_001152	XLOC_001152	PJ15_1723	JSZD01000006:1158413-1158620	MMP	OTA	NOTEST	0	0	0	0	1	1	no
XLOC_001153	XLOC_001153	PJ15_1724	JSZD01000006:1158731-1160177	MMP	OTA	OK	162.318	123.337	-0.396223	-0.946673	0.12805	0.651775	no
XLOC_001154	XLOC_001154	PJ15_1725	JSZD01000006:1160287-1161169	MMP	OTA	OK	25.9099	36.3084	0.4868	1.16383	0.129	0.65265	no
XLOC_001155	XLOC_001155	PJ15_1726	JSZD01000006:1161184-1161676	MMP	OTA	OK	6.64937	11.9726	0.848449	0.73309	0.30615	0.83324	no
XLOC_001156	XLOC_001156	PJ15_1727	JSZD01000006:1161802-1163212	MMP	OTA	OK	112.222	107.6	-0.0606816	-0.147503	0.81215	0.971791	no
XLOC_001157	XLOC_001157	PJ15_1732	JSZD01000006:1169944-1172644	MMP	OTA	NOTEST	7.13169	8.77283	0.298797	0	1	1	no
XLOC_001158	XLOC_001158	PJ15_1733	JSZD01000006:1172724-1175442	MMP	OTA	NOTEST	2.55911	1.79188	-0.514166	0	1	1	no
XLOC_001159	XLOC_001159	PJ15_1739	JSZD01000006:1180078-1181959	MMP	OTA	NOTEST	4.53881	6.28128	0.468744	0	1	1	no
XLOC_001160	XLOC_001160	PJ15_1740	JSZD01000006:1182040-1182511	MMP	OTA	OK	234.778	223.623	-0.070225	-0.198637	0.7894	0.971791	no
XLOC_001161	XLOC_001161	PJ15_1741	JSZD01000006:1182683-1183478	MMP	OTA	NOTEST	10.5959	8.27532	-0.356622	0	1	1	no
XLOC_001162	XLOC_001162	PJ15_1742	JSZD01000006:1183522-1184587	MMP	OTA	OK	58.904	50.151	-0.232086	-0.522098	0.3765	0.885969	no
XLOC_001163	XLOC_001163	PJ15_1744	JSZD01000006:1186085-1187357	MMP	OTA	OK	93.5527	85.1299	-0.136113	-0.378487	0.5961	0.970077	no
XLOC_001164	XLOC_001164	PJ15_1747	JSZD01000006:1189368-1189644	MMP	OTA	OK	153.781	90.5154	-0.764639	-2.33368	0.0379	0.387457	no
XLOC_001165	XLOC_001165	PJ15_1748	JSZD01000006:1189755-1191000	MMP	OTA	OK	13.559	11.6167	-0.223053	-0.389281	0.50745	0.949021	no
XLOC_001166	XLOC_001166	PJ15_1749,PJ15_1750,PJ15_1751	JSZD01000006:1191099-1194762	MMP	OTA	OK	25.5008	23.5257	-0.1163	-0.196943	0.63995	0.971791	no
XLOC_001167	XLOC_001167	PJ15_1752	JSZD01000006:1195089-1196895	MMP	OTA	NOTEST	5.6248	8.18251	0.540742	0	1	1	no
XLOC_001168	XLOC_001168	PJ15_1753	JSZD01000006:1196937-1200189	MMP	OTA	OK	88.7822	85.9063	-0.0475071	-0.0872683	0.8611	0.971791	no
XLOC_001169	XLOC_001169	PJ15_1758	JSZD01000006:1201998-1204939	MMP	OTA	NOTEST	4.22793	3.23708	-0.385255	0	1	1	no
XLOC_001170	XLOC_001170	PJ15_1760	JSZD01000006:1205471-1206344	MMP	OTA	OK	19.1223	21.6871	0.181582	0.359396	0.6127	0.971791	no
XLOC_001171	XLOC_001171	PJ15_1761	JSZD01000006:1206347-1207058	MMP	OTA	OK	48.7778	52.1395	0.0961534	0.208276	0.73445	0.971791	no
XLOC_001172	XLOC_001172	PJ15_1764	JSZD01000006:1209398-1209941	MMP	OTA	OK	25.5734	27.1138	0.0843816	0.152028	0.8364	0.971791	no
XLOC_001173	XLOC_001173	PJ15_1766	JSZD01000006:1210576-1210825	MMP	OTA	OK	282.976	230.639	-0.295046	-1.04325	0.3148	0.840146	no
XLOC_001174	XLOC_001174	PJ15_1767,PJ15_1768	JSZD01000006:1210999-1213440	MMP	OTA	OK	45.1004	48.6525	0.109375	0.143797	0.87915	0.971791	no
XLOC_001175	XLOC_001175	PJ15_1769	JSZD01000006:1213625-1214939	MMP	OTA	OK	59.0143	51.5621	-0.194753	-0.449945	0.44975	0.928625	no
XLOC_001176	XLOC_001176	PJ15_1770	JSZD01000006:1215008-1215641	MMP	OTA	OK	134.928	130.56	-0.047477	-0.114707	0.8558	0.971791	no
XLOC_001177	XLOC_001177	PJ15_1773	JSZD01000006:1216834-1217587	MMP	OTA	NOTEST	10.729	9.09169	-0.238895	0	1	1	no
XLOC_001178	XLOC_001178	PJ15_1774	JSZD01000006:1217675-1218839	MMP	OTA	NOTEST	1.69489	3.27667	0.95104	0	1	1	no
XLOC_001179	XLOC_001179	PJ15_1775	JSZD01000006:1219198-1219399	MMP	OTA	NOTEST	0	0	0	0	1	1	no
XLOC_001180	XLOC_001180	PJ15_1776	JSZD01000006:1219755-1220547	MMP	OTA	OK	17.1402	22.9765	0.422769	0.774195	0.2567	0.797834	no
XLOC_001181	XLOC_001181	PJ15_1777	JSZD01000006:1220604-1221732	MMP	OTA	OK	15.3773	26.823	0.802666	1.65475	0.0171	0.253326	no
XLOC_001182	XLOC_001182	PJ15_0001	JSZD01000007:228-570	MMP	OTA	OK	80.2364	98.4624	0.295316	0.879886	0.40055	0.900055	no
XLOC_001183	XLOC_001183	PJ15_0002	JSZD01000007:624-1017	MMP	OTA	OK	19.7907	15.3937	-0.362479	-0.441158	0.6364	0.971791	no
XLOC_001184	XLOC_001184	PJ15_0003	JSZD01000007:1106-1454	MMP	OTA	OK	50.6057	62.3683	0.301511	0.631361	0.40015	0.900055	no
XLOC_001185	XLOC_001185	PJ15_0004	JSZD01000007:1476-2040	MMP	OTA	OK	65.2194	59.5313	-0.131652	-0.319171	0.66495	0.971791	no
XLOC_001186	XLOC_001186	PJ15_0005	JSZD01000007:2173-3337	MMP	OTA	NOTEST	4.66319	6.15957	0.401513	0	1	1	no
XLOC_001187	XLOC_001187	PJ15_0008	JSZD01000007:5122-6925	MMP	OTA	NOTEST	6.3945	8.86461	0.471226	0	1	1	no
XLOC_001188	XLOC_001188	PJ15_0010	JSZD01000007:9136-10018	MMP	OTA	NOTEST	2.64196	5.85531	1.14814	0	1	1	no
XLOC_001189	XLOC_001189	PJ15_0011	JSZD01000007:10020-11634	MMP	OTA	NOTEST	2.26974	2.24733	-0.0143159	0	1	1	no
XLOC_001190	XLOC_001190	PJ15_0012	JSZD01000007:11743-12904	MMP	OTA	NOTEST	2.16779	3.08321	0.508209	0	1	1	no
XLOC_001191	XLOC_001191	PJ15_0013	JSZD01000007:12914-13748	MMP	OTA	NOTEST	2.78288	3.9657	0.510999	0	1	1	no
XLOC_001192	XLOC_001192	PJ15_0014	JSZD01000007:13818-15777	MMP	OTA	OK	12.6606	12.457	-0.0233958	-0.0428062	0.9294	0.979675	no
XLOC_001193	XLOC_001193	PJ15_0016	JSZD01000007:16647-18113	MMP	OTA	NOTEST	0	0	0	0	1	1	no
XLOC_001194	XLOC_001194	PJ15_0025	JSZD01000007:23238-23637	MMP	OTA	OK	42.2855	37.0609	-0.190266	-0.358266	0.6166	0.971791	no
XLOC_001195	XLOC_001195	PJ15_0028	JSZD01000007:24840-25431	MMP	OTA	OK	43.8073	41.8081	-0.0673892	-0.133775	0.81665	0.971791	no
XLOC_001196	XLOC_001196	PJ15_0029	JSZD01000007:25512-26481	MMP	OTA	OK	45.3585	48.7204	0.103151	0.212873	0.6977	0.971791	no
XLOC_001197	XLOC_001197	PJ15_0030,PJ15_0031	JSZD01000007:26513-28165	MMP	OTA	OK	118.155	116.614	-0.0189353	-0.0260344	0.899	0.971791	no
XLOC_001198	XLOC_001198	PJ15_0032	JSZD01000007:28291-29593	MMP	OTA	NOTEST	7.47172	5.58189	-0.420688	0	1	1	no
XLOC_001199	XLOC_001199	PJ15_0033	JSZD01000007:29625-30177	MMP	OTA	OK	12.1055	12.1542	0.00578283	0.00743031	0.93045	0.979675	no
XLOC_001200	XLOC_001200	PJ15_0034	JSZD01000007:30284-30485	MMP	OTA	OK	64.3425	127.435	0.985919	2.50546	0.13585	0.669406	no
XLOC_001201	XLOC_001201	PJ15_0035	JSZD01000007:30593-31025	MMP	OTA	OK	206.852	148.794	-0.475282	-1.43778	0.07605	0.524088	no
XLOC_001202	XLOC_001202	PJ15_0036	JSZD01000007:31146-32382	MMP	OTA	OK	169.216	186.119	0.137356	0.353929	0.59235	0.970077	no
XLOC_001203	XLOC_001203	PJ15_0037,PJ15_0038	JSZD01000007:32399-33994	MMP	OTA	OK	234.62	284.938	0.280326	0.423597	0.8302	0.971791	no
XLOC_001204	XLOC_001204	PJ15_0039,PJ15_0040	JSZD01000007:34016-36421	MMP	OTA	OK	138.974	169.403	0.285643	0.368776	0.8488	0.971791	no
XLOC_001205	XLOC_001205	PJ15_0041,PJ15_0042	JSZD01000007:36450-38291	MMP	OTA	OK	159.264	179.648	0.173752	0.251851	0.8764	0.971791	no
XLOC_001206	XLOC_001206	PJ15_0043	JSZD01000007:38467-39877	MMP	OTA	OK	112.396	107.75	-0.0609063	-0.127015	0.8164	0.971791	no
XLOC_001207	XLOC_001207	PJ15_0044,PJ15_0045,PJ15_0046	JSZD01000007:40129-41794	MMP	OTA	OK	45.992	46.1279	0.00425628	0.00785676	0.73905	0.971791	no
XLOC_001208	XLOC_001208	PJ15_0047,PJ15_0048	JSZD01000007:41805-42602	MMP	OTA	OK	16.9462	39.3302	1.21467	1.7219	0.5553	0.959188	no
XLOC_001209	XLOC_001209	PJ15_0049	JSZD01000007:42608-44282	MMP	OTA	NOTEST	6.88544	7.17162	0.0587497	0	1	1	no
XLOC_001210	XLOC_001210	PJ15_0050	JSZD01000007:44291-45032	MMP	OTA	OK	20.8353	25.6718	0.301152	0.538725	0.36065	0.868791	no
XLOC_001211	XLOC_001211	PJ15_0051	JSZD01000007:45036-45966	MMP	OTA	NOTEST	7.05277	8.36103	0.24549	0	1	1	no
XLOC_001212	XLOC_001212	PJ15_0052	JSZD01000007:45967-47533	MMP	OTA	NOTEST	6.43919	7.59881	0.238895	0	1	1	no
XLOC_001213	XLOC_001213	PJ15_0053,PJ15_0054,PJ15_0055	JSZD01000007:47542-50922	MMP	OTA	OK	49.5751	42.3805	-0.226215	-0.415712	0.7371	0.971791	no
XLOC_001214	XLOC_001214	PJ15_0056	JSZD01000007:50946-52242	MMP	OTA	OK	14.8457	8.31034	-0.837063	-1.36307	0.01985	0.27132	no
XLOC_001215	XLOC_001215	PJ15_0057,PJ15_0058	JSZD01000007:52243-53997	MMP	OTA	OK	11.8895	11.8313	-0.00707894	-0.00739192	0.50595	0.949021	no
XLOC_001216	XLOC_001216	PJ15_0059	JSZD01000007:53997-54435	MMP	OTA	NOTEST	6.7165	8.68091	0.370137	0	1	1	no
XLOC_001217	XLOC_001217	PJ15_0060,PJ15_0061	JSZD01000007:54443-56392	MMP	OTA	OK	23.1302	22.1148	-0.064766	-0.0807982	0.87645	0.971791	no
XLOC_001218	XLOC_001218	PJ15_0062	JSZD01000007:56406-56841	MMP	OTA	OK	69.1695	50.0618	-0.466425	-1.12613	0.162	0.704373	no
XLOC_001219	XLOC_001219	PJ15_0063	JSZD01000007:56866-57520	MMP	OTA	NOTEST	7.8341	10.322	0.397888	0	1	1	no
XLOC_001220	XLOC_001220	PJ15_0067	JSZD01000007:60535-62094	MMP	OTA	NOTEST	0	0	0	0	1	1	no
XLOC_001221	XLOC_001221	PJ15_0076	JSZD01000007:68550-69177	MMP	OTA	OK	32.1641	39.7407	0.305166	0.747646	0.4108	0.909826	no
XLOC_001222	XLOC_001222	PJ15_0077	JSZD01000007:69353-70625	MMP	OTA	OK	316.961	337.394	0.0901273	0.224803	0.73355	0.971791	no
XLOC_001223	XLOC_001223	PJ15_0078	JSZD01000007:70697-73445	MMP	OTA	OK	70.5422	68.3943	-0.0446097	-0.0920089	0.8647	0.971791	no
XLOC_001224	XLOC_001224	PJ15_0079	JSZD01000007:73475-74402	MMP	OTA	OK	343.082	283.755	-0.273907	-0.655833	0.2968	0.827713	no
XLOC_001225	XLOC_001225	PJ15_0080	JSZD01000007:74575-75331	MMP	OTA	OK	310.466	346.977	0.160401	0.408018	0.53675	0.956026	no
XLOC_001226	XLOC_001226	PJ15_0084	JSZD01000007:78908-79907	MMP	OTA	OK	76.5774	68.9925	-0.15048	-0.452597	0.5732	0.962811	no
XLOC_001227	XLOC_001227	PJ15_0085	JSZD01000007:79910-80669	MMP	OTA	OK	42.0772	39.3425	-0.0969513	-0.204292	0.74705	0.971791	no
XLOC_001228	XLOC_001228	PJ15_0086	JSZD01000007:80813-81656	MMP	OTA	OK	14.7624	20.8067	0.495121	0.894825	0.19725	0.738831	no
XLOC_001229	XLOC_001229	PJ15_0089	JSZD01000007:83667-85635	MMP	OTA	OK	13.7449	14.1848	0.0454497	0.100053	0.8767	0.971791	no
XLOC_001230	XLOC_001230	PJ15_0090,PJ15_0091	JSZD01000007:85989-87536	MMP	OTA	OK	50.7981	67.0456	0.400367	0.774787	0.8084	0.971791	no
XLOC_001231	XLOC_001231	PJ15_0092	JSZD01000007:87666-88473	MMP	OTA	OK	31.8763	37.0676	0.217676	0.570323	0.5123	0.951652	no
XLOC_001232	XLOC_001232	PJ15_0097	JSZD01000007:92560-94630	MMP	OTA	NOTEST	5.96807	7.34434	0.299369	0	1	1	no
XLOC_001233	XLOC_001233	PJ15_0098	JSZD01000007:94763-96173	MMP	OTA	OK	69.8611	76.2332	0.12593	0.307993	0.6221	0.971791	no
XLOC_001234	XLOC_001234	PJ15_0099	JSZD01000007:96198-97011	MMP	OTA	OK	33.942	32.9945	-0.0408447	-0.0954903	0.90265	0.971791	no
XLOC_001235	XLOC_001235	PJ15_0101	JSZD01000007:97709-98201	MMP	OTA	OK	120.916	118.052	-0.0345808	-0.0843256	0.89405	0.971791	no
XLOC_001236	XLOC_001236	PJ15_0102	JSZD01000007:98354-98726	MMP	OTA	OK	83.2799	56.6699	-0.555385	-1.38266	0.1063	0.612514	no
XLOC_001237	XLOC_001237	PJ15_0106	JSZD01000007:103185-103305	MMP	OTA	NOTEST	0	0	0	0	1	1	no
XLOC_001238	XLOC_001238	PJ15_0108	JSZD01000007:103949-105620	MMP	OTA	OK	60.3283	68.3278	0.179638	0.420035	0.48045	0.943593	no
XLOC_001239	XLOC_001239	PJ15_0109	JSZD01000007:105656-106352	MMP	OTA	OK	125.758	148.387	0.238708	0.562652	0.342	0.857046	no
XLOC_001240	XLOC_001240	PJ15_0110	JSZD01000007:106515-107871	MMP	OTA	OK	116.623	121.383	0.057707	0.168727	0.82095	0.971791	no
XLOC_001241	XLOC_001241	PJ15_0111	JSZD01000007:107908-108982	MMP	OTA	OK	75.8643	85.2945	0.169031	0.468931	0.51985	0.952673	no
XLOC_001242	XLOC_001242	PJ15_0115	JSZD01000007:113074-113602	MMP	OTA	OK	131.561	119.407	-0.139836	-0.353926	0.5995	0.970594	no
XLOC_001243	XLOC_001243	PJ15_0119,PJ15_0120	JSZD01000007:117255-119140	MMP	OTA	OK	91.8783	80.7863	-0.185613	-0.250109	0.8595	0.971791	no
XLOC_001244	XLOC_001244	PJ15_0121	JSZD01000007:119149-119662	MMP	OTA	OK	41.0509	34.1271	-0.266498	-0.529061	0.4321	0.915569	no
XLOC_001245	XLOC_001245	PJ15_0124	JSZD01000007:121636-122632	MMP	OTA	OK	38.7689	25.8967	-0.582133	-1.36639	0.0583	0.474449	no
XLOC_001246	XLOC_001246	PJ15_0126	JSZD01000007:123714-124704	MMP	OTA	OK	7.53711	14.8709	0.980409	1.47432	0.03335	0.352677	no
XLOC_001247	XLOC_001247	PJ15_0128,PJ15_0129,PJ15_0130,PJ15_0131	JSZD01000007:126571-130666	MMP	OTA	OK	554.489	424.635	-0.384937	-0.711238	0.8277	0.971791	no
XLOC_001248	XLOC_001248	PJ15_0132	JSZD01000007:130750-131692	MMP	OTA	OK	12.5924	9.88287	-0.349554	-0.552859	0.42925	0.913231	no
XLOC_001249	XLOC_001249	PJ15_0136	JSZD01000007:134657-137393	MMP	OTA	OK	43.8172	51.1767	0.22399	0.528829	0.37585	0.885574	no
XLOC_001250	XLOC_001250	PJ15_0137	JSZD01000007:137538-137946	MMP	OTA	OK	1589.66	1938.88	0.286505	0.742101	0.3046	0.829934	no
XLOC_001251	XLOC_001251	PJ15_0141	JSZD01000007:141233-142451	MMP	OTA	OK	53.8623	56.2532	0.0626607	0.152976	0.81065	0.971791	no
XLOC_001252	XLOC_001252	PJ15_0142	JSZD01000007:142468-142897	MMP	OTA	OK	12.6529	12.7986	0.0165121	0.016767	0.9372	0.979675	no
XLOC_001253	XLOC_001253	PJ15_0149	JSZD01000007:148278-149346	MMP	OTA	OK	30.4693	30.3675	-0.00482883	-0.0111695	0.97445	0.989145	no
XLOC_001254	XLOC_001254	PJ15_0150	JSZD01000007:149413-149956	MMP	OTA	OK	31.1937	18.6963	-0.738504	-1.27538	0.10505	0.611515	no
XLOC_001255	XLOC_001255	PJ15_0151	JSZD01000007:150003-150384	MMP	OTA	NOTEST	9.41729	10.377	0.140003	0	1	1	no
XLOC_001256	XLOC_001256	PJ15_0153	JSZD01000007:150770-150887	MMP	OTA	NOTEST	0	0	0	0	1	1	no
XLOC_001257	XLOC_001257	PJ15_0155	JSZD01000007:152188-153307	MMP	OTA	OK	48.2424	54.1928	0.167798	0.338989	0.50425	0.949021	no
XLOC_001258	XLOC_001258	PJ15_0156	JSZD01000007:153430-154675	MMP	OTA	OK	437.824	374.436	-0.225633	-0.445984	0.4188	0.912501	no
XLOC_001259	XLOC_001259	PJ15_0157	JSZD01000007:154820-157226	MMP	OTA	OK	729.016	662.243	-0.13859	-0.223937	0.6702	0.971791	no
XLOC_001260	XLOC_001260	PJ15_0158,PJ15_0159	JSZD01000007:157399-159521	MMP	OTA	OK	102.464	102.184	-0.00395388	-0.00682343	0.89525	0.971791	no
XLOC_001261	XLOC_001261	PJ15_0163	JSZD01000007:162320-163379	MMP	OTA	OK	1744.05	1284.5	-0.441238	-1.01991	0.166	0.710422	no
XLOC_001262	XLOC_001262	PJ15_0164	JSZD01000007:163826-164855	MMP	OTA	OK	5600.35	5426.7	-0.0454422	-0.0760472	0.90205	0.971791	no
XLOC_001263	XLOC_001263	PJ15_0170	JSZD01000007:170691-172527	MMP	OTA	OK	64.2605	59.8452	-0.102697	-0.250896	0.68565	0.971791	no
XLOC_001264	XLOC_001264	PJ15_0171	JSZD01000007:172771-173203	MMP	OTA	OK	349.242	383.477	0.134911	0.407558	0.5953	0.970077	no
XLOC_001265	XLOC_001265	PJ15_0172	JSZD01000007:173324-173657	MMP	OTA	OK	14.55	18.5907	0.353561	0.361651	0.59825	0.970077	no
XLOC_001266	XLOC_001266	PJ15_0175	JSZD01000007:175052-177182	MMP	OTA	OK	14.8381	15.3768	0.0514495	0.0975577	0.858	0.971791	no
XLOC_001267	XLOC_001267	PJ15_0179	JSZD01000007:180149-180596	MMP	OTA	OK	343.533	384.445	0.162329	0.528305	0.52445	0.955209	no
XLOC_001268	XLOC_001268	PJ15_0180	JSZD01000007:180672-181011	MMP	OTA	OK	104.804	141.714	0.435283	1.38167	0.17115	0.720988	no
XLOC_001269	XLOC_001269	PJ15_0181	JSZD01000007:181035-181392	MMP	OTA	OK	76.8933	116.452	0.598804	1.63	0.06505	0.497091	no
XLOC_001270	XLOC_001270	PJ15_0182	JSZD01000007:181444-181789	MMP	OTA	OK	224.786	186.525	-0.269183	-0.939073	0.347	0.860977	no
XLOC_001271	XLOC_001271	PJ15_0183	JSZD01000007:182185-183772	MMP	OTA	OK	24.7795	30.8804	0.317548	0.695086	0.2439	0.784772	no
XLOC_001272	XLOC_001272	PJ15_0184	JSZD01000007:183931-184267	MMP	OTA	OK	1529.71	1496.25	-0.0319081	-0.116622	0.90385	0.971791	no
XLOC_001273	XLOC_001273	PJ15_0187	JSZD01000007:187179-187563	MMP	OTA	OK	928.602	861.09	-0.108896	-0.414851	0.6725	0.971791	no
XLOC_001274	XLOC_001274	PJ15_0188	JSZD01000007:187583-187946	MMP	OTA	OK	192.324	131.798	-0.545207	-1.58031	0.0571	0.474449	no
XLOC_001275	XLOC_001275	PJ15_0189	JSZD01000007:187990-188527	MMP	OTA	OK	259.482	200.44	-0.372464	-1.03107	0.145	0.684599	no
XLOC_001276	XLOC_001276	PJ15_0190	JSZD01000007:188574-190656	MMP	OTA	OK	182.982	144.313	-0.3425	-0.773435	0.1991	0.740712	no
XLOC_001277	XLOC_001277	PJ15_0191	JSZD01000007:190808-195893	MMP	OTA	OK	70.6012	51.854	-0.445238	-0.898021	0.1071	0.612514	no
XLOC_001278	XLOC_001278	PJ15_0192	JSZD01000007:195905-196361	MMP	OTA	OK	181.494	154.949	-0.228122	-0.665344	0.3872	0.88862	no
XLOC_001279	XLOC_001279	PJ15_0196	JSZD01000007:198892-199258	MMP	OTA	OK	17.1475	20.2748	0.24169	0.298317	0.65105	0.971791	no
XLOC_001280	XLOC_001280	PJ15_0197	JSZD01000007:199673-200177	MMP	OTA	OK	30.0741	33.9125	0.173296	0.312741	0.61725	0.971791	no
XLOC_001281	XLOC_001281	PJ15_0006,PJ15_0007	JSZD01000007:3821-4927	MMP	OTA	OK	22.0011	25.6874	0.22348	0.291476	0.81745	0.971791	no
XLOC_001282	XLOC_001282	PJ15_0009	JSZD01000007:6988-8956	MMP	OTA	NOTEST	6.77058	4.02645	-0.749769	0	1	1	no
XLOC_001283	XLOC_001283	PJ15_0015	JSZD01000007:15830-16622	MMP	OTA	NOTEST	5.28285	6.49649	0.298344	0	1	1	no
XLOC_001284	XLOC_001284	PJ15_0017	JSZD01000007:16647-18113	MMP	OTA	NOTEST	2.60285	2.87486	0.143398	0	1	1	no
XLOC_001285	XLOC_001285	PJ15_0018	JSZD01000007:18464-18884	MMP	OTA	OK	181.25	270.267	0.576403	1.73826	0.0281	0.324857	no
XLOC_001286	XLOC_001286	PJ15_0019	JSZD01000007:18907-19450	MMP	OTA	OK	120.004	243.718	1.02214	2.83949	0.0001	0.00405574	yes
XLOC_001287	XLOC_001287	PJ15_0020	JSZD01000007:19458-20427	MMP	OTA	OK	331.888	511.006	0.622644	1.59722	0.02055	0.277818	no
XLOC_001288	XLOC_001288	PJ15_0021	JSZD01000007:20588-20948	MMP	OTA	OK	3519.27	3618.11	0.0399609	0.120677	0.8901	0.971791	no
XLOC_001289	XLOC_001289	PJ15_0022	JSZD01000007:21334-21997	MMP	OTA	OK	81.1081	111.079	0.453665	1.18682	0.0898	0.566383	no
XLOC_001290	XLOC_001290	PJ15_0023	JSZD01000007:22012-22438	MMP	OTA	OK	231.743	230.353	-0.00867865	-0.0305358	0.98165	0.98965	no
XLOC_001291	XLOC_001291	PJ15_0024	JSZD01000007:22452-23112	MMP	OTA	OK	22.2499	23.5934	0.0845884	0.148577	0.80285	0.971791	no
XLOC_001292	XLOC_001292	PJ15_0026	JSZD01000007:23700-24087	MMP	OTA	OK	100.975	77.5693	-0.380447	-0.98455	0.21525	0.761923	no
XLOC_001293	XLOC_001293	PJ15_0027	JSZD01000007:24099-24528	MMP	OTA	OK	110.487	103.026	-0.100865	-0.28102	0.7371	0.971791	no
XLOC_001294	XLOC_001294	PJ15_0064	JSZD01000007:57603-58572	MMP	OTA	OK	36.3373	34.9892	-0.0545384	-0.122405	0.85165	0.971791	no
XLOC_001295	XLOC_001295	PJ15_0065	JSZD01000007:58582-60484	MMP	OTA	OK	33.9896	30.5217	-0.155259	-0.335222	0.55295	0.959188	no
XLOC_001296	XLOC_001296	PJ15_0066	JSZD01000007:60535-62094	MMP	OTA	OK	69.0214	64.3684	-0.100692	-0.142276	0.8433	0.971791	no
XLOC_001297	XLOC_001297	PJ15_0068	JSZD01000007:60535-62094	MMP	OTA	NOTEST	5.72482	9.64875	0.753111	0	1	1	no
XLOC_001298	XLOC_001298	PJ15_0069	JSZD01000007:62482-63052	MMP	OTA	OK	25.826	15.4631	-0.740001	-1.24731	0.13265	0.664324	no
XLOC_001299	XLOC_001299	PJ15_0070	JSZD01000007:63114-64143	MMP	OTA	NOTEST	3.31131	7.74395	1.22567	0	1	1	no
XLOC_001300	XLOC_001300	PJ15_0071	JSZD01000007:64318-65356	MMP	OTA	NOTEST	6.61373	6.35179	-0.0583009	0	1	1	no
XLOC_001301	XLOC_001301	PJ15_0072	JSZD01000007:66231-66675	MMP	OTA	OK	318.891	244.712	-0.381979	-2.02968	0.1675	0.712019	no
XLOC_001302	XLOC_001302	PJ15_0073	JSZD01000007:66686-67322	MMP	OTA	OK	185.375	175.448	-0.0794015	-0.314504	0.76435	0.971791	no
XLOC_001303	XLOC_001303	PJ15_0074	JSZD01000007:67323-67458	MMP	OTA	OK	1780.48	#NAME?	inf	#NAME?	5e-05	0.00220893	yes
XLOC_001304	XLOC_001304	PJ15_0075	JSZD01000007:67875-68304	MMP	OTA	OK	639.148	645.93	0.0152272	0.0502399	0.95345	0.986501	no
XLOC_001305	XLOC_001305	PJ15_0081,PJ15_0082	JSZD01000007:75420-77564	MMP	OTA	OK	66.8023	72.8998	0.126018	0.172399	0.8766	0.971791	no
XLOC_001306	XLOC_001306	PJ15_0083	JSZD01000007:77647-78436	MMP	OTA	OK	70.3362	73.6621	0.0666563	0.169558	0.80525	0.971791	no
XLOC_001307	XLOC_001307	PJ15_0087	JSZD01000007:81674-82571	MMP	OTA	NOTEST	8.73981	14.1878	0.698973	0	1	1	no
XLOC_001308	XLOC_001308	PJ15_0088	JSZD01000007:82649-83429	MMP	OTA	OK	118.909	137.417	0.208707	0.526557	0.4234	0.912501	no
XLOC_001309	XLOC_001309	PJ15_0093	JSZD01000007:88509-89310	MMP	OTA	OK	6.28625	14.9878	1.25352	1.47006	0.04195	0.405141	no
XLOC_001310	XLOC_001310	PJ15_0094	JSZD01000007:89384-89600	MMP	OTA	NOTEST	13.0548	25.5793	0.970397	0	1	1	no
XLOC_001311	XLOC_001311	PJ15_0095	JSZD01000007:89725-91507	MMP	OTA	OK	72.1739	68.8202	-0.0686468	-0.180636	0.7919	0.971791	no
XLOC_001312	XLOC_001312	PJ15_0096	JSZD01000007:91651-92422	MMP	OTA	NOTEST	0	2.38075	inf	0	1	1	no
XLOC_001313	XLOC_001313	PJ15_0100	JSZD01000007:97093-97540	MMP	OTA	OK	55.2114	42.2652	-0.385496	-0.819238	0.24405	0.784772	no
XLOC_001314	XLOC_001314	PJ15_0103	JSZD01000007:98767-99265	MMP	OTA	OK	49.4335	60.8252	0.299181	0.72503	0.34035	0.857046	no
XLOC_001315	XLOC_001315	PJ15_0104	JSZD01000007:99385-101167	MMP	OTA	OK	33.6799	56.5787	0.748372	1.57815	0.0043	0.104296	no
XLOC_001316	XLOC_001316	PJ15_0105	JSZD01000007:101329-103132	MMP	OTA	OK	85.0589	120.115	0.497885	1.08982	0.05725	0.474449	no
XLOC_001317	XLOC_001317	PJ15_0107	JSZD01000007:103443-103818	MMP	OTA	OK	12.5457	15.6966	0.323257	0.321425	0.61775	0.971791	no
XLOC_001318	XLOC_001318	PJ15_0112	JSZD01000007:109456-110038	MMP	OTA	NOTEST	5.64656	2.18124	-1.37222	0	1	1	no
XLOC_001319	XLOC_001319	PJ15_0113	JSZD01000007:110112-111555	MMP	OTA	OK	47.4177	45.0002	-0.0754963	-0.168937	0.77635	0.971791	no
XLOC_001320	XLOC_001320	PJ15_0114	JSZD01000007:111690-112863	MMP	OTA	OK	772.056	696.643	-0.148286	-0.33641	0.61235	0.971791	no
XLOC_001321	XLOC_001321	PJ15_0116	JSZD01000007:113632-114349	MMP	OTA	OK	79.0732	79.7874	0.0129721	0.0301732	0.9578	0.98651	no
XLOC_001322	XLOC_001322	PJ15_0117	JSZD01000007:114372-114960	MMP	OTA	OK	5.15146	17.4278	1.75834	1.59516	0.05675	0.474449	no
XLOC_001323	XLOC_001323	PJ15_0118	JSZD01000007:115063-116887	MMP	OTA	OK	67.277	57.5499	-0.225301	-0.607097	0.37925	0.885991	no
XLOC_001324	XLOC_001324	PJ15_0122,PJ15_0123	JSZD01000007:119722-121379	MMP	OTA	NOTEST	3.15961	6.82259	1.11057	0	1	1	no
XLOC_001325	XLOC_001325	PJ15_0125	JSZD01000007:122689-123565	MMP	OTA	OK	30.177	26.1307	-0.207707	-0.467159	0.51045	0.950944	no
XLOC_001326	XLOC_001326	PJ15_0127	JSZD01000007:124964-126296	MMP	OTA	NOTEST	4.10184	2.40368	-0.771023	0	1	1	no
XLOC_001327	XLOC_001327	PJ15_0133	JSZD01000007:131817-132345	MMP	OTA	NOTEST	6.49227	10.7938	0.733407	0	1	1	no
XLOC_001328	XLOC_001328	PJ15_0135	JSZD01000007:133659-134295	MMP	OTA	OK	139.609	130.346	-0.0990468	-0.286061	0.6985	0.971791	no
XLOC_001329	XLOC_001329	PJ15_0138	JSZD01000007:138008-138914	MMP	OTA	OK	42.6506	38.0123	-0.166102	-0.37178	0.55975	0.959188	no
XLOC_001330	XLOC_001330	PJ15_0139	JSZD01000007:139075-140386	MMP	OTA	OK	39.301	42.4756	0.112071	0.268148	0.6683	0.971791	no
XLOC_001331	XLOC_001331	PJ15_0140	JSZD01000007:140490-141150	MMP	OTA	OK	88.7773	83.6541	-0.0857546	-0.245006	0.75605	0.971791	no
XLOC_001332	XLOC_001332	PJ15_0143,PJ15_0144	JSZD01000007:142929-143312	MMP	OTA	OK	56.9643	44.1211	-0.36859	-0.699542	0.5646	0.961139	no
XLOC_001333	XLOC_001333	PJ15_0145	JSZD01000007:143363-144218	MMP	OTA	OK	19.1759	20.4833	0.0951525	0.168105	0.7704	0.971791	no
XLOC_001334	XLOC_001334	PJ15_0146	JSZD01000007:144281-144503	MMP	OTA	OK	175.357	140.57	-0.319009	-1.17756	0.417	0.912501	no
XLOC_001335	XLOC_001335	PJ15_0147	JSZD01000007:144670-146806	MMP	OTA	OK	23.5079	32.5107	0.467767	1.06347	0.0754	0.523479	no
XLOC_001336	XLOC_001336	PJ15_0148	JSZD01000007:146816-148022	MMP	OTA	OK	32.2567	68.4749	1.08598	2.40205	5e-05	0.00220893	yes
XLOC_001337	XLOC_001337	PJ15_0152	JSZD01000007:150389-150701	MMP	OTA	OK	7.6453	31.262	2.03176	1.70451	0.05075	0.443659	no
XLOC_001338	XLOC_001338	PJ15_0154	JSZD01000007:150961-151975	MMP	OTA	OK	319.25	214.284	-0.575164	-1.604	0.02725	0.318586	no
XLOC_001339	XLOC_001339	PJ15_0160	JSZD01000007:159575-160019	MMP	OTA	OK	570.329	512.458	-0.154362	-0.52434	0.5424	0.957814	no
XLOC_001340	XLOC_001340	PJ15_0161	JSZD01000007:160151-161327	MMP	OTA	OK	140.126	189.556	0.4359	1.02193	0.09095	0.566596	no
XLOC_001341	XLOC_001341	PJ15_0162	JSZD01000007:161438-161954	MMP	OTA	OK	39.7257	16.3595	-1.27995	-2.17761	0.03975	0.398035	no
XLOC_001342	XLOC_001342	PJ15_0165	JSZD01000007:164981-165140	MMP	OTA	NOTEST	0	0	0	0	1	1	no
XLOC_001343	XLOC_001343	PJ15_0166	JSZD01000007:165144-166350	MMP	OTA	OK	27.5035	28.8021	0.0665559	0.134691	0.8059	0.971791	no
XLOC_001344	XLOC_001344	PJ15_0167	JSZD01000007:166603-168061	MMP	OTA	OK	15.068	13.3709	-0.172398	-0.349022	0.5939	0.970077	no
XLOC_001345	XLOC_001345	PJ15_0168	JSZD01000007:168079-169096	MMP	OTA	NOTEST	10.1656	8.26857	-0.297985	0	1	1	no
XLOC_001346	XLOC_001346	PJ15_0169	JSZD01000007:169158-170517	MMP	OTA	OK	41.2367	43.3712	0.0728098	0.181733	0.7856	0.971791	no
XLOC_001347	XLOC_001347	PJ15_0173	JSZD01000007:173701-173992	MMP	OTA	OK	23.2762	15.6167	-0.575764	-0.621422	0.48785	0.946109	no
XLOC_001348	XLOC_001348	PJ15_0174	JSZD01000007:174025-174847	MMP	OTA	OK	14.6994	18.5208	0.333394	0.595438	0.41235	0.910591	no
XLOC_001349	XLOC_001349	PJ15_0176	JSZD01000007:177226-178075	MMP	OTA	OK	108.954	111.561	0.0341163	0.0877903	0.89355	0.971791	no
XLOC_001350	XLOC_001350	PJ15_0177	JSZD01000007:178283-179006	MMP	OTA	OK	19.5125	18.3885	-0.0855945	-0.158827	0.84345	0.971791	no
XLOC_001351	XLOC_001351	PJ15_0178	JSZD01000007:179239-179962	MMP	OTA	OK	55.1049	82.7894	0.587265	1.56825	0.0448	0.420299	no
XLOC_001352	XLOC_001352	PJ15_0185	JSZD01000007:184324-186040	MMP	OTA	OK	89.2767	86.6186	-0.0436072	-0.103676	0.86695	0.971791	no
XLOC_001353	XLOC_001353	PJ15_0186	JSZD01000007:186256-186901	MMP	OTA	OK	34.1565	26.6135	-0.360001	-0.72333	0.28335	0.812292	no
XLOC_001354	XLOC_001354	PJ15_0193	JSZD01000007:196409-197456	MMP	OTA	OK	18.8507	17.2789	-0.125603	-0.237467	0.68715	0.971791	no
XLOC_001355	XLOC_001355	PJ15_0194	JSZD01000007:197667-197808	MMP	OTA	OK	9563.3	12070.6	0.335913	8.91183	0.19615	0.738831	no
XLOC_001356	XLOC_001356	PJ15_0195	JSZD01000007:197931-198792	MMP	OTA	OK	20.7732	15.1856	-0.452022	-0.85022	0.23915	0.780011	no
XLOC_001357	XLOC_001357	PJ15_2359	JSZD01000010:9636-10650	MMP	OTA	OK	131.793	143.6	0.123789	0.314105	0.62915	0.971791	no
XLOC_001358	XLOC_001358	PJ15_2360	JSZD01000010:11067-11712	MMP	OTA	OK	55.8697	47.6523	-0.229521	-0.58354	0.4424	0.919746	no
XLOC_001359	XLOC_001359	PJ15_2361	JSZD01000010:11742-13455	MMP	OTA	OK	16.3913	15.5331	-0.0775843	-0.151009	0.79175	0.971791	no
XLOC_001360	XLOC_001360	PJ15_2375	JSZD01000010:31804-33079	MMP	OTA	OK	181.102	220.198	0.281996	0.742051	0.2819	0.812292	no
XLOC_001361	XLOC_001361	PJ15_2376	JSZD01000010:33389-34961	MMP	OTA	NOTEST	9.07718	8.87628	-0.0322888	0	1	1	no
XLOC_001362	XLOC_001362	PJ15_2378	JSZD01000010:35626-36559	MMP	OTA	OK	57.9469	69.1103	0.25417	0.677198	0.35065	0.862334	no
XLOC_001363	XLOC_001363	PJ15_2379	JSZD01000010:36735-37323	MMP	OTA	OK	14.5583	29.9291	1.03971	1.80646	0.0382	0.388917	no
XLOC_001364	XLOC_001364	PJ15_2381	JSZD01000010:38344-38950	MMP	OTA	NOTEST	9.79908	2.57344	-1.92895	0	1	1	no
XLOC_001365	XLOC_001365	PJ15_2384	JSZD01000010:40089-40242	MMP	OTA	OK	152.892	45.152	-1.75965	-5.21371	0.2846	0.813989	no
XLOC_001366	XLOC_001366	PJ15_2385	JSZD01000010:40257-42135	MMP	OTA	OK	514.756	628.94	0.289033	0.591813	0.33975	0.857046	no
XLOC_001367	XLOC_001367	PJ15_2386	JSZD01000010:42264-42552	MMP	OTA	OK	1621.74	1983.51	0.290519	1.12036	0.27065	0.808338	no
XLOC_001368	XLOC_001368	PJ15_2387	JSZD01000010:42700-43354	MMP	OTA	NOTEST	8.77514	11.5353	0.394561	0	1	1	no
XLOC_001369	XLOC_001369	PJ15_2388	JSZD01000010:43435-43969	MMP	OTA	OK	10.7333	14.8379	0.46719	0.562588	0.437	0.915944	no
XLOC_001370	XLOC_001370	PJ15_2389	JSZD01000010:43970-45155	MMP	OTA	OK	6.0616	15.9653	1.39717	2.11861	0.005	0.113486	no
XLOC_001371	XLOC_001371	PJ15_2390	JSZD01000010:45411-47423	MMP	OTA	OK	48.9677	63.191	0.367889	0.465985	0.8252	0.971791	no
XLOC_001372	XLOC_001372	PJ15_2393	JSZD01000010:47540-47924	MMP	OTA	OK	242.137	271.063	0.162804	0.615601	0.54225	0.957814	no
XLOC_001373	XLOC_001373	PJ15_2394	JSZD01000010:47941-48322	MMP	OTA	OK	115.572	178.471	0.626899	1.86176	0.03105	0.340039	no
XLOC_001374	XLOC_001374	PJ15_2402	JSZD01000010:54641-55619	MMP	OTA	OK	25.2848	30.4718	0.269203	0.543117	0.3837	0.887729	no
XLOC_001375	XLOC_001375	PJ15_2403	JSZD01000010:55633-57682	MMP	OTA	OK	13.9314	14.5311	0.0607966	0.123228	0.83445	0.971791	no
XLOC_001376	XLOC_001376	PJ15_2404,PJ15_2405	JSZD01000010:58178-60069	MMP	OTA	OK	887.665	832.423	-0.0926991	-0.154844	0.8934	0.971791	no
XLOC_001377	XLOC_001377	PJ15_2406	JSZD01000010:60081-63255	MMP	OTA	OK	249.82	212.36	-0.234381	-0.470921	0.43205	0.915569	no
XLOC_001378	XLOC_001378	PJ15_2407	JSZD01000010:63260-64721	MMP	OTA	OK	444.389	402.125	-0.144178	-0.289929	0.6107	0.971791	no
XLOC_001379	XLOC_001379	PJ15_2408	JSZD01000010:64829-65180	MMP	OTA	OK	38.3907	36.2314	-0.0835167	-0.140802	0.83655	0.971791	no
XLOC_001380	XLOC_001380	PJ15_2409	JSZD01000010:65188-65623	MMP	OTA	OK	23.3507	12.4339	-0.909191	-1.11423	0.1587	0.700234	no
XLOC_001381	XLOC_001381	PJ15_2416	JSZD01000010:71377-74278	MMP	OTA	OK	142.956	116.941	-0.289789	-0.60086	0.28675	0.817304	no
XLOC_001382	XLOC_001382	PJ15_2421	JSZD01000010:80466-81351	MMP	OTA	OK	10.8047	19.1532	0.82593	1.35334	0.0422	0.405141	no
XLOC_001383	XLOC_001383	PJ15_2422,PJ15_2423	JSZD01000010:81530-82878	MMP	OTA	OK	176.87	283.925	0.68282	0.903751	0.7421	0.971791	no
XLOC_001384	XLOC_001384	PJ15_2424	JSZD01000010:83009-84419	MMP	OTA	OK	24.1315	23.3304	-0.0487087	-0.106749	0.8663	0.971791	no
XLOC_001385	XLOC_001385	PJ15_2425	JSZD01000010:84770-85958	MMP	OTA	OK	10.4076	13.4854	0.373759	0.625393	0.30095	0.827713	no
XLOC_001386	XLOC_001386	PJ15_2426	JSZD01000010:86405-87350	MMP	OTA	OK	661.906	669.216	0.0158454	0.03295	0.95645	0.98651	no
XLOC_001387	XLOC_001387	PJ15_2427	JSZD01000010:87426-88170	MMP	OTA	OK	200.455	209.022	0.0603747	0.142449	0.8169	0.971791	no
XLOC_001388	XLOC_001388	PJ15_2428,PJ15_2429	JSZD01000010:88171-89595	MMP	OTA	OK	224.794	245.723	0.128432	0.187876	0.8761	0.971791	no
XLOC_001389	XLOC_001389	PJ15_2430	JSZD01000010:89821-90517	MMP	OTA	NOTEST	7.74681	9.31734	0.266316	0	1	1	no
XLOC_001390	XLOC_001390	PJ15_2431	JSZD01000010:90599-91415	MMP	OTA	OK	43.9114	36.3653	-0.272034	-0.623688	0.37695	0.885969	no
XLOC_001391	XLOC_001391	PJ15_2437	JSZD01000010:98533-99160	MMP	OTA	OK	38.4502	30.4644	-0.335866	-0.635388	0.27775	0.808338	no
XLOC_001392	XLOC_001392	PJ15_2438	JSZD01000010:99223-100141	MMP	OTA	NOTEST	10.133	9.81582	-0.0458756	0	1	1	no
XLOC_001393	XLOC_001393	PJ15_2439	JSZD01000010:100321-100780	MMP	OTA	OK	63.8259	100.011	0.64795	1.82518	0.0429	0.409162	no
XLOC_001394	XLOC_001394	PJ15_2440	JSZD01000010:100798-101650	MMP	OTA	OK	116.772	122.95	0.0743751	0.181108	0.77315	0.971791	no
XLOC_001395	XLOC_001395	PJ15_2444	JSZD01000010:104916-106212	MMP	OTA	OK	89.8719	97.5009	0.117544	0.295786	0.64945	0.971791	no
XLOC_001396	XLOC_001396	PJ15_2446	JSZD01000010:107501-109559	MMP	OTA	NOTEST	0.247944	0.381779	0.622723	0	1	1	no
XLOC_001397	XLOC_001397	PJ15_2447	JSZD01000010:109579-110806	MMP	OTA	NOTEST	4.76897	3.41554	-0.481563	0	1	1	no
XLOC_001398	XLOC_001398	PJ15_2452	JSZD01000010:114581-116042	MMP	OTA	OK	36.1293	48.1578	0.4146	0.903761	0.11005	0.617658	no
XLOC_001399	XLOC_001399	PJ15_2453	JSZD01000010:116568-118098	MMP	OTA	OK	844.374	621.135	-0.442974	-0.931629	0.149	0.689945	no
XLOC_001400	XLOC_001400	PJ15_2454	JSZD01000010:118352-119582	MMP	OTA	OK	14.7126	14.0594	-0.0655161	-0.120727	0.83175	0.971791	no
XLOC_001401	XLOC_001401	PJ15_2456	JSZD01000010:120488-121109	MMP	OTA	OK	203.963	214.436	0.0722391	0.226365	0.77835	0.971791	no
XLOC_001402	XLOC_001402	PJ15_2457	JSZD01000010:121350-122679	MMP	OTA	OK	41.7912	39.2875	-0.0891295	-0.196767	0.7391	0.971791	no
XLOC_001403	XLOC_001403	PJ15_2464	JSZD01000010:127615-127933	MMP	OTA	OK	97.4377	59.6389	-0.708226	-1.82531	0.06865	0.508503	no
XLOC_001404	XLOC_001404	PJ15_2465,PJ15_2466	JSZD01000010:127986-130934	MMP	OTA	OK	71.2248	76.4233	0.101634	0.136975	0.8838	0.971791	no
XLOC_001405	XLOC_001405	PJ15_2468	JSZD01000010:131709-132576	MMP	OTA	NOTEST	6.52801	6.15786	-0.0842151	0	1	1	no
XLOC_001406	XLOC_001406	PJ15_2469	JSZD01000010:132798-133263	MMP	OTA	OK	89.4786	58.3846	-0.615954	-1.59859	0.05315	0.456573	no
XLOC_001407	XLOC_001407	PJ15_2473	JSZD01000010:136594-137344	MMP	OTA	NOTEST	3.65458	5.67002	0.633646	0	1	1	no
XLOC_001408	XLOC_001408	PJ15_2475,PJ15_2476	JSZD01000010:138357-139442	MMP	OTA	OK	11.0937	11.6715	0.0732505	0.0802547	0.58025	0.968428	no
XLOC_001409	XLOC_001409	PJ15_2483	JSZD01000010:148232-148937	MMP	OTA	OK	11.0071	7.99664	-0.46097	-0.526216	0.35715	0.865415	no
XLOC_001410	XLOC_001410	PJ15_2485	JSZD01000010:150321-152496	MMP	OTA	OK	36.5627	43.8691	0.262834	0.619766	0.3068	0.833855	no
XLOC_001411	XLOC_001411	PJ15_2486	JSZD01000010:152574-153159	MMP	OTA	OK	296.142	271.993	-0.122721	-0.38404	0.63125	0.971791	no
XLOC_001412	XLOC_001412	PJ15_2487	JSZD01000010:153317-155861	MMP	OTA	NOTEST	4.47281	4.80188	0.102417	0	1	1	no
XLOC_001413	XLOC_001413	PJ15_2488	JSZD01000010:155991-156777	MMP	OTA	NOTEST	6.55717	10.7749	0.716526	0	1	1	no
XLOC_001414	XLOC_001414	PJ15_2356	JSZD01000010:5833-7333	MMP	OTA	OK	95.4351	96.683	0.0187418	0.0540356	0.94155	0.983128	no
XLOC_001415	XLOC_001415	PJ15_2357	JSZD01000010:7616-8510	MMP	OTA	OK	107.225	119.823	0.160267	0.300588	0.52665	0.955209	no
XLOC_001416	XLOC_001416	PJ15_2358	JSZD01000010:8547-9471	MMP	OTA	OK	167.345	180.796	0.111537	0.321972	0.66675	0.971791	no
XLOC_001417	XLOC_001417	PJ15_2362	JSZD01000010:13509-14568	MMP	OTA	NOTEST	1.74616	3.05804	0.808424	0	1	1	no
XLOC_001418	XLOC_001418	PJ15_2363	JSZD01000010:14570-17120	MMP	OTA	NOTEST	5.0926	4.82217	-0.0787202	0	1	1	no
XLOC_001419	XLOC_001419	PJ15_2364	JSZD01000010:17120-17849	MMP	OTA	OK	15.7103	5.7447	-1.45141	-1.64744	0.09295	0.573462	no
XLOC_001420	XLOC_001420	PJ15_2365	JSZD01000010:17890-18436	MMP	OTA	OK	21.4753	6.95383	-1.6268	-1.6146	0.01055	0.182522	no
XLOC_001421	XLOC_001421	PJ15_2366	JSZD01000010:18963-19854	MMP	OTA	OK	626.139	613.724	-0.0288916	-0.0721485	0.9174	0.974098	no
XLOC_001422	XLOC_001422	PJ15_2367	JSZD01000010:19866-21033	MMP	OTA	OK	278.547	237.331	-0.231018	-0.679496	0.37455	0.885574	no
XLOC_001423	XLOC_001423	PJ15_2368	JSZD01000010:21167-22601	MMP	OTA	OK	435.852	332.803	-0.38917	-1.0639	0.1552	0.700146	no
XLOC_001424	XLOC_001424	PJ15_2369,PJ15_2370	JSZD01000010:22733-26764	MMP	OTA	OK	865.924	842.026	-0.0403752	-0.0570838	0.9017	0.971791	no
XLOC_001425	XLOC_001425	PJ15_2371	JSZD01000010:27507-28152	MMP	OTA	OK	549.904	475.452	-0.209881	-0.659937	0.42085	0.912501	no
XLOC_001426	XLOC_001426	PJ15_2372	JSZD01000010:28232-30128	MMP	OTA	OK	321.323	291.642	-0.139826	-0.281179	0.63085	0.971791	no
XLOC_001427	XLOC_001427	PJ15_2373,PJ15_2374	JSZD01000010:30140-30868	MMP	OTA	OK	788.788	715.055	-0.141585	-0.329587	0.875	0.971791	no
XLOC_001428	XLOC_001428	PJ15_2377	JSZD01000010:35019-35517	MMP	OTA	OK	47.3632	52.1962	0.140176	0.326002	0.67215	0.971791	no
XLOC_001429	XLOC_001429	PJ15_2380	JSZD01000010:37363-38242	MMP	OTA	NOTEST	3.55539	7.23007	1.024	0	1	1	no
XLOC_001430	XLOC_001430	PJ15_2382	JSZD01000010:39093-39618	MMP	OTA	OK	242.953	211.301	-0.201381	-0.686134	0.43765	0.915944	no
XLOC_001431	XLOC_001431	PJ15_2383	JSZD01000010:39694-39901	MMP	OTA	OK	56.373	85.8929	0.607536	1.31913	0.35185	0.862712	no
XLOC_001432	XLOC_001432	PJ15_2391,PJ15_2392	JSZD01000010:45411-47423	MMP	OTA	OK	38.7531	29.8501	-0.376576	-0.358228	0.67525	0.971791	no
XLOC_001433	XLOC_001433	PJ15_2395	JSZD01000010:48331-48802	MMP	OTA	OK	20.443	19.6152	-0.059638	-0.0831426	0.86415	0.971791	no
XLOC_001434	XLOC_001434	PJ15_2396	JSZD01000010:48916-50290	MMP	OTA	OK	25.9516	25.0302	-0.0521538	-0.102487	0.85425	0.971791	no
XLOC_001435	XLOC_001435	PJ15_2397	JSZD01000010:50357-51629	MMP	OTA	OK	84.9478	88.7547	0.063248	0.1391	0.80205	0.971791	no
XLOC_001436	XLOC_001436	PJ15_2398	JSZD01000010:51737-52496	MMP	OTA	OK	108.593	109.028	0.00577024	0.0147256	0.98965	0.992402	no
XLOC_001437	XLOC_001437	PJ15_2399	JSZD01000010:52625-53330	MMP	OTA	OK	80.3305	82.8725	0.0449457	0.105774	0.8639	0.971791	no
XLOC_001438	XLOC_001438	PJ15_2400	JSZD01000010:53608-53863	MMP	OTA	OK	300.651	371.556	0.305491	1.1189	0.2733	0.808338	no
XLOC_001439	XLOC_001439	PJ15_2401	JSZD01000010:53881-54193	MMP	OTA	OK	686.533	547.079	-0.32758	-1.19106	0.19835	0.740148	no
XLOC_001440	XLOC_001440	PJ15_2410	JSZD01000010:65736-67365	MMP	OTA	OK	15.3063	15.0888	-0.020652	-0.0376689	0.9329	0.979675	no
XLOC_001441	XLOC_001441	PJ15_2411	JSZD01000010:67600-68308	MMP	OTA	OK	15.5036	21.7675	0.489579	0.838478	0.2243	0.769651	no
XLOC_001442	XLOC_001442	PJ15_2412	JSZD01000010:68364-68697	MMP	OTA	NOTEST	6.10909	9.81585	0.684156	0	1	1	no
XLOC_001443	XLOC_001443	PJ15_2413	JSZD01000010:68730-69537	MMP	OTA	OK	19.6946	17.397	-0.178967	-0.299884	0.59675	0.970077	no
XLOC_001444	XLOC_001444	PJ15_2414	JSZD01000010:69550-70087	MMP	OTA	OK	24.2646	19.7559	-0.296569	-0.504042	0.52675	0.955209	no
XLOC_001445	XLOC_001445	PJ15_2415	JSZD01000010:70325-71006	MMP	OTA	NOTEST	10.4218	8.00854	-0.379987	0	1	1	no
XLOC_001446	XLOC_001446	PJ15_2417	JSZD01000010:74321-76286	MMP	OTA	OK	391.198	343.796	-0.186345	-0.695378	0.48435	0.945763	no
XLOC_001447	XLOC_001447	PJ15_2418	JSZD01000010:76536-77556	MMP	OTA	OK	10.8562	13.529	0.317534	0.501417	0.38165	0.886768	no
XLOC_001448	XLOC_001448	PJ15_2419	JSZD01000010:77684-78470	MMP	OTA	OK	34.2896	36.5706	0.0929147	0.179124	0.75255	0.971791	no
XLOC_001449	XLOC_001449	PJ15_2420	JSZD01000010:78542-79967	MMP	OTA	OK	72.1874	74.8413	0.0520868	0.106775	0.84265	0.971791	no
XLOC_001450	XLOC_001450	PJ15_2432	JSZD01000010:91433-92786	MMP	OTA	OK	14.1803	12.5182	-0.179862	-0.331041	0.57615	0.965061	no
XLOC_001451	XLOC_001451	PJ15_2433	JSZD01000010:92790-93468	MMP	OTA	OK	94.0131	124.455	0.404691	1.01325	0.12335	0.650657	no
XLOC_001452	XLOC_001452	PJ15_2434	JSZD01000010:93482-95120	MMP	OTA	OK	16.4275	18.6914	0.186258	0.417527	0.5316	0.955798	no
XLOC_001453	XLOC_001453	PJ15_2435	JSZD01000010:95308-96595	MMP	OTA	OK	189.612	163.543	-0.213384	-0.545273	0.40615	0.905239	no
XLOC_001454	XLOC_001454	PJ15_2436	JSZD01000010:97133-98390	MMP	OTA	NOTEST	3.85572	3.61948	-0.0912205	0	1	1	no
XLOC_001455	XLOC_001455	PJ15_2441	JSZD01000010:101700-102069	MMP	OTA	OK	39.6534	73.9071	0.89827	2.05464	0.02955	0.332303	no
XLOC_001456	XLOC_001456	PJ15_2442	JSZD01000010:102217-103135	MMP	OTA	OK	20.0943	26.6119	0.405288	0.711429	0.1741	0.728804	no
XLOC_001457	XLOC_001457	PJ15_2443	JSZD01000010:103295-104483	MMP	OTA	OK	23.6342	21.7381	-0.120652	-0.214632	0.66835	0.971791	no
XLOC_001458	XLOC_001458	PJ15_2445	JSZD01000010:106362-107349	MMP	OTA	NOTEST	6.2812	5.54995	-0.178567	0	1	1	no
XLOC_001459	XLOC_001459	PJ15_2448	JSZD01000010:110857-111418	MMP	OTA	OK	19.8466	18.393	-0.109734	-0.193753	0.8232	0.971791	no
XLOC_001460	XLOC_001460	PJ15_2449	JSZD01000010:111734-111929	MMP	OTA	NOTEST	8.78059	0	#NAME?	0	1	1	no
XLOC_001461	XLOC_001461	PJ15_2450	JSZD01000010:111952-112126	MMP	OTA	NOTEST	0	0	0	0	1	1	no
XLOC_001462	XLOC_001462	PJ15_2451	JSZD01000010:112433-113771	MMP	OTA	OK	133.006	103.936	-0.355794	-0.874615	0.16875	0.714876	no
XLOC_001463	XLOC_001463	PJ15_2455	JSZD01000010:119662-120280	MMP	OTA	OK	24.2082	28.4855	0.234732	0.451027	0.52615	0.955209	no
XLOC_001464	XLOC_001464	PJ15_2458	JSZD01000010:122714-122888	MMP	OTA	OK	3361.14	3750.59	0.158167	1.4032	0.53395	0.956026	no
XLOC_001465	XLOC_001465	PJ15_2459	JSZD01000010:123023-124478	MMP	OTA	OK	22.8779	21.0917	-0.117275	-0.210934	0.6668	0.971791	no
XLOC_001466	XLOC_001466	PJ15_2460,PJ15_2461,PJ15_2462	JSZD01000010:124541-126296	MMP	OTA	OK	135.458	113.208	-0.258879	-0.469663	0.84745	0.971791	no
XLOC_001467	XLOC_001467	PJ15_2463	JSZD01000010:126442-127483	MMP	OTA	OK	67.2414	65.9014	-0.0290423	-0.0662676	0.91	0.971791	no
XLOC_001468	XLOC_001468	PJ15_2467	JSZD01000010:130977-131487	MMP	OTA	NOTEST	8.49819	4.3181	-0.976758	0	1	1	no
XLOC_001469	XLOC_001469	PJ15_2470	JSZD01000010:133345-134788	MMP	OTA	OK	142.867	118.743	-0.266828	-1.17414	0.29555	0.827699	no
XLOC_001470	XLOC_001470	PJ15_2471	JSZD01000010:135019-135541	MMP	OTA	OK	84.8355	79.0888	-0.101195	-0.219294	0.70885	0.971791	no
XLOC_001471	XLOC_001471	PJ15_2472	JSZD01000010:135694-136408	MMP	OTA	OK	14.3715	14.861	0.0483197	0.0739092	0.9377	0.979675	no
XLOC_001472	XLOC_001472	PJ15_2474	JSZD01000010:137357-138257	MMP	OTA	NOTEST	4.51119	1.39891	-1.6892	0	1	1	no
XLOC_001473	XLOC_001473	PJ15_2477	JSZD01000010:139497-141549	MMP	OTA	OK	20.4724	18.4368	-0.151089	-0.314142	0.58425	0.969782	no
XLOC_001474	XLOC_001474	PJ15_2478	JSZD01000010:141764-142958	MMP	OTA	OK	78.6698	62.9919	-0.320644	-0.838502	0.2183	0.761923	no
XLOC_001475	XLOC_001475	PJ15_2479	JSZD01000010:143186-144167	MMP	OTA	OK	24.2142	23.9367	-0.0166343	-0.0312635	0.97325	0.989145	no
XLOC_001476	XLOC_001476	PJ15_2480	JSZD01000010:144326-145808	MMP	OTA	OK	52.9593	54.527	0.0420854	0.108141	0.8674	0.971791	no
XLOC_001477	XLOC_001477	PJ15_2481	JSZD01000010:145902-147138	MMP	OTA	OK	166.956	157.137	-0.0874432	-0.217405	0.74105	0.971791	no
XLOC_001478	XLOC_001478	PJ15_2482	JSZD01000010:147369-147807	MMP	OTA	OK	47.6681	30.7786	-0.631095	-1.18111	0.07945	0.534129	no
XLOC_001479	XLOC_001479	PJ15_2484	JSZD01000010:148963-150178	MMP	OTA	OK	45.3979	44.0905	-0.0421557	-0.0882518	0.8743	0.971791	no
XLOC_001480	XLOC_001480	PJ15_2489	JSZD01000010:156797-157280	MMP	OTA	OK	56.6789	60.2118	0.0872346	0.228847	0.7935	0.971791	no
XLOC_001481	XLOC_001481	PJ15_0295	JSZD01000011:499-1913	MMP	OTA	OK	935.313	1532.15	0.712035	3.03893	0.5035	0.949021	no
XLOC_001482	XLOC_001482	PJ15_0294	JSZD01000011:134-374	MMP	OTA	OK	123.245	118.484	-0.0568365	-0.181291	0.8655	0.971791	no
XLOC_001483	XLOC_001483	PJ15_0296	JSZD01000011:499-1913	MMP	OTA	OK	139.472	166.644	0.256796	0.377624	0.8566	0.971791	no
XLOC_001484	XLOC_001484	PJ15_0297	JSZD01000011:2798-4277	MMP	OTA	OK	33.6719	41.4191	0.298753	0.752288	0.26765	0.808338	no
XLOC_001485	XLOC_001485	PJ15_0298	JSZD01000011:4278-4542	MMP	OTA	OK	27.3188	24.5193	-0.155981	-0.223189	0.8802	0.971791	no
XLOC_001486	XLOC_001486	PJ15_0299	JSZD01000011:4565-6185	MMP	OTA	OK	79.7815	85.0057	0.0915053	0.229292	0.72265	0.971791	no
XLOC_001487	XLOC_001487	PJ15_0300	JSZD01000011:6336-6561	MMP	OTA	OK	1154.55	912.228	-0.339865	-1.77598	0.19005	0.738831	no
XLOC_001488	XLOC_001488	PJ15_3340	JSZD01000012:287-890	MMP	OTA	OK	37.5894	38.4295	0.031886	0.0764947	0.94885	0.984465	no
XLOC_001489	XLOC_001489	PJ15_3341	JSZD01000012:1037-1349	MMP	OTA	OK	461.503	409.66	-0.171913	-0.577055	0.4974	0.948049	no
XLOC_001490	XLOC_001490	PJ15_3343	JSZD01000012:2466-3909	MMP	OTA	OK	23.7835	34.4057	0.532685	1.06318	0.04875	0.438573	no
XLOC_001491	XLOC_001491	PJ15_3344	JSZD01000012:4280-5759	MMP	OTA	OK	140.1	96.8598	-0.532486	-1.24875	0.0399	0.398035	no
XLOC_001492	XLOC_001492	PJ15_3345	JSZD01000012:5769-5913	MMP	OTA	NOTEST	0	0	0	0	1	1	no
XLOC_001493	XLOC_001493	PJ15_3348	JSZD01000012:8430-10260	MMP	OTA	OK	187.881	201.519	0.101092	0.192009	0.7154	0.971791	no
XLOC_001494	XLOC_001494	PJ15_3349	JSZD01000012:10403-11693	MMP	OTA	OK	30.1139	30.8702	0.0357867	0.0719327	0.8901	0.971791	no
XLOC_001495	XLOC_001495	PJ15_3350	JSZD01000012:11773-12505	MMP	OTA	OK	5.69449	12.4925	1.13342	1.25937	0.0918	0.569206	no
XLOC_001496	XLOC_001496	PJ15_3355	JSZD01000012:18669-19770	MMP	OTA	OK	9.8663	8.82501	-0.160911	-0.219122	0.6486	0.971791	no
XLOC_001497	XLOC_001497	PJ15_3356	JSZD01000012:19772-22892	MMP	OTA	OK	10.4077	9.23938	-0.171786	-0.299402	0.5349	0.956026	no
XLOC_001498	XLOC_001498	PJ15_3357	JSZD01000012:23033-23411	MMP	OTA	OK	212.485	167.243	-0.345411	-1.11195	0.21115	0.759256	no
XLOC_001499	XLOC_001499	PJ15_3358	JSZD01000012:23556-24672	MMP	OTA	OK	148.005	178.559	0.270751	0.563778	0.29865	0.827713	no
XLOC_001500	XLOC_001500	PJ15_3359	JSZD01000012:24786-25608	MMP	OTA	OK	85.2154	87.6206	0.0401563	0.0890446	0.8711	0.971791	no
XLOC_001501	XLOC_001501	PJ15_3360	JSZD01000012:25704-26355	MMP	OTA	OK	47.8063	63.885	0.418278	0.894491	0.1513	0.694464	no
XLOC_001502	XLOC_001502	PJ15_3363	JSZD01000012:28525-29428	MMP	OTA	OK	11.2409	11.4151	0.0221894	0.0319596	0.953	0.986501	no
XLOC_001503	XLOC_001503	PJ15_3364	JSZD01000012:29876-32314	MMP	OTA	OK	17.9827	10.8714	-0.726069	-0.662697	0.47105	0.942862	no
XLOC_001504	XLOC_001504	PJ15_3372	JSZD01000012:36286-36739	MMP	OTA	OK	29.7544	33.6666	0.178214	0.31409	0.6346	0.971791	no
XLOC_001505	XLOC_001505	PJ15_3373	JSZD01000012:36849-38013	MMP	OTA	OK	37.0158	36.8372	-0.00697647	-0.0133694	0.9871	0.992402	no
XLOC_001506	XLOC_001506	PJ15_3374	JSZD01000012:38038-39211	MMP	OTA	OK	16.1911	16.1797	-0.00100773	-0.0016709	0.97175	0.989145	no
XLOC_001507	XLOC_001507	PJ15_3375	JSZD01000012:39291-40566	MMP	OTA	OK	63.8847	66.1274	0.0497785	0.110518	0.8441	0.971791	no
XLOC_001508	XLOC_001508	PJ15_3376	JSZD01000012:40713-42972	MMP	OTA	NOTEST	4.0747	7.565	0.892646	0	1	1	no
XLOC_001509	XLOC_001509	PJ15_3377	JSZD01000012:43115-44234	MMP	OTA	NOTEST	2.16815	5.1191	1.23943	0	1	1	no
XLOC_001510	XLOC_001510	PJ15_3378	JSZD01000012:44375-46115	MMP	OTA	OK	187.912	198.886	0.0818875	0.141576	0.76795	0.971791	no
XLOC_001511	XLOC_001511	PJ15_3382	JSZD01000012:48730-49363	MMP	OTA	OK	49.0896	48.1718	-0.0272278	-0.055689	0.92965	0.979675	no
XLOC_001512	XLOC_001512	PJ15_3383	JSZD01000012:49454-49919	MMP	OTA	OK	144.942	209.208	0.529464	1.60863	0.04665	0.422755	no
XLOC_001513	XLOC_001513	PJ15_3384	JSZD01000012:50132-50771	MMP	OTA	NOTEST	4.60094	5.89511	0.357591	0	1	1	no
XLOC_001514	XLOC_001514	PJ15_3385	JSZD01000012:51244-52180	MMP	OTA	OK	566.432	801.81	0.501357	1.94592	0.05835	0.474449	no
XLOC_001515	XLOC_001515	PJ15_3395	JSZD01000012:62817-63975	MMP	OTA	OK	46.4377	47.9125	0.0451071	0.0924044	0.85865	0.971791	no
XLOC_001516	XLOC_001516	PJ15_3396	JSZD01000012:64381-64717	MMP	OTA	OK	2148.95	1969.3	-0.125952	-0.38061	0.6475	0.971791	no
XLOC_001517	XLOC_001517	PJ15_3397	JSZD01000012:64865-65345	MMP	OTA	OK	417.664	452.162	0.114497	0.269639	0.65205	0.971791	no
XLOC_001518	XLOC_001518	PJ15_3399	JSZD01000012:66062-67556	MMP	OTA	NOTEST	0.803559	3.13621	1.96455	0	1	1	no
XLOC_001519	XLOC_001519	PJ15_3400	JSZD01000012:67683-68169	MMP	OTA	NOTEST	1.95213	0	#NAME?	0	1	1	no
XLOC_001520	XLOC_001520	PJ15_3401	JSZD01000012:68309-69518	MMP	OTA	OK	37.2334	35.8	-0.0566369	-0.116911	0.8256	0.971791	no
XLOC_001521	XLOC_001521	PJ15_3403,PJ15_3404	JSZD01000012:69869-71566	MMP	OTA	OK	79.1958	76.8526	-0.0433308	-0.0618475	0.89375	0.971791	no
XLOC_001522	XLOC_001522	PJ15_3406	JSZD01000012:72500-73634	MMP	OTA	NOTEST	2.23112	3.59055	0.686438	0	1	1	no
XLOC_001523	XLOC_001523	PJ15_3407	JSZD01000012:73692-75174	MMP	OTA	OK	28.5086	24.927	-0.193686	-0.301768	0.81825	0.971791	no
XLOC_001524	XLOC_001524	PJ15_3409	JSZD01000012:75378-76188	MMP	OTA	OK	14.4547	7.67576	-0.913162	-1.21679	0.0993	0.591143	no
XLOC_001525	XLOC_001525	PJ15_3411	JSZD01000012:77402-77528	MMP	OTA	NOTEST	0	169.076	inf	0	1	1	no
XLOC_001526	XLOC_001526	PJ15_3413	JSZD01000012:78848-79232	MMP	OTA	NOTEST	2.0409	4.67175	1.19476	0	1	1	no
XLOC_001527	XLOC_001527	PJ15_3418	JSZD01000012:82619-83447	MMP	OTA	OK	30.1402	27.2448	-0.145712	-0.271894	0.6274	0.971791	no
XLOC_001528	XLOC_001528	PJ15_3424	JSZD01000012:89445-90954	MMP	OTA	OK	27.9832	24.4884	-0.192462	-0.419833	0.4891	0.946109	no
XLOC_001529	XLOC_001529	PJ15_3425	JSZD01000012:91008-91515	MMP	OTA	OK	51.4194	53.083	0.0459374	0.110353	0.89475	0.971791	no
XLOC_001530	XLOC_001530	PJ15_3426	JSZD01000012:91749-91908	MMP	OTA	OK	86.8042	68.2136	-0.347706	-1.16888	0.3934	0.89291	no
XLOC_001531	XLOC_001531	PJ15_3428	JSZD01000012:93946-94537	MMP	OTA	OK	22.7389	27.7815	0.288963	0.551151	0.48765	0.946109	no
XLOC_001532	XLOC_001532	PJ15_3429	JSZD01000012:94551-96435	MMP	OTA	OK	26.0282	26.945	0.0499379	0.0997274	0.84855	0.971791	no
XLOC_001533	XLOC_001533	PJ15_3430	JSZD01000012:96695-97976	MMP	OTA	NOTEST	0	0	0	0	1	1	no
XLOC_001534	XLOC_001534	PJ15_3431	JSZD01000012:98061-99684	MMP	OTA	NOTEST	4.50543	3.06798	-0.554376	0	1	1	no
XLOC_001535	XLOC_001535	PJ15_3432	JSZD01000012:99688-100759	MMP	OTA	NOTEST	6.29639	4.91774	-0.356531	0	1	1	no
XLOC_001536	XLOC_001536	PJ15_3433	JSZD01000012:100759-101587	MMP	OTA	NOTEST	2.04822	2.40107	0.22931	0	1	1	no
XLOC_001537	XLOC_001537	PJ15_3434	JSZD01000012:101596-102295	MMP	OTA	NOTEST	0	3.74015	inf	0	1	1	no
XLOC_001538	XLOC_001538	PJ15_3438	JSZD01000012:103435-104116	MMP	OTA	NOTEST	0	0	0	0	1	1	no
XLOC_001539	XLOC_001539	PJ15_3440	JSZD01000012:105215-105590	MMP	OTA	OK	2437.55	2648.76	0.119882	0.338448	0.68285	0.971791	no
XLOC_001540	XLOC_001540	PJ15_3441	JSZD01000012:105733-106279	MMP	OTA	OK	100.516	93.1754	-0.109402	-0.280027	0.69145	0.971791	no
XLOC_001541	XLOC_001541	PJ15_3442	JSZD01000012:106310-107078	MMP	OTA	OK	90.3298	96.5323	0.0958086	0.242087	0.7178	0.971791	no
XLOC_001542	XLOC_001542	PJ15_3443	JSZD01000012:107163-109005	MMP	OTA	OK	53.0185	43.1959	-0.295599	-0.637409	0.25125	0.794875	no
XLOC_001543	XLOC_001543	PJ15_3444	JSZD01000012:109010-109706	MMP	OTA	OK	14.3435	12.2204	-0.231105	-0.33728	0.61595	0.971791	no
XLOC_001544	XLOC_001544	PJ15_3448	JSZD01000012:112323-112761	MMP	OTA	OK	362.845	374.834	0.0468974	0.131525	0.8532	0.971791	no
XLOC_001545	XLOC_001545	PJ15_3451	JSZD01000012:114483-115134	MMP	OTA	OK	75.4485	80.6279	0.0957876	0.228312	0.7239	0.971791	no
XLOC_001546	XLOC_001546	PJ15_3452	JSZD01000012:115882-116065	MMP	OTA	OK	100.725	#NAME?	inf	#NAME?	0.0001	0.00405574	yes
XLOC_001547	XLOC_001547	PJ15_3453	JSZD01000012:116067-117375	MMP	OTA	OK	54.5967	46.3073	-0.237575	-0.52539	0.36005	0.868191	no
XLOC_001548	XLOC_001548	PJ15_3460	JSZD01000012:123277-124579	MMP	OTA	OK	15.5938	14.1262	-0.142599	-0.281823	0.6749	0.971791	no
XLOC_001549	XLOC_001549	PJ15_3461	JSZD01000012:124579-125335	MMP	OTA	OK	139.202	147.159	0.0801954	0.207131	0.7565	0.971791	no
XLOC_001550	XLOC_001550	PJ15_3464	JSZD01000012:126227-126710	MMP	OTA	NOTEST	8.15997	2.08666	-1.96737	0	1	1	no
XLOC_001551	XLOC_001551	PJ15_3465	JSZD01000012:126943-127870	MMP	OTA	OK	20.1349	26.1756	0.378526	0.753153	0.22475	0.770127	no
XLOC_001552	XLOC_001552	PJ15_3466	JSZD01000012:128096-129194	MMP	OTA	OK	54.7544	72.2746	0.400515	0.948227	0.12125	0.645102	no
XLOC_001553	XLOC_001553	PJ15_3467	JSZD01000012:129207-130653	MMP	OTA	OK	56.9258	69.2306	0.282328	0.644986	0.2746	0.808338	no
XLOC_001554	XLOC_001554	PJ15_3468	JSZD01000012:130700-131627	MMP	OTA	OK	93.1274	104.126	0.161058	0.347132	0.525	0.955209	no
XLOC_001555	XLOC_001555	PJ15_3469	JSZD01000012:131633-132491	MMP	OTA	OK	33.1266	33.8398	0.0307319	0.067196	0.9174	0.974098	no
XLOC_001556	XLOC_001556	PJ15_3470	JSZD01000012:132552-133815	MMP	OTA	OK	55.2651	70.6271	0.353853	0.797375	0.17065	0.720458	no
XLOC_001557	XLOC_001557	PJ15_3471	JSZD01000012:133979-135161	MMP	OTA	OK	600.45	617.649	0.0407431	0.0831259	0.8901	0.971791	no
XLOC_001558	XLOC_001558	PJ15_3472	JSZD01000012:135272-136175	MMP	OTA	OK	44.6178	51.9403	0.219237	0.494185	0.42635	0.912501	no
XLOC_001559	XLOC_001559	PJ15_3474	JSZD01000012:136819-137521	MMP	OTA	OK	767.272	682.584	-0.168733	-0.412929	0.5309	0.955234	no
XLOC_001560	XLOC_001560	PJ15_3475	JSZD01000012:137725-140443	MMP	OTA	OK	508.329	403.684	-0.332535	-0.631741	0.2948	0.827699	no
XLOC_001561	XLOC_001561	PJ15_3476	JSZD01000012:140445-142410	MMP	OTA	OK	270.133	217.735	-0.311095	-0.511374	0.27465	0.808338	no
XLOC_001562	XLOC_001562	PJ15_3477	JSZD01000012:142548-142836	MMP	OTA	OK	16.1453	6.3291	-1.35104	-1.14704	0.12735	0.651657	no
XLOC_001563	XLOC_001563	PJ15_3478	JSZD01000012:143095-143671	MMP	OTA	OK	15.7548	24.2761	0.623743	1.0739	0.20575	0.752798	no
XLOC_001564	XLOC_001564	PJ15_3479	JSZD01000012:143834-144641	MMP	OTA	OK	34.2663	31.2662	-0.132186	-0.262853	0.66485	0.971791	no
XLOC_001565	XLOC_001565	PJ15_3480	JSZD01000012:144768-145134	MMP	OTA	OK	19.3438	10.4033	-0.894834	-0.966896	0.2446	0.784877	no
XLOC_001566	XLOC_001566	PJ15_3481	JSZD01000012:145275-146742	MMP	OTA	OK	152.263	159.077	0.063157	0.136155	0.8053	0.971791	no
XLOC_001567	XLOC_001567	PJ15_3482	JSZD01000012:146870-148208	MMP	OTA	OK	157.938	159.964	0.0183907	0.0401068	0.9428	0.983655	no
XLOC_001568	XLOC_001568	PJ15_3483	JSZD01000012:148220-148871	MMP	OTA	OK	97.1385	107.752	0.149599	0.342222	0.56565	0.961139	no
XLOC_001569	XLOC_001569	PJ15_3484	JSZD01000012:148871-150572	MMP	OTA	NOTEST	3.6973	3.16939	-0.222268	0	1	1	no
XLOC_001570	XLOC_001570	PJ15_3488	JSZD01000012:154123-154468	MMP	OTA	OK	732.234	705.73	-0.0531896	-0.141165	0.83905	0.971791	no
XLOC_001571	XLOC_001571	PJ15_3489	JSZD01000012:154494-155559	MMP	OTA	OK	87.8604	82.3356	-0.0936975	-0.210515	0.7186	0.971791	no
XLOC_001572	XLOC_001572	PJ15_3490,PJ15_3491	JSZD01000012:155705-158692	MMP	OTA	OK	11.6318	10.121	-0.200714	-0.182216	0.7458	0.971791	no
XLOC_001573	XLOC_001573	PJ15_3495	JSZD01000012:161705-163649	MMP	OTA	OK	79.6701	128.937	0.694555	1.33709	0.0097	0.172646	no
XLOC_001574	XLOC_001574	PJ15_3497	JSZD01000012:164354-164768	MMP	OTA	OK	28.9318	23.9618	-0.271918	-0.46034	0.60195	0.970594	no
XLOC_001575	XLOC_001575	PJ15_3500	JSZD01000012:167072-167723	MMP	OTA	OK	80.4882	85.0116	0.0788825	0.200787	0.7691	0.971791	no
XLOC_001576	XLOC_001576	PJ15_3502	JSZD01000012:169475-170312	MMP	OTA	NOTEST	7.31647	8.40455	0.200022	0	1	1	no
XLOC_001577	XLOC_001577	PJ15_3503	JSZD01000012:170844-172566	MMP	OTA	OK	15.5083	14.3611	-0.110879	-0.217303	0.7154	0.971791	no
XLOC_001578	XLOC_001578	PJ15_3506	JSZD01000012:177123-177726	MMP	OTA	OK	26.3604	29.4566	0.160219	0.281561	0.62265	0.971791	no
XLOC_001579	XLOC_001579	PJ15_3507	JSZD01000012:177729-178707	MMP	OTA	OK	33.4388	27.8023	-0.266323	-0.529024	0.35655	0.865415	no
XLOC_001580	XLOC_001580	PJ15_3508	JSZD01000012:178777-179131	MMP	OTA	OK	96.7913	79.9533	-0.27572	-0.747296	0.3843	0.887729	no
XLOC_001581	XLOC_001581	PJ15_3510	JSZD01000012:180130-181213	MMP	OTA	OK	31.8969	34.683	0.120811	0.27395	0.68015	0.971791	no
XLOC_001582	XLOC_001582	PJ15_3511	JSZD01000012:181371-182733	MMP	OTA	OK	35.3175	39.2008	0.150501	0.324288	0.56495	0.961139	no
XLOC_001583	XLOC_001583	PJ15_3512	JSZD01000012:182784-183360	MMP	OTA	OK	175.652	183.499	0.0630497	0.138033	0.8009	0.971791	no
XLOC_001584	XLOC_001584	PJ15_3513,PJ15_3514,PJ15_3515	JSZD01000012:183539-188407	MMP	OTA	OK	118.242	119.452	0.0146864	0.0348231	0.9066	0.971791	no
XLOC_001585	XLOC_001585	PJ15_3516	JSZD01000012:188408-188825	MMP	OTA	NOTEST	0	8.25416	inf	0	1	1	no
XLOC_001586	XLOC_001586	PJ15_3517	JSZD01000012:189401-190010	MMP	OTA	NOTEST	7.9624	5.27211	-0.594825	0	1	1	no
XLOC_001587	XLOC_001587	PJ15_3522	JSZD01000012:197143-197314	MMP	OTA	OK	185.045	154.868	-0.256839	-1.17577	0.7297	0.971791	no
XLOC_001588	XLOC_001588	PJ15_3523,PJ15_3524	JSZD01000012:197316-201083	MMP	OTA	OK	71.455	51.8168	-0.463616	-0.921988	0.7965	0.971791	no
XLOC_001589	XLOC_001589	PJ15_3525	JSZD01000012:201914-203351	MMP	OTA	OK	155.07	7.79756	-4.31375	-7.25391	5e-05	0.00220893	yes
XLOC_001590	XLOC_001590	PJ15_3527,PJ15_3528	JSZD01000012:205068-207806	MMP	OTA	OK	492.995	44.9314	-3.45578	-4.14456	0.4275	0.912501	no
XLOC_001591	XLOC_001591	PJ15_3530	JSZD01000012:208727-209648	MMP	OTA	OK	39.64	32.9772	-0.26549	-0.566153	0.36605	0.875829	no
XLOC_001592	XLOC_001592	PJ15_3533	JSZD01000012:211566-212433	MMP	OTA	OK	71.6051	48.3316	-0.567097	-1.21384	0.0319	0.343671	no
XLOC_001593	XLOC_001593	PJ15_3534	JSZD01000012:212866-214165	MMP	OTA	OK	136.237	82.4574	-0.724396	-1.70974	0.0061	0.125762	no
XLOC_001594	XLOC_001594	PJ15_3535	JSZD01000012:214166-214994	MMP	OTA	OK	16.2526	13.0804	-0.313263	-0.526022	0.4566	0.933521	no
XLOC_001595	XLOC_001595	PJ15_3536	JSZD01000012:215001-215424	MMP	OTA	OK	33.4937	21.157	-0.662751	-1.12639	0.18615	0.738831	no
XLOC_001596	XLOC_001596	PJ15_3539	JSZD01000012:218133-219699	MMP	OTA	OK	135.206	109.492	-0.30433	-1.01244	0.2345	0.77457	no
XLOC_001597	XLOC_001597	PJ15_3540	JSZD01000012:219737-220652	MMP	OTA	OK	131.676	123.226	-0.0956948	-0.364892	0.7177	0.971791	no
XLOC_001598	XLOC_001598	PJ15_3541	JSZD01000012:221014-222895	MMP	OTA	OK	65.4192	51.9867	-0.331573	-0.714938	0.19585	0.738831	no
XLOC_001599	XLOC_001599	PJ15_3542	JSZD01000012:223054-224128	MMP	OTA	NOTEST	1.62022	0.946081	-0.776149	0	1	1	no
XLOC_001600	XLOC_001600	PJ15_3543	JSZD01000012:224195-224438	MMP	OTA	OK	5532.42	5683.59	0.0388909	0.153345	0.8922	0.971791	no
XLOC_001601	XLOC_001601	PJ15_3546	JSZD01000012:226464-227121	MMP	OTA	NOTEST	3.35879	1.56122	-1.10527	0	1	1	no
XLOC_001602	XLOC_001602	PJ15_3548	JSZD01000012:228284-229235	MMP	OTA	OK	36.1066	27.7577	-0.379376	-0.739529	0.1918	0.738831	no
XLOC_001603	XLOC_001603	PJ15_3549	JSZD01000012:229244-229862	MMP	OTA	OK	23.3897	23.0322	-0.0222161	-0.0382461	0.95865	0.986564	no
XLOC_001604	XLOC_001604	PJ15_3550	JSZD01000012:229895-230288	MMP	OTA	OK	65.7723	54.7776	-0.263894	-0.687603	0.483	0.944654	no
XLOC_001605	XLOC_001605	PJ15_3551	JSZD01000012:230421-230817	MMP	OTA	NOTEST	2.00085	4.59969	1.20092	0	1	1	no
XLOC_001606	XLOC_001606	PJ15_3552	JSZD01000012:230826-231144	MMP	OTA	NOTEST	9.6301	11.3178	0.232976	0	1	1	no
XLOC_001607	XLOC_001607	PJ15_3554	JSZD01000012:232151-232703	MMP	OTA	OK	5.4365	12.1492	1.16012	1.15383	0.12435	0.650657	no
XLOC_001608	XLOC_001608	PJ15_3560	JSZD01000012:236406-236784	MMP	OTA	OK	75.1704	62.6955	-0.261803	-0.572496	0.4077	0.906208	no
XLOC_001609	XLOC_001609	PJ15_3561	JSZD01000012:237281-238013	MMP	OTA	OK	36.9397	44.6764	0.274341	0.535496	0.34405	0.85718	no
XLOC_001610	XLOC_001610	PJ15_3342	JSZD01000012:1638-2334	MMP	OTA	OK	53.6257	52.2022	-0.0388162	-0.0879243	0.8981	0.971791	no
XLOC_001611	XLOC_001611	PJ15_3346,PJ15_3347	JSZD01000012:5962-8220	MMP	OTA	OK	46.5838	52.2803	0.166437	0.226478	0.8665	0.971791	no
XLOC_001612	XLOC_001612	PJ15_3351	JSZD01000012:12511-13408	MMP	OTA	OK	9.92254	6.90651	-0.522752	-0.655813	0.2393	0.780011	no
XLOC_001613	XLOC_001613	PJ15_3352	JSZD01000012:13519-14815	MMP	OTA	OK	17.8035	10.024	-0.828705	-1.40119	0.01425	0.224551	no
XLOC_001614	XLOC_001614	PJ15_3353	JSZD01000012:15125-17810	MMP	OTA	OK	53.3647	68.4745	0.359681	0.662702	0.16635	0.710422	no
XLOC_001615	XLOC_001615	PJ15_3354	JSZD01000012:17894-18518	MMP	OTA	OK	17.0989	15.2806	-0.162206	-0.2333	0.6863	0.971791	no
XLOC_001616	XLOC_001616	PJ15_3361	JSZD01000012:26393-27581	MMP	OTA	OK	25.869	29.2811	0.178744	0.377644	0.53595	0.956026	no
XLOC_001617	XLOC_001617	PJ15_3362	JSZD01000012:27582-28389	MMP	OTA	OK	25.6721	25.1672	-0.0286552	-0.0550422	0.90765	0.971791	no
XLOC_001618	XLOC_001618	PJ15_3365	JSZD01000012:29876-32314	MMP	OTA	OK	28.3589	26.7826	-0.0825037	-0.0743445	0.87985	0.971791	no
XLOC_001619	XLOC_001619	PJ15_3366	JSZD01000012:32353-32908	MMP	OTA	OK	18.0463	27.2344	0.59373	1.02044	0.15555	0.700146	no
XLOC_001620	XLOC_001620	PJ15_3367	JSZD01000012:32943-33189	MMP	OTA	NOTEST	12.4807	12.7563	0.0315073	0	1	1	no
XLOC_001621	XLOC_001621	PJ15_3368	JSZD01000012:33198-33735	MMP	OTA	OK	26.9911	23.8539	-0.178259	-0.304497	0.635	0.971791	no
XLOC_001622	XLOC_001622	PJ15_3369	JSZD01000012:33774-34812	MMP	OTA	NOTEST	4.9847	5.60172	0.168363	0	1	1	no
XLOC_001623	XLOC_001623	PJ15_3370	JSZD01000012:35043-35781	MMP	OTA	OK	55.6303	60.6815	0.125385	0.271248	0.65125	0.971791	no
XLOC_001624	XLOC_001624	PJ15_3371	JSZD01000012:35942-36101	MMP	OTA	OK	2157.57	1907.88	-0.177435	-2.2665	0.52355	0.955209	no
XLOC_001625	XLOC_001625	PJ15_3379	JSZD01000012:46171-46891	MMP	OTA	OK	310.456	328.392	0.0810271	0.251199	0.74715	0.971791	no
XLOC_001626	XLOC_001626	PJ15_3380	JSZD01000012:46926-47529	MMP	OTA	OK	447.447	676.027	0.595366	1.16979	0.02565	0.309552	no
XLOC_001627	XLOC_001627	PJ15_3381	JSZD01000012:47544-48438	MMP	OTA	OK	390.421	386.625	-0.0140956	-0.0313701	0.95755	0.98651	no
XLOC_001628	XLOC_001628	PJ15_3386	JSZD01000012:52257-53598	MMP	OTA	OK	67.2277	79.3619	0.23939	0.6068	0.3491	0.860977	no
XLOC_001629	XLOC_001629	PJ15_3387	JSZD01000012:54419-56258	MMP	OTA	OK	33.8566	34.9652	0.0464817	0.111295	0.8581	0.971791	no
XLOC_001630	XLOC_001630	PJ15_3388	JSZD01000012:56270-57590	MMP	OTA	OK	30.0704	33.1047	0.138692	0.290583	0.6125	0.971791	no
XLOC_001631	XLOC_001631	PJ15_3389	JSZD01000012:57655-58132	MMP	OTA	OK	61.2446	55.3355	-0.146376	-0.344918	0.6307	0.971791	no
XLOC_001632	XLOC_001632	PJ15_3390	JSZD01000012:58154-59072	MMP	OTA	OK	8.25849	11.3911	0.463957	0.630715	0.2545	0.796017	no
XLOC_001633	XLOC_001633	PJ15_3391	JSZD01000012:59087-59537	MMP	OTA	OK	83.5399	85.715	0.0370814	0.0997035	0.9108	0.971791	no
XLOC_001634	XLOC_001634	PJ15_3392	JSZD01000012:59540-60011	MMP	OTA	OK	52.7987	72.8622	0.464669	1.12147	0.15025	0.690927	no
XLOC_001635	XLOC_001635	PJ15_3393	JSZD01000012:60022-61144	MMP	OTA	OK	99.9262	90.7979	-0.138204	-0.300027	0.58705	0.969782	no
XLOC_001636	XLOC_001636	PJ15_3394	JSZD01000012:61393-62668	MMP	OTA	OK	141.992	137.638	-0.0449285	-0.109433	0.8607	0.971791	no
XLOC_001637	XLOC_001637	PJ15_3398	JSZD01000012:65394-65835	MMP	OTA	OK	13.0801	20.9306	0.678242	0.82796	0.15935	0.700234	no
XLOC_001638	XLOC_001638	PJ15_3402	JSZD01000012:69547-69691	MMP	OTA	NOTEST	0	0	0	0	1	1	no
XLOC_001639	XLOC_001639	PJ15_3405	JSZD01000012:71642-72173	MMP	OTA	NOTEST	9.51171	8.94109	-0.0892537	0	1	1	no
XLOC_001640	XLOC_001640	PJ15_3408	JSZD01000012:73692-75174	MMP	OTA	NOTEST	2.9835	5.85568	0.972831	0	1	1	no
XLOC_001641	XLOC_001641	PJ15_3410	JSZD01000012:76409-77306	MMP	OTA	NOTEST	4.98894	7.28544	0.546282	0	1	1	no
XLOC_001642	XLOC_001642	PJ15_3412	JSZD01000012:77791-78685	MMP	OTA	NOTEST	3.4855	4.48897	0.365019	0	1	1	no
XLOC_001643	XLOC_001643	PJ15_3414	JSZD01000012:79298-80657	MMP	OTA	OK	30.4168	34.221	0.170015	0.372678	0.5322	0.956026	no
XLOC_001644	XLOC_001644	PJ15_3415	JSZD01000012:80666-81377	MMP	OTA	OK	121.908	98.9813	-0.300564	-0.670901	0.24095	0.78365	no
XLOC_001645	XLOC_001645	PJ15_3416	JSZD01000012:81448-81571	MMP	OTA	NOTEST	0	0	0	0	1	1	no
XLOC_001646	XLOC_001646	PJ15_3417	JSZD01000012:81628-82306	MMP	OTA	OK	7.21505	15.7763	1.12868	1.38544	0.09095	0.566596	no
XLOC_001647	XLOC_001647	PJ15_3419	JSZD01000012:83781-85149	MMP	OTA	OK	19.1138	15.2011	-0.330444	-0.656312	0.2826	0.812292	no
XLOC_001648	XLOC_001648	PJ15_3420	JSZD01000012:85248-86403	MMP	OTA	OK	18.4531	23.5123	0.349546	0.670047	0.23915	0.780011	no
XLOC_001649	XLOC_001649	PJ15_3421	JSZD01000012:86648-87956	MMP	OTA	OK	90.2461	104.804	0.215757	0.463154	0.3919	0.89114	no
XLOC_001650	XLOC_001650	PJ15_3422	JSZD01000012:87973-88531	MMP	OTA	OK	121.123	140.055	0.209519	0.537772	0.4217	0.912501	no
XLOC_001651	XLOC_001651	PJ15_3423	JSZD01000012:88567-89107	MMP	OTA	OK	80.0933	84.2519	0.0730277	0.167279	0.79415	0.971791	no
XLOC_001652	XLOC_001652	PJ15_3427	JSZD01000012:92338-93685	MMP	OTA	OK	55.9043	41.4942	-0.430047	-0.892511	0.09815	0.587949	no
XLOC_001653	XLOC_001653	PJ15_3435	JSZD01000012:102479-102611	MMP	OTA	NOTEST	0	0	0	0	1	1	no
XLOC_001654	XLOC_001654	PJ15_3436	JSZD01000012:102611-103352	MMP	OTA	OK	28.4887	28.624	0.00683351	0.0130959	0.96915	0.988886	no
XLOC_001655	XLOC_001655	PJ15_3437	JSZD01000012:103435-104116	MMP	OTA	OK	6.40756	15.5692	1.28085	1.29732	0.5075	0.949021	no
XLOC_001656	XLOC_001656	PJ15_3439	JSZD01000012:104120-104846	MMP	OTA	OK	23.285	31.9923	0.458326	0.935381	0.1765	0.736359	no
XLOC_001657	XLOC_001657	PJ15_3445	JSZD01000012:109745-110933	MMP	OTA	OK	14.2411	7.86038	-0.857387	-1.32748	0.02675	0.316648	no
XLOC_001658	XLOC_001658	PJ15_3446	JSZD01000012:111069-111183	MMP	OTA	NOTEST	0	0	0	0	1	1	no
XLOC_001659	XLOC_001659	PJ15_3447	JSZD01000012:111207-112119	MMP	OTA	OK	34.808	34.5258	-0.0117411	-0.0269078	0.9749	0.989145	no
XLOC_001660	XLOC_001660	PJ15_3449	JSZD01000012:112829-113180	MMP	OTA	OK	200.218	181.006	-0.145529	-0.507676	0.613	0.971791	no
XLOC_001661	XLOC_001661	PJ15_3450	JSZD01000012:113617-114442	MMP	OTA	NOTEST	4.90795	9.77748	0.994342	0	1	1	no
XLOC_001662	XLOC_001662	PJ15_3454,PJ15_3455	JSZD01000012:117422-118141	MMP	OTA	NOTEST	1.55819	1.20345	-0.372695	0	1	1	no
XLOC_001663	XLOC_001663	PJ15_3456	JSZD01000012:118339-119449	MMP	OTA	OK	63.6736	77.2177	0.278236	0.809818	0.29335	0.825652	no
XLOC_001664	XLOC_001664	PJ15_3457	JSZD01000012:119686-121396	MMP	OTA	OK	25.4484	27.6714	0.12082	0.442226	0.7071	0.971791	no
XLOC_001665	XLOC_001665	PJ15_3458	JSZD01000012:121523-121781	MMP	OTA	OK	29.5853	30.5852	0.047953	0.0713251	0.9172	0.974098	no
XLOC_001666	XLOC_001666	PJ15_3459	JSZD01000012:121956-122835	MMP	OTA	OK	155.642	143.822	-0.113953	-0.332437	0.6529	0.971791	no
XLOC_001667	XLOC_001667	PJ15_3462	JSZD01000012:125392-125596	MMP	OTA	OK	55.9241	96.2489	0.783299	1.84366	0.21875	0.761923	no
XLOC_001668	XLOC_001668	PJ15_3463	JSZD01000012:125596-126049	MMP	OTA	OK	47.8774	39.3353	-0.28352	-0.65891	0.4688	0.941545	no
XLOC_001669	XLOC_001669	PJ15_3473	JSZD01000012:136273-136714	MMP	OTA	OK	33.493	16.2554	-1.04294	-1.56612	0.0629	0.495193	no
XLOC_001670	XLOC_001670	PJ15_3485	JSZD01000012:150619-151477	MMP	OTA	OK	15.675	11.2395	-0.479893	-0.766862	0.2461	0.788287	no
XLOC_001671	XLOC_001671	PJ15_3486	JSZD01000012:151676-152489	MMP	OTA	OK	574.602	528.12	-0.121697	-0.307786	0.6457	0.971791	no
XLOC_001672	XLOC_001672	PJ15_3492	JSZD01000012:155705-158692	MMP	OTA	OK	55.694	51.5847	-0.11058	-0.130143	0.87205	0.971791	no
XLOC_001673	XLOC_001673	PJ15_3493	JSZD01000012:158816-159860	MMP	OTA	NOTEST	2.01832	6.35556	1.65486	0	1	1	no
XLOC_001674	XLOC_001674	PJ15_3494	JSZD01000012:160806-161376	MMP	OTA	OK	33.2513	30.1709	-0.140251	-0.289953	0.704	0.971791	no
XLOC_001675	XLOC_001675	PJ15_3496	JSZD01000012:163707-164250	MMP	OTA	OK	75.9521	92.3241	0.281618	0.80191	0.33845	0.857046	no
XLOC_001676	XLOC_001676	PJ15_3498	JSZD01000012:164847-165954	MMP	OTA	NOTEST	3.29214	3.29499	0.00124915	0	1	1	no
XLOC_001677	XLOC_001677	PJ15_3499	JSZD01000012:165980-166721	MMP	OTA	NOTEST	1.05431	0.819536	-0.363425	0	1	1	no
XLOC_001678	XLOC_001678	PJ15_3501	JSZD01000012:167846-168743	MMP	OTA	OK	96.3242	79.6874	-0.273546	-0.724115	0.2874	0.818214	no
XLOC_001679	XLOC_001679	PJ15_3504	JSZD01000012:173311-173992	MMP	OTA	OK	27.8755	18.6611	-0.578964	-1.17918	0.21275	0.761923	no
XLOC_001680	XLOC_001680	PJ15_3505	JSZD01000012:174047-176879	MMP	OTA	OK	36.8391	38.254	0.0543726	0.117334	0.83565	0.971791	no
XLOC_001681	XLOC_001681	PJ15_3509	JSZD01000012:179283-179958	MMP	OTA	OK	14.5521	25.3092	0.798439	1.38675	0.05945	0.474449	no
XLOC_001682	XLOC_001682	PJ15_3518	JSZD01000012:190427-191633	MMP	OTA	OK	66.0898	68.8879	0.0598221	0.185412	0.8182	0.971791	no
XLOC_001683	XLOC_001683	PJ15_3519	JSZD01000012:191647-191920	MMP	OTA	OK	36.8922	20.0681	-0.878409	-1.16053	0.2352	0.775472	no
XLOC_001684	XLOC_001684	PJ15_3520	JSZD01000012:191936-194081	MMP	OTA	OK	44.9854	38.5556	-0.222518	-0.612004	0.3869	0.88862	no
XLOC_001685	XLOC_001685	PJ15_3521	JSZD01000012:194083-196843	MMP	OTA	OK	83.2873	80.9333	-0.0413628	-0.123722	0.87405	0.971791	no
XLOC_001686	XLOC_001686	PJ15_3526	JSZD01000012:203414-204914	MMP	OTA	NOTEST	7.53733	7.86357	0.0611302	0	1	1	no
XLOC_001687	XLOC_001687	PJ15_3529	JSZD01000012:207914-208592	MMP	OTA	OK	64.4377	47.6658	-0.434949	-0.981056	0.1361	0.669406	no
XLOC_001688	XLOC_001688	PJ15_3531	JSZD01000012:209656-210583	MMP	OTA	OK	57.2454	67.7832	0.243766	0.558348	0.3493	0.860977	no
XLOC_001689	XLOC_001689	PJ15_3532	JSZD01000012:210654-211281	MMP	OTA	OK	52.7576	40.1903	-0.392532	-0.853312	0.18615	0.738831	no
XLOC_001690	XLOC_001690	PJ15_3537	JSZD01000012:215609-215936	MMP	OTA	OK	10.4816	16.4538	0.650552	0.586022	0.3859	0.888108	no
XLOC_001691	XLOC_001691	PJ15_3538	JSZD01000012:216009-217920	MMP	OTA	NOTEST	11.215	14.0761	0.327809	0	1	1	no
XLOC_001692	XLOC_001692	PJ15_3544	JSZD01000012:224487-225177	MMP	OTA	OK	148.18	98.2663	-0.592582	-1.61991	0.0267	0.316648	no
XLOC_001693	XLOC_001693	PJ15_3545	JSZD01000012:225353-226361	MMP	OTA	OK	17.3381	17.0007	-0.0283534	-0.0520659	0.9447	0.984079	no
XLOC_001694	XLOC_001694	PJ15_3547	JSZD01000012:227424-228183	MMP	OTA	OK	162.321	186.765	0.202369	0.475421	0.4339	0.915569	no
XLOC_001695	XLOC_001695	PJ15_3553	JSZD01000012:231159-232050	MMP	OTA	NOTEST	2.18512	3.38008	0.629344	0	1	1	no
XLOC_001696	XLOC_001696	PJ15_3555	JSZD01000012:232748-233483	MMP	OTA	OK	143.905	164.859	0.19612	0.504333	0.44845	0.928423	no
XLOC_001697	XLOC_001697	PJ15_3556	JSZD01000012:233634-234306	MMP	OTA	OK	25.4702	27.4953	0.110371	0.211632	0.74815	0.971791	no
XLOC_001698	XLOC_001698	PJ15_3557	JSZD01000012:234394-234937	MMP	OTA	OK	111.224	89.015	-0.321348	-0.896589	0.2567	0.797834	no
XLOC_001699	XLOC_001699	PJ15_3558,PJ15_3559	JSZD01000012:235091-236302	MMP	OTA	OK	284.812	378.331	0.409637	0.626848	0.82775	0.971791	no
XLOC_001700	XLOC_001700	PJ15_3562	JSZD01000012:238073-239591	MMP	OTA	OK	24.838	48.1546	0.955128	2.14052	0.0004	0.013373	yes
XLOC_001701	XLOC_001701	PJ15_3563	JSZD01000012:239888-240056	MMP	OTA	NOTEST	0	0	0	0	1	1	no
XLOC_001702	XLOC_001702	PJ15_2493	JSZD01000014:61-1999	MMP	OTA	OK	129.178	92.5404	-0.481206	-1.21038	0.06245	0.495193	no
XLOC_001703	XLOC_001703	PJ15_2496	JSZD01000014:4893-7239	MMP	OTA	OK	55.4668	49.8861	-0.152987	-0.368279	0.54915	0.959188	no
XLOC_001704	XLOC_001704	PJ15_2497	JSZD01000014:7513-9703	MMP	OTA	OK	18.0996	22.6004	0.32039	0.684702	0.2317	0.77457	no
XLOC_001705	XLOC_001705	PJ15_2498	JSZD01000014:9934-10765	MMP	OTA	OK	17.846	16.1178	-0.146951	-0.244049	0.6827	0.971791	no
XLOC_001706	XLOC_001706	PJ15_2499,PJ15_2500	JSZD01000014:10842-11870	MMP	OTA	OK	45.9835	46.3579	0.0116978	0.0155689	0.87905	0.971791	no
XLOC_001707	XLOC_001707	PJ15_2502	JSZD01000014:12778-13663	MMP	OTA	OK	6.34748	11.0917	0.805226	0.937801	0.1249	0.650657	no
XLOC_001708	XLOC_001708	PJ15_2504	JSZD01000014:15466-16228	MMP	OTA	NOTEST	1.9114	1.99876	0.0644762	0	1	1	no
XLOC_001709	XLOC_001709	PJ15_2507	JSZD01000014:18703-19807	MMP	OTA	NOTEST	9.13889	6.76909	-0.433057	0	1	1	no
XLOC_001710	XLOC_001710	PJ15_2510	JSZD01000014:22587-24249	MMP	OTA	OK	273.067	284.531	0.0593294	0.131505	0.8309	0.971791	no
XLOC_001711	XLOC_001711	PJ15_2511	JSZD01000014:24433-25027	MMP	OTA	OK	49.955	39.0378	-0.355757	-0.830694	0.26115	0.804589	no
XLOC_001712	XLOC_001712	PJ15_2513	JSZD01000014:26057-26411	MMP	OTA	OK	46.9523	42.1968	-0.154063	-0.340918	0.72755	0.971791	no
XLOC_001713	XLOC_001713	PJ15_2514	JSZD01000014:26645-26822	MMP	OTA	NOTEST	0	10.7641	inf	0	1	1	no
XLOC_001714	XLOC_001714	PJ15_2515	JSZD01000014:27048-27402	MMP	OTA	OK	47.4207	46.0233	-0.0431527	-0.0895775	0.93625	0.979675	no
XLOC_001715	XLOC_001715	PJ15_2516,PJ15_2517,PJ15_2518	JSZD01000014:27455-33275	MMP	OTA	OK	16.3367	15.5946	-0.0670747	-0.0801936	0.8871	0.971791	no
XLOC_001716	XLOC_001716	PJ15_2519	JSZD01000014:33519-34458	MMP	OTA	OK	85.7348	122.16	0.510825	1.3772	0.05075	0.443659	no
XLOC_001717	XLOC_001717	PJ15_2521	JSZD01000014:35047-36667	MMP	OTA	OK	10.9284	4.33291	-1.33467	-1.82547	0.00155	0.044077	yes
XLOC_001718	XLOC_001718	PJ15_2523	JSZD01000014:36840-37779	MMP	OTA	OK	39.3603	37.1296	-0.084172	-0.179974	0.76595	0.971791	no
XLOC_001719	XLOC_001719	PJ15_2527	JSZD01000014:42410-43406	MMP	OTA	NOTEST	2.15632	0.67653	-1.67234	0	1	1	no
XLOC_001720	XLOC_001720	PJ15_2528	JSZD01000014:43603-44524	MMP	OTA	OK	34.3049	29.2311	-0.230913	-0.469166	0.4355	0.915569	no
XLOC_001721	XLOC_001721	PJ15_2529	JSZD01000014:44526-44865	MMP	OTA	OK	96.5675	122.067	0.338065	1.0201	0.27555	0.808338	no
XLOC_001722	XLOC_001722	PJ15_2530	JSZD01000014:44875-46705	MMP	OTA	OK	24.8189	21.1416	-0.231354	-0.444575	0.38225	0.886768	no
XLOC_001723	XLOC_001723	PJ15_2531	JSZD01000014:46712-48212	MMP	OTA	OK	11.2298	8.09708	-0.471859	-0.756763	0.1577	0.700234	no
XLOC_001724	XLOC_001724	PJ15_2532	JSZD01000014:48236-49634	MMP	OTA	NOTEST	7.72724	5.55187	-0.476979	0	1	1	no
XLOC_001725	XLOC_001725	PJ15_2533	JSZD01000014:49634-50753	MMP	OTA	OK	20.3882	22.0883	0.115543	0.237885	0.6928	0.971791	no
XLOC_001726	XLOC_001726	PJ15_2534	JSZD01000014:50812-51631	MMP	OTA	OK	30.4784	27.3402	-0.156766	-0.281525	0.5954	0.970077	no
XLOC_001727	XLOC_001727	PJ15_2536,PJ15_2537,PJ15_2538	JSZD01000014:54524-56832	MMP	OTA	OK	247.096	199.701	-0.307229	-0.560278	0.8376	0.971791	no
XLOC_001728	XLOC_001728	PJ15_2539	JSZD01000014:56835-57363	MMP	OTA	OK	61.0105	21.3304	-1.51614	-2.68295	0.00015	0.00589048	yes
XLOC_001729	XLOC_001729	PJ15_2540	JSZD01000014:57379-59560	MMP	OTA	OK	59.2065	36.7993	-0.686077	-1.38464	0.00685	0.135575	no
XLOC_001730	XLOC_001730	PJ15_2541	JSZD01000014:59597-60140	MMP	OTA	OK	80.9049	90.0519	0.15453	0.382177	0.5859	0.969782	no
XLOC_001731	XLOC_001731	PJ15_2542	JSZD01000014:60159-61242	MMP	OTA	OK	18.7697	19.4859	0.0540208	0.102493	0.8508	0.971791	no
XLOC_001732	XLOC_001732	PJ15_2543	JSZD01000014:61261-62119	MMP	OTA	OK	30.1566	32.3302	0.10041	0.189194	0.72985	0.971791	no
XLOC_001733	XLOC_001733	PJ15_2544	JSZD01000014:62580-67059	MMP	OTA	OK	37.1691	41.893	0.172605	0.363311	0.5001	0.949021	no
XLOC_001734	XLOC_001734	PJ15_2545	JSZD01000014:67130-68552	MMP	OTA	OK	33.9747	36.3767	0.0985513	0.209564	0.7098	0.971791	no
XLOC_001735	XLOC_001735	PJ15_2546	JSZD01000014:68722-69613	MMP	OTA	OK	20.1902	14.7078	-0.457075	-0.834462	0.22225	0.766664	no
XLOC_001736	XLOC_001736	PJ15_2547	JSZD01000014:69791-70382	MMP	OTA	OK	307.205	326.34	0.0871758	0.231918	0.7355	0.971791	no
XLOC_001737	XLOC_001737	PJ15_2548,PJ15_2549	JSZD01000014:70419-72041	MMP	OTA	OK	147.152	145.518	-0.0161047	-0.0168293	0.90795	0.971791	no
XLOC_001738	XLOC_001738	PJ15_2551	JSZD01000014:72467-72998	MMP	OTA	OK	5323.18	2830.89	-0.911032	-2.34319	0.0056	0.119434	no
XLOC_001739	XLOC_001739	PJ15_2552	JSZD01000014:73195-73711	MMP	OTA	OK	28.9289	16.6068	-0.800735	-1.32834	0.1094	0.617658	no
XLOC_001740	XLOC_001740	PJ15_2553	JSZD01000014:73746-74481	MMP	OTA	OK	15.4757	8.95155	-0.789795	-1.21705	0.196	0.738831	no
XLOC_001741	XLOC_001741	PJ15_2554	JSZD01000014:74562-76215	MMP	OTA	OK	25.8583	21.6175	-0.258429	-0.565985	0.351	0.862338	no
XLOC_001742	XLOC_001742	PJ15_2561	JSZD01000014:81327-82278	MMP	OTA	OK	289.145	304.108	0.0727925	0.170078	0.7896	0.971791	no
XLOC_001743	XLOC_001743	PJ15_2562,PJ15_2563	JSZD01000014:82418-83404	MMP	OTA	OK	28.266	12.372	-1.19199	-1.62159	0.5118	0.951652	no
XLOC_001744	XLOC_001744	PJ15_2564,PJ15_2565	JSZD01000014:83405-85249	MMP	OTA	OK	32.1113	19.37	-0.729253	-1.04221	0.7467	0.971791	no
XLOC_001745	XLOC_001745	PJ15_2566	JSZD01000014:85266-89094	MMP	OTA	OK	23.757	19.3278	-0.297676	-0.651824	0.2523	0.796017	no
XLOC_001746	XLOC_001746	PJ15_2567	JSZD01000014:89154-89598	MMP	OTA	NOTEST	11.9136	9.16887	-0.377793	0	1	1	no
XLOC_001747	XLOC_001747	PJ15_2568	JSZD01000014:89639-90056	MMP	OTA	OK	120.132	96.6444	-0.313861	-0.782137	0.2723	0.808338	no
XLOC_001748	XLOC_001748	PJ15_2569,PJ15_2570	JSZD01000014:90376-91362	MMP	OTA	OK	263.081	120.488	-1.12661	-1.91335	0.66205	0.971791	no
XLOC_001749	XLOC_001749	PJ15_2571,PJ15_2572	JSZD01000014:91363-93120	MMP	OTA	OK	113.707	71.4267	-0.670784	-0.997227	0.77015	0.971791	no
XLOC_001750	XLOC_001750	PJ15_2573	JSZD01000014:93132-97659	MMP	OTA	OK	80.5102	42.8448	-0.910052	-1.9571	0.00065	0.0211592	yes
XLOC_001751	XLOC_001751	PJ15_2574	JSZD01000014:97768-98203	MMP	OTA	OK	31.7082	18.9531	-0.742427	-1.0986	0.10505	0.611515	no
XLOC_001752	XLOC_001752	PJ15_2575	JSZD01000014:98366-98624	MMP	OTA	OK	90.6272	66.877	-0.438434	-1.08988	0.30345	0.827713	no
XLOC_001753	XLOC_001753	PJ15_2576	JSZD01000014:98640-99189	MMP	OTA	OK	147.705	113.756	-0.376779	-1.07054	0.15565	0.700146	no
XLOC_001754	XLOC_001754	PJ15_2577	JSZD01000014:99234-99975	MMP	OTA	OK	43.1665	32.1803	-0.423735	-0.879125	0.1528	0.698756	no
XLOC_001755	XLOC_001755	PJ15_2578	JSZD01000014:100167-100539	MMP	OTA	OK	341.737	330.372	-0.0487957	-0.164803	0.8441	0.971791	no
XLOC_001756	XLOC_001756	PJ15_2579	JSZD01000014:100677-101571	MMP	OTA	OK	16.394	19.4937	0.249838	0.438617	0.45585	0.933521	no
XLOC_001757	XLOC_001757	PJ15_2580	JSZD01000014:101583-102357	MMP	OTA	NOTEST	8.48471	8.13575	-0.0605908	0	1	1	no
XLOC_001758	XLOC_001758	PJ15_2581,PJ15_2582	JSZD01000014:102517-105081	MMP	OTA	OK	69.249	52.8434	-0.390069	-0.49342	0.83015	0.971791	no
XLOC_001759	XLOC_001759	PJ15_2583,PJ15_2584,PJ15_2585,PJ15_2586	JSZD01000014:105083-107650	MMP	OTA	OK	134.882	70.0375	-0.945502	-1.71895	0.6902	0.971791	no
XLOC_001760	XLOC_001760	PJ15_2587	JSZD01000014:107662-108607	MMP	OTA	OK	38.2068	14.3765	-1.41012	-2.63737	0.0001	0.00405574	yes
XLOC_001761	XLOC_001761	PJ15_2588	JSZD01000014:108647-109049	MMP	OTA	OK	62.0089	27.4288	-1.17678	-2.22316	0.0061	0.125762	no
XLOC_001762	XLOC_001762	PJ15_2589	JSZD01000014:109088-109850	MMP	OTA	OK	41.5322	12.782	-1.70012	-2.9936	0.00045	0.014844	yes
XLOC_001763	XLOC_001763	PJ15_2595	JSZD01000014:114813-116223	MMP	OTA	OK	63.2341	70.6337	0.159654	0.361285	0.53365	0.956026	no
XLOC_001764	XLOC_001764	PJ15_2596	JSZD01000014:116298-116616	MMP	OTA	NOTEST	3.99681	6.2329	0.641055	0	1	1	no
XLOC_001765	XLOC_001765	PJ15_2598	JSZD01000014:117488-118319	MMP	OTA	OK	38.11	52.9225	0.473712	1.1019	0.10745	0.612515	no
XLOC_001766	XLOC_001766	PJ15_2602	JSZD01000014:120698-121070	MMP	OTA	OK	60.5926	104.968	0.792735	1.9442	0.0171	0.253326	no
XLOC_001767	XLOC_001767	PJ15_2603	JSZD01000014:121470-122664	MMP	OTA	OK	11.2396	19.1244	0.766819	1.45052	0.03525	0.366422	no
XLOC_001768	XLOC_001768	PJ15_2606	JSZD01000014:124878-125229	MMP	OTA	OK	69.7076	84.4191	0.276255	0.726503	0.4203	0.912501	no
XLOC_001769	XLOC_001769	PJ15_2608	JSZD01000014:126085-127185	MMP	OTA	NOTEST	6.99337	5.39106	-0.375421	0	1	1	no
XLOC_001770	XLOC_001770	PJ15_2610	JSZD01000014:127352-127916	MMP	OTA	OK	181.7	197.857	0.122902	0.347414	0.63535	0.971791	no
XLOC_001771	XLOC_001771	PJ15_2613	JSZD01000014:129458-130733	MMP	OTA	OK	69.0134	44.2459	-0.641335	-1.65045	0.01685	0.253326	no
XLOC_001772	XLOC_001772	PJ15_2615	JSZD01000014:131971-132268	MMP	OTA	OK	10.9461	23.1431	1.08016	1.0555	0.33455	0.856188	no
XLOC_001773	XLOC_001773	PJ15_2616	JSZD01000014:132339-133686	MMP	OTA	OK	34.1072	30.3765	-0.167123	-0.329541	0.5357	0.956026	no
XLOC_001774	XLOC_001774	PJ15_2618	JSZD01000014:134425-135922	MMP	OTA	NOTEST	6.51366	8.02671	0.301339	0	1	1	no
XLOC_001775	XLOC_001775	PJ15_2623	JSZD01000014:142357-143620	MMP	OTA	OK	19.084	31.5103	0.723459	1.36939	0.0127	0.207238	no
XLOC_001776	XLOC_001776	PJ15_2624	JSZD01000014:143622-144414	MMP	OTA	OK	5.27076	11.7805	1.16032	1.20066	0.08125	0.543016	no
XLOC_001777	XLOC_001777	PJ15_2627	JSZD01000014:146999-148031	MMP	OTA	NOTEST	3.35236	2.95142	-0.183767	0	1	1	no
XLOC_001778	XLOC_001778	PJ15_2629	JSZD01000014:148763-149390	MMP	OTA	OK	16.3426	16.7563	0.0360671	0.0573515	0.9418	0.983128	no
XLOC_001779	XLOC_001779	PJ15_2631	JSZD01000014:151513-153841	MMP	OTA	OK	30.3827	28.7491	-0.07973	-0.170895	0.7524	0.971791	no
XLOC_001780	XLOC_001780	PJ15_2633	JSZD01000014:154778-155426	MMP	OTA	OK	18.8425	16.5886	-0.183798	-0.303777	0.66845	0.971791	no
XLOC_001781	XLOC_001781	PJ15_2636	JSZD01000014:157459-159355	MMP	OTA	OK	66.6263	66.0614	-0.0122839	-0.0273546	0.95865	0.986564	no
XLOC_001782	XLOC_001782	PJ15_2637	JSZD01000014:159497-160319	MMP	OTA	OK	100.984	100.804	-0.00257321	-0.00674338	0.9883	0.992402	no
XLOC_001783	XLOC_001783	PJ15_2638	JSZD01000014:161085-162972	MMP	OTA	OK	127.68	128.669	0.011135	0.0260599	0.96685	0.988016	no
XLOC_001784	XLOC_001784	PJ15_2639,PJ15_2640,PJ15_2641	JSZD01000014:163390-165659	MMP	OTA	OK	184.329	183.353	-0.00765343	-0.0131267	0.90845	0.971791	no
XLOC_001785	XLOC_001785	PJ15_2642	JSZD01000014:165678-166311	MMP	OTA	OK	240.593	241.256	0.00396982	0.0111178	0.99	0.992402	no
XLOC_001786	XLOC_001786	PJ15_2643	JSZD01000014:166322-166610	MMP	OTA	OK	2754.03	3436.66	0.319465	1.29827	0.24105	0.78365	no
XLOC_001787	XLOC_001787	PJ15_2645	JSZD01000014:167904-168429	MMP	OTA	OK	76.5073	84.5262	0.143801	0.344715	0.60655	0.971791	no
XLOC_001788	XLOC_001788	PJ15_2646	JSZD01000014:168439-171510	MMP	OTA	OK	62.057	60.4625	-0.0375528	-0.0455406	0.4015	0.900554	no
XLOC_001789	XLOC_001789	PJ15_2649	JSZD01000014:171528-172347	MMP	OTA	OK	15.8812	20.5577	0.372354	0.623735	0.27295	0.808338	no
XLOC_001790	XLOC_001790	PJ15_2650	JSZD01000014:172486-173455	MMP	OTA	OK	9.59103	14.9166	0.637163	1.01349	0.11785	0.637634	no
XLOC_001791	XLOC_001791	PJ15_2652	JSZD01000014:176318-177191	MMP	OTA	OK	105.541	101.167	-0.061066	-0.139998	0.8133	0.971791	no
XLOC_001792	XLOC_001792	PJ15_2653	JSZD01000014:177316-178558	MMP	OTA	OK	341.081	259.612	-0.39376	-0.706548	0.16785	0.712283	no
XLOC_001793	XLOC_001793	PJ15_2660	JSZD01000014:185369-186098	MMP	OTA	NOTEST	4.27987	3.83597	-0.157976	0	1	1	no
XLOC_001794	XLOC_001794	PJ15_2661	JSZD01000014:186324-186636	MMP	OTA	OK	615.099	481.766	-0.352485	-1.30681	0.178	0.738831	no
XLOC_001795	XLOC_001795	PJ15_2662	JSZD01000014:186694-187333	MMP	OTA	OK	646.997	435.832	-0.569988	-1.67578	0.02775	0.322317	no
XLOC_001796	XLOC_001796	PJ15_2663,PJ15_2664	JSZD01000014:187344-188264	MMP	OTA	OK	920.151	678.805	-0.438872	-0.966068	0.81825	0.971791	no
XLOC_001797	XLOC_001797	PJ15_2665	JSZD01000014:188275-189100	MMP	OTA	OK	503.479	373.944	-0.429112	-1.29171	0.1054	0.612112	no
XLOC_001798	XLOC_001798	PJ15_2666	JSZD01000014:189113-189389	MMP	OTA	OK	794.707	494.691	-0.683895	-2.79377	0.00965	0.172646	no
XLOC_001799	XLOC_001799	PJ15_2667	JSZD01000014:189400-189730	MMP	OTA	OK	262.745	168.889	-0.637586	-2.0031	0.0225	0.28842	no
XLOC_001800	XLOC_001800	PJ15_2668	JSZD01000014:189731-190484	MMP	OTA	OK	526.734	384.793	-0.452991	-1.12811	0.0902	0.566383	no
XLOC_001801	XLOC_001801	PJ15_2669,PJ15_2670,PJ15_2671	JSZD01000014:190487-191352	MMP	OTA	OK	#NAME?	2655.15	inf	#NAME?	0.18625	0.738831	no
XLOC_001802	XLOC_001802	PJ15_2672	JSZD01000014:191444-191813	MMP	OTA	OK	589.767	464.542	-0.344336	-1.12457	0.18035	0.738831	no
XLOC_001803	XLOC_001803	PJ15_2673	JSZD01000014:191822-192140	MMP	OTA	OK	774.021	602.381	-0.361696	-1.24509	0.1578	0.700234	no
XLOC_001804	XLOC_001804	PJ15_2674	JSZD01000014:192155-192692	MMP	OTA	OK	481.352	393.845	-0.289466	-0.777939	0.2661	0.808338	no
XLOC_001805	XLOC_001805	PJ15_2675	JSZD01000014:192701-193007	MMP	OTA	OK	403.848	304.551	-0.407127	-1.44292	0.11455	0.631449	no
XLOC_001806	XLOC_001806	PJ15_2676	JSZD01000014:193018-193414	MMP	OTA	OK	532.208	439.157	-0.277254	-0.999838	0.27545	0.808338	no
XLOC_001807	XLOC_001807	PJ15_2677	JSZD01000014:193427-193961	MMP	OTA	OK	618.744	528	-0.228804	-0.62771	0.3685	0.879141	no
XLOC_001808	XLOC_001808	PJ15_2678	JSZD01000014:193975-194326	MMP	OTA	OK	649.371	446.183	-0.541406	-1.69611	0.036	0.372653	no
XLOC_001809	XLOC_001809	PJ15_2679	JSZD01000014:194328-194826	MMP	OTA	OK	420.608	363.828	-0.209219	-0.554129	0.41835	0.912501	no
XLOC_001810	XLOC_001810	PJ15_2680	JSZD01000014:194832-195009	MMP	OTA	OK	#NAME?	264.435	inf	#NAME?	5e-05	0.00220893	yes
XLOC_001811	XLOC_001811	PJ15_2681	JSZD01000014:195012-195453	MMP	OTA	OK	909.591	904.238	-0.00851479	-0.026751	0.9753	0.989145	no
XLOC_001812	XLOC_001812	PJ15_2682	JSZD01000014:195459-196818	MMP	OTA	OK	849.786	700.122	-0.279495	-0.567478	0.35185	0.862713	no
XLOC_001813	XLOC_001813	PJ15_2683	JSZD01000014:196839-196956	MMP	OTA	NOTEST	0	0	0	0	1	1	no
XLOC_001814	XLOC_001814	PJ15_2684	JSZD01000014:197063-197420	MMP	OTA	OK	341.409	240.721	-0.504139	-1.68683	0.05765	0.474449	no
XLOC_001815	XLOC_001815	PJ15_2685	JSZD01000014:197439-197826	MMP	OTA	OK	411.691	346.939	-0.246881	-0.771732	0.34265	0.857046	no
XLOC_001816	XLOC_001816	PJ15_2686	JSZD01000014:197838-198465	MMP	OTA	OK	553.918	482.27	-0.199831	-0.591925	0.43995	0.916964	no
XLOC_001817	XLOC_001817	PJ15_2687	JSZD01000014:198483-199491	MMP	OTA	OK	522.044	426.835	-0.290491	-0.677907	0.28895	0.821306	no
XLOC_001818	XLOC_001818	PJ15_2688	JSZD01000014:199509-199875	MMP	OTA	OK	1884.18	2063.16	0.130922	0.439881	0.6322	0.971791	no
XLOC_001819	XLOC_001819	PJ15_2689	JSZD01000014:200068-200566	MMP	OTA	OK	27.4303	28.4716	0.0537543	0.10503	0.9291	0.979675	no
XLOC_001820	XLOC_001820	PJ15_2690	JSZD01000014:200959-202450	MMP	OTA	OK	46.59	34.9997	-0.412677	-0.993796	0.1222	0.648761	no
XLOC_001821	XLOC_001821	PJ15_2691	JSZD01000014:202577-203081	MMP	OTA	OK	32.3158	30.2812	-0.093817	-0.188625	0.81895	0.971791	no
XLOC_001822	XLOC_001822	PJ15_2693,PJ15_2694	JSZD01000014:204493-205133	MMP	OTA	OK	176.885	#NAME?	inf	#NAME?	0.1882	0.738831	no
XLOC_001823	XLOC_001823	PJ15_2695	JSZD01000014:205902-207003	MMP	OTA	OK	53.0204	51.7406	-0.0352531	-0.0733649	0.89135	0.971791	no
XLOC_001824	XLOC_001824	PJ15_2696	JSZD01000014:207080-207659	MMP	OTA	OK	52.553	29.7079	-0.822928	-1.86769	0.0221	0.287765	no
XLOC_001825	XLOC_001825	PJ15_2697	JSZD01000014:207842-210047	MMP	OTA	OK	55.3261	62.8356	0.183621	0.448468	0.472	0.943237	no
XLOC_001826	XLOC_001826	PJ15_2700	JSZD01000014:211407-212322	MMP	OTA	NOTEST	1.34929	3.85233	1.51353	0	1	1	no
XLOC_001827	XLOC_001827	PJ15_2712	JSZD01000014:227774-228026	MMP	OTA	OK	43.7165	42.8909	-0.0275056	-0.047549	0.9372	0.979675	no
XLOC_001828	XLOC_001828	PJ15_2716	JSZD01000014:236718-237216	MMP	OTA	OK	34.5735	39.1875	0.180727	0.366915	0.6158	0.971791	no
XLOC_001829	XLOC_001829	PJ15_2717	JSZD01000014:237249-237891	MMP	OTA	OK	45.6773	43.4313	-0.0727417	-0.155667	0.81075	0.971791	no
XLOC_001830	XLOC_001830	PJ15_2718	JSZD01000014:237919-238858	MMP	OTA	NOTEST	1.13832	3.55391	1.6425	0	1	1	no
XLOC_001831	XLOC_001831	PJ15_2720	JSZD01000014:239767-240673	MMP	OTA	OK	64.4947	133.338	1.04783	2.43753	0.00015	0.00589048	yes
XLOC_001832	XLOC_001832	PJ15_2722	JSZD01000014:242117-242947	MMP	OTA	OK	81.0278	102.513	0.339312	0.374133	0.8217	0.971791	no
XLOC_001833	XLOC_001833	PJ15_2725	JSZD01000014:244045-244828	MMP	OTA	OK	34.2129	24.0286	-0.509787	-0.875105	0.0898	0.566383	no
XLOC_001834	XLOC_001834	PJ15_2730	JSZD01000014:248831-249719	MMP	OTA	NOTEST	10.2061	10.981	0.105573	0	1	1	no
XLOC_001835	XLOC_001835	PJ15_2739	JSZD01000014:261765-263097	MMP	OTA	OK	62.7666	70.2644	0.162796	0.447488	0.53025	0.955209	no
XLOC_001836	XLOC_001836	PJ15_2740	JSZD01000014:263459-264065	MMP	OTA	OK	554.076	508.515	-0.123792	-0.299154	0.6439	0.971791	no
XLOC_001837	XLOC_001837	PJ15_2741	JSZD01000014:264106-265417	MMP	OTA	OK	346.144	367.024	0.0845005	0.188062	0.76065	0.971791	no
XLOC_001838	XLOC_001838	PJ15_2742	JSZD01000014:265569-266286	MMP	OTA	OK	134.586	107.733	-0.321078	-0.694445	0.206	0.752798	no
XLOC_001839	XLOC_001839	PJ15_2746	JSZD01000014:269646-270585	MMP	OTA	OK	1198.06	329.606	-1.86189	-3.77539	5e-05	0.00220893	yes
XLOC_001840	XLOC_001840	PJ15_2747	JSZD01000014:270638-271247	MMP	OTA	OK	316.902	117.664	-1.42937	-3.531	5e-05	0.00220893	yes
XLOC_001841	XLOC_001841	PJ15_2750	JSZD01000014:275391-277245	MMP	OTA	OK	20.4941	22.302	0.121964	0.260866	0.65945	0.971791	no
XLOC_001842	XLOC_001842	PJ15_2751	JSZD01000014:277265-277895	MMP	OTA	OK	13.7411	17.2705	0.329806	0.487868	0.45695	0.933521	no
XLOC_001843	XLOC_001843	PJ15_2753	JSZD01000014:279459-279975	MMP	OTA	OK	192.528	235.702	0.291895	0.681082	0.2527	0.796017	no
XLOC_001844	XLOC_001844	PJ15_2755	JSZD01000014:281669-282980	MMP	OTA	OK	432.243	342.686	-0.334958	-0.72251	0.23125	0.77457	no
XLOC_001845	XLOC_001845	PJ15_2758	JSZD01000014:285437-287609	MMP	OTA	OK	91.7339	94.6283	0.0448163	0.0867462	0.8661	0.971791	no
XLOC_001846	XLOC_001846	PJ15_2765	JSZD01000014:291877-294329	MMP	OTA	OK	44.8078	51.723	0.207058	0.205248	0.8544	0.971791	no
XLOC_001847	XLOC_001847	PJ15_2767	JSZD01000014:294432-295443	MMP	OTA	OK	87.1733	113.501	0.380751	0.935772	0.1404	0.677462	no
XLOC_001848	XLOC_001848	PJ15_2494	JSZD01000014:2237-3695	MMP	OTA	OK	64.4603	46.9312	-0.457865	-1.12711	0.07355	0.519893	no
XLOC_001849	XLOC_001849	PJ15_2495	JSZD01000014:3712-4477	MMP	OTA	OK	287.935	274.138	-0.0708369	-0.16449	0.78865	0.971791	no
XLOC_001850	XLOC_001850	PJ15_2501	JSZD01000014:11916-12672	MMP	OTA	NOTEST	8.201	5.85321	-0.486572	0	1	1	no
XLOC_001851	XLOC_001851	PJ15_2503	JSZD01000014:13752-15060	MMP	OTA	NOTEST	4.67873	2.8388	-0.720836	0	1	1	no
XLOC_001852	XLOC_001852	PJ15_2505	JSZD01000014:16297-17590	MMP	OTA	OK	56.5257	45.5404	-0.311762	-0.76854	0.23375	0.77457	no
XLOC_001853	XLOC_001853	PJ15_2506	JSZD01000014:18220-18598	MMP	OTA	OK	22.2419	10.0473	-1.14647	-1.17675	0.11825	0.637634	no
XLOC_001854	XLOC_001854	PJ15_2508	JSZD01000014:19867-20755	MMP	OTA	OK	325.33	424.699	0.384536	1.22447	0.13605	0.669406	no
XLOC_001855	XLOC_001855	PJ15_2509	JSZD01000014:21010-22288	MMP	OTA	OK	21.2102	32.9964	0.637549	1.25785	0.02935	0.331561	no
XLOC_001856	XLOC_001856	PJ15_2512	JSZD01000014:25172-25865	MMP	OTA	OK	17.218	11.3481	-0.601464	-0.930407	0.2268	0.770877	no
XLOC_001857	XLOC_001857	PJ15_2520	JSZD01000014:34490-34829	MMP	OTA	OK	42.203	99.9569	1.24396	2.87828	0.0037	0.0924626	no
XLOC_001858	XLOC_001858	PJ15_2522	JSZD01000014:36669-36801	MMP	OTA	NOTEST	0	0	0	0	1	1	no
XLOC_001859	XLOC_001859	PJ15_2524	JSZD01000014:38295-39702	MMP	OTA	NOTEST	8.10258	8.83727	0.12522	0	1	1	no
XLOC_001860	XLOC_001860	PJ15_2525	JSZD01000014:40086-41595	MMP	OTA	OK	46.8632	45.9758	-0.0275833	-0.063319	0.91545	0.974098	no
XLOC_001861	XLOC_001861	PJ15_2526	JSZD01000014:41699-42005	MMP	OTA	OK	1297.32	1036.6	-0.323685	-1.39591	0.20665	0.754059	no
XLOC_001862	XLOC_001862	PJ15_2535	JSZD01000014:51646-54148	MMP	OTA	OK	54.5786	53.6864	-0.0237791	-0.052559	0.9266	0.979666	no
XLOC_001863	XLOC_001863	PJ15_2550	JSZD01000014:72291-72405	MMP	OTA	NOTEST	0	0	0	0	1	1	no
XLOC_001864	XLOC_001864	PJ15_2555	JSZD01000014:76276-76741	MMP	OTA	OK	4621.22	5799.47	0.327647	0.787771	0.31805	0.841954	no
XLOC_001865	XLOC_001865	PJ15_2556	JSZD01000014:77008-77203	MMP	OTA	OK	35.704	34.0937	-0.0665807	-0.102359	0.89695	0.971791	no
XLOC_001866	XLOC_001866	PJ15_2557	JSZD01000014:77384-77765	MMP	OTA	OK	31.3375	83.1064	1.40707	2.97694	0.00275	0.0723777	no
XLOC_001867	XLOC_001867	PJ15_2558	JSZD01000014:77930-80045	MMP	OTA	OK	110.115	121.751	0.144921	0.322789	0.5817	0.969108	no
XLOC_001868	XLOC_001868	PJ15_2559	JSZD01000014:80252-80531	MMP	OTA	OK	3539.08	2417.2	-0.550042	-1.94525	0.051	0.444275	no
XLOC_001869	XLOC_001869	PJ15_2560	JSZD01000014:80600-81224	MMP	OTA	OK	62.6954	65.4474	0.0619769	0.15161	0.83795	0.971791	no
XLOC_001870	XLOC_001870	PJ15_2590	JSZD01000014:109904-110822	MMP	OTA	OK	17.2741	16.2476	-0.088384	-0.174378	0.83285	0.971791	no
XLOC_001871	XLOC_001871	PJ15_2591	JSZD01000014:110857-111715	MMP	OTA	OK	32.528	25.5781	-0.346773	-0.743065	0.2759	0.808338	no
XLOC_001872	XLOC_001872	PJ15_2592	JSZD01000014:111754-112225	MMP	OTA	NOTEST	6.60525	7.89327	0.257009	0	1	1	no
XLOC_001873	XLOC_001873	PJ15_2593	JSZD01000014:112247-113129	MMP	OTA	OK	40.9471	35.0007	-0.226378	-0.489505	0.4341	0.915569	no
XLOC_001874	XLOC_001874	PJ15_2594	JSZD01000014:113233-114466	MMP	OTA	OK	79.7905	80.4711	0.0122538	0.0321176	0.96035	0.98668	no
XLOC_001875	XLOC_001875	PJ15_2597	JSZD01000014:116629-117418	MMP	OTA	NOTEST	6.75977	8.82983	0.385411	0	1	1	no
XLOC_001876	XLOC_001876	PJ15_2599	JSZD01000014:118615-118930	MMP	OTA	NOTEST	12.9592	9.92758	-0.384466	0	1	1	no
XLOC_001877	XLOC_001877	PJ15_2600	JSZD01000014:118943-119531	MMP	OTA	NOTEST	9.43826	9.79912	0.054131	0	1	1	no
XLOC_001878	XLOC_001878	PJ15_2601	JSZD01000014:119643-120519	MMP	OTA	OK	45.3244	51.8173	0.193146	0.450434	0.49205	0.946109	no
XLOC_001879	XLOC_001879	PJ15_2604	JSZD01000014:122757-123339	MMP	OTA	OK	330.269	240.042	-0.460355	-1.12278	0.07005	0.508947	no
XLOC_001880	XLOC_001880	PJ15_2605	JSZD01000014:123447-124542	MMP	OTA	OK	63.9594	63.1292	-0.0188497	-0.0429973	0.94365	0.983814	no
XLOC_001881	XLOC_001881	PJ15_2607	JSZD01000014:125310-125955	MMP	OTA	OK	146.875	151.418	0.043954	0.114928	0.8641	0.971791	no
XLOC_001882	XLOC_001882	PJ15_2609	JSZD01000014:126085-127185	MMP	OTA	OK	36.4612	28.7373	-0.343438	-0.384525	0.81205	0.971791	no
XLOC_001883	XLOC_001883	PJ15_2611	JSZD01000014:127977-128538	MMP	OTA	OK	62.4484	48.4176	-0.367133	-0.797801	0.22795	0.771475	no
XLOC_001884	XLOC_001884	PJ15_2612	JSZD01000014:128557-129337	MMP	OTA	OK	55.8905	69.9344	0.323399	0.715691	0.22715	0.770877	no
XLOC_001885	XLOC_001885	PJ15_2614	JSZD01000014:130794-131409	MMP	OTA	OK	19.6528	17.7089	-0.150265	-0.233312	0.70145	0.971791	no
XLOC_001886	XLOC_001886	PJ15_2617	JSZD01000014:133782-134187	MMP	OTA	OK	29.8941	24.4326	-0.291056	-0.478375	0.5057	0.949021	no
XLOC_001887	XLOC_001887	PJ15_2619	JSZD01000014:135972-136392	MMP	OTA	OK	297.57	247.882	-0.263578	-0.785928	0.30135	0.827713	no
XLOC_001888	XLOC_001888	PJ15_2620	JSZD01000014:136489-138931	MMP	OTA	OK	141.207	124.038	-0.187021	-0.716343	0.46895	0.941545	no
XLOC_001889	XLOC_001889	PJ15_2621,PJ15_2622	JSZD01000014:139006-142065	MMP	OTA	OK	44.9616	54.6863	0.282486	0.429138	0.83715	0.971791	no
XLOC_001890	XLOC_001890	PJ15_2625	JSZD01000014:144470-145883	MMP	OTA	OK	27.1864	19.7071	-0.464174	-1.02402	0.11665	0.637069	no
XLOC_001891	XLOC_001891	PJ15_2626	JSZD01000014:145969-146728	MMP	OTA	OK	25.9475	19.901	-0.382758	-0.721363	0.27035	0.808338	no
XLOC_001892	XLOC_001892	PJ15_2628	JSZD01000014:148097-148367	MMP	OTA	OK	2896.91	3178.04	0.133624	0.473845	0.6292	0.971791	no
XLOC_001893	XLOC_001893	PJ15_2630	JSZD01000014:149450-151274	MMP	OTA	OK	24.4864	38.8042	0.66423	1.42377	0.0116	0.196564	no
XLOC_001894	XLOC_001894	PJ15_2632	JSZD01000014:153900-154689	MMP	OTA	OK	27.2711	28.0311	0.0396531	0.0782108	0.90345	0.971791	no
XLOC_001895	XLOC_001895	PJ15_2634	JSZD01000014:155480-156422	MMP	OTA	OK	548.5	583.243	0.0886054	0.180269	0.75675	0.971791	no
XLOC_001896	XLOC_001896	PJ15_2635	JSZD01000014:156552-157155	MMP	OTA	OK	56.0727	46.5861	-0.267398	-0.620062	0.37745	0.885969	no
XLOC_001897	XLOC_001897	PJ15_2644	JSZD01000014:166655-167672	MMP	OTA	OK	11.0245	17.624	0.676826	1.19618	0.09115	0.566596	no
XLOC_001898	XLOC_001898	PJ15_2647,PJ15_2648	JSZD01000014:168439-171510	MMP	OTA	OK	33.5303	44.8051	0.4182	0.603319	0.8163	0.971791	no
XLOC_001899	XLOC_001899	PJ15_2651	JSZD01000014:173494-176041	MMP	OTA	OK	54.7881	60.0015	0.131137	0.314221	0.609	0.971791	no
XLOC_001900	XLOC_001900	PJ15_2654	JSZD01000014:178614-179556	MMP	OTA	OK	161.165	134.391	-0.262103	-0.724007	0.30215	0.827713	no
XLOC_001901	XLOC_001901	PJ15_2655	JSZD01000014:179688-180465	MMP	OTA	OK	56.2133	58.9145	0.0677107	0.175391	0.8146	0.971791	no
XLOC_001902	XLOC_001902	PJ15_2656	JSZD01000014:180549-181002	MMP	OTA	OK	20.5147	27.4466	0.419972	0.659754	0.3207	0.845855	no
XLOC_001903	XLOC_001903	PJ15_2657	JSZD01000014:181081-182293	MMP	OTA	OK	37.7883	16.3474	-1.20888	-2.4944	0.0002	0.00761231	yes
XLOC_001904	XLOC_001904	PJ15_2658	JSZD01000014:182434-183985	MMP	OTA	OK	60.0742	71.0092	0.241259	0.544017	0.34135	0.857046	no
XLOC_001905	XLOC_001905	PJ15_2659	JSZD01000014:184006-185200	MMP	OTA	NOTEST	6.42649	8.75473	0.446032	0	1	1	no
XLOC_001906	XLOC_001906	PJ15_2692	JSZD01000014:203132-204305	MMP	OTA	OK	8.04444	63.1758	2.97331	5.32216	5e-05	0.00220893	yes
XLOC_001907	XLOC_001907	PJ15_2698	JSZD01000014:210095-210479	MMP	OTA	NOTEST	0	0	0	0	1	1	no
XLOC_001908	XLOC_001908	PJ15_2699	JSZD01000014:210511-211291	MMP	OTA	NOTEST	8.70365	2.8863	-1.5924	0	1	1	no
XLOC_001909	XLOC_001909	PJ15_2701	JSZD01000014:212371-212755	MMP	OTA	OK	272.793	368.591	0.434213	1.47626	0.09475	0.577368	no
XLOC_001910	XLOC_001910	PJ15_2702	JSZD01000014:212835-213042	MMP	OTA	OK	12447.8	13796	0.14836	0.726312	0.62045	0.971791	no
XLOC_001911	XLOC_001911	PJ15_2703	JSZD01000014:213080-215120	MMP	OTA	OK	126.269	147.474	0.223959	0.426274	0.40805	0.906208	no
XLOC_001912	XLOC_001912	PJ15_2704	JSZD01000014:215910-218346	MMP	OTA	OK	52.409	61.1961	0.223626	0.525397	0.3839	0.887729	no
XLOC_001913	XLOC_001913	PJ15_2705	JSZD01000014:218956-219625	MMP	OTA	NOTEST	0.931852	0.719495	-0.373117	0	1	1	no
XLOC_001914	XLOC_001914	PJ15_2706	JSZD01000014:219639-220683	MMP	OTA	OK	8.83825	11.5002	0.379832	0.574355	0.354	0.865411	no
XLOC_001915	XLOC_001915	PJ15_2707	JSZD01000014:220762-222259	MMP	OTA	OK	21.5781	19.1919	-0.169071	-0.346535	0.56515	0.961139	no
XLOC_001916	XLOC_001916	PJ15_2708	JSZD01000014:222274-222718	MMP	OTA	OK	19.8632	24.9066	0.326431	0.502744	0.5148	0.951652	no
XLOC_001917	XLOC_001917	PJ15_2709	JSZD01000014:222823-223819	MMP	OTA	OK	47.0879	34.8105	-0.435833	-0.906362	0.1092	0.617658	no
XLOC_001918	XLOC_001918	PJ15_2710	JSZD01000014:224254-225364	MMP	OTA	OK	11.4514	6.63691	-0.786936	-1.14225	0.07225	0.518464	no
XLOC_001919	XLOC_001919	PJ15_2711	JSZD01000014:225694-227764	MMP	OTA	NOTEST	4.6492	5.49486	0.241099	0	1	1	no
XLOC_001920	XLOC_001920	PJ15_2713	JSZD01000014:228589-233683	MMP	OTA	OK	29.5385	18.7235	-0.657742	-1.14019	0.01235	0.203693	no
XLOC_001921	XLOC_001921	PJ15_2714	JSZD01000014:234313-235612	MMP	OTA	NOTEST	5.35346	4.6166	-0.213642	0	1	1	no
XLOC_001922	XLOC_001922	PJ15_2715	JSZD01000014:235771-236545	MMP	OTA	OK	14.6687	10.0216	-0.549628	-0.808046	0.3314	0.855828	no
XLOC_001923	XLOC_001923	PJ15_2719	JSZD01000014:238859-239660	MMP	OTA	NOTEST	8.02658	6.64803	-0.271857	0	1	1	no
XLOC_001924	XLOC_001924	PJ15_2721	JSZD01000014:240699-241950	MMP	OTA	OK	81.1449	74.8075	-0.117318	-0.322307	0.652	0.971791	no
XLOC_001925	XLOC_001925	PJ15_2723	JSZD01000014:242117-242947	MMP	OTA	NOTEST	15.9542	17.257	0.113245	0	1	1	no
XLOC_001926	XLOC_001926	PJ15_2724	JSZD01000014:243126-243939	MMP	OTA	OK	46.46	46.8662	0.0125578	0.028365	0.97865	0.9896	no
XLOC_001927	XLOC_001927	PJ15_2726	JSZD01000014:244871-247061	MMP	OTA	NOTEST	8.24633	6.19706	-0.412168	0	1	1	no
XLOC_001928	XLOC_001928	PJ15_2727,PJ15_2728	JSZD01000014:247226-248452	MMP	OTA	NOTEST	1.30184	2.73461	1.07079	0	1	1	no
XLOC_001929	XLOC_001929	PJ15_2729	JSZD01000014:248464-248680	MMP	OTA	NOTEST	5.98639	0	#NAME?	0	1	1	no
XLOC_001930	XLOC_001930	PJ15_2731	JSZD01000014:249736-250360	MMP	OTA	OK	41.9476	42.8753	0.0315584	0.0677068	0.9159	0.974098	no
XLOC_001931	XLOC_001931	PJ15_2732,PJ15_2733,PJ15_2734	JSZD01000014:251119-253436	MMP	OTA	OK	2195.08	2151.9	-0.028658	-0.0456967	0.89005	0.971791	no
XLOC_001932	XLOC_001932	PJ15_2735	JSZD01000014:253583-255281	MMP	OTA	OK	363.688	444.982	0.291049	0.677807	0.3182	0.841954	no
XLOC_001933	XLOC_001933	PJ15_2736	JSZD01000014:255741-256425	MMP	OTA	NOTEST	11.3069	9.98984	-0.178673	0	1	1	no
XLOC_001934	XLOC_001934	PJ15_2737	JSZD01000014:256529-258827	MMP	OTA	OK	11.9353	14.0974	0.240197	0.48127	0.41205	0.910591	no
XLOC_001935	XLOC_001935	PJ15_2738	JSZD01000014:259342-261517	MMP	OTA	OK	18.8845	20.3388	0.10703	0.247493	0.7009	0.971791	no
XLOC_001936	XLOC_001936	PJ15_2743	JSZD01000014:266308-266851	MMP	OTA	OK	44.3056	64.6622	0.545435	1.32824	0.0947	0.577368	no
XLOC_001937	XLOC_001937	PJ15_2744	JSZD01000014:266953-268480	MMP	OTA	OK	95.5472	92.9899	-0.0391391	-0.099363	0.8781	0.971791	no
XLOC_001938	XLOC_001938	PJ15_2745	JSZD01000014:268626-269487	MMP	OTA	OK	210.373	213.317	0.0200539	0.0434125	0.93765	0.979675	no
XLOC_001939	XLOC_001939	PJ15_2748	JSZD01000014:271299-273435	MMP	OTA	OK	28.3752	29.2226	0.0424531	0.0868358	0.8713	0.971791	no
XLOC_001940	XLOC_001940	PJ15_2749	JSZD01000014:273469-274645	MMP	OTA	OK	45.9753	47.5346	0.0481178	0.102426	0.85135	0.971791	no
XLOC_001941	XLOC_001941	PJ15_2754	JSZD01000014:280049-281315	MMP	OTA	OK	275.275	284.768	0.0489171	0.104031	0.85285	0.971791	no
XLOC_001942	XLOC_001942	PJ15_2756	JSZD01000014:283039-283882	MMP	OTA	OK	16.6069	18.3818	0.146492	0.244309	0.6689	0.971791	no
XLOC_001943	XLOC_001943	PJ15_2757	JSZD01000014:284165-285188	MMP	OTA	OK	37.4065	54.4803	0.542447	1.15093	0.04485	0.420299	no
XLOC_001944	XLOC_001944	PJ15_2759	JSZD01000014:287860-288304	MMP	OTA	OK	193.768	183.388	-0.0794266	-0.22983	0.75835	0.971791	no
XLOC_001945	XLOC_001945	PJ15_2760	JSZD01000014:288510-288957	MMP	OTA	OK	71.6947	51.9078	-0.465915	-1.12211	0.142	0.679513	no
XLOC_001946	XLOC_001946	PJ15_2761	JSZD01000014:289041-289704	MMP	OTA	OK	19.4523	21.5362	0.14682	0.255772	0.70935	0.971791	no
XLOC_001947	XLOC_001947	PJ15_2762	JSZD01000014:289721-290084	MMP	OTA	OK	14.2142	18.3212	0.366181	0.416631	0.64635	0.971791	no
XLOC_001948	XLOC_001948	PJ15_2763	JSZD01000014:290128-291472	MMP	OTA	OK	90.8191	90.6378	-0.00288304	-0.00671542	0.9934	0.993802	no
XLOC_001949	XLOC_001949	PJ15_2764	JSZD01000014:291546-291687	MMP	OTA	NOTEST	0	0	0	0	1	1	no
XLOC_001950	XLOC_001950	PJ15_2766	JSZD01000014:291877-294329	MMP	OTA	NOTEST	9.10104	9.51841	0.064689	0	1	1	no
XLOC_001951	XLOC_001951	PJ15_2768	JSZD01000014:295492-295972	MMP	OTA	OK	66.2874	82.9493	0.323494	0.874127	0.295	0.827699	no
XLOC_001952	XLOC_001952	PJ15_2769	JSZD01000014:295980-297204	MMP	OTA	OK	21.7194	9.82062	-1.14509	-2.22624	0.0054	0.11617	no
XLOC_001953	XLOC_001953	PJ15_2770	JSZD01000014:297210-297558	MMP	OTA	OK	20.3307	7.78155	-1.38553	-1.20246	0.20305	0.748652	no
XLOC_001954	XLOC_001954	PJ15_0302	JSZD01000015:268-862	MMP	OTA	OK	94.5999	86.4745	-0.129563	-0.422669	0.6627	0.971791	no
XLOC_001955	XLOC_001955	PJ15_0303	JSZD01000015:1065-2514	MMP	OTA	OK	62.114	79.6545	0.358836	0.965178	0.16605	0.710422	no
XLOC_001956	XLOC_001956	PJ15_0304	JSZD01000015:2682-3024	MMP	OTA	OK	17359.3	15400.8	-0.172705	-0.4739	0.6162	0.971791	no
XLOC_001957	XLOC_001957	PJ15_0305	JSZD01000015:3162-3414	MMP	OTA	OK	125.762	96.578	-0.380925	-1.06306	0.29095	0.823582	no
XLOC_001958	XLOC_001958	PJ15_0306,PJ15_0307	JSZD01000015:3420-5366	MMP	OTA	OK	245.914	224.302	-0.132708	-0.207916	0.8826	0.971791	no
XLOC_001959	XLOC_001959	PJ15_0308	JSZD01000015:5507-6170	MMP	OTA	OK	42.3085	45.1209	0.0928469	0.237259	0.77325	0.971791	no
XLOC_001960	XLOC_001960	PJ15_0309	JSZD01000015:6300-7590	MMP	OTA	OK	51.8253	62.7319	0.275543	0.543095	0.2761	0.808338	no
XLOC_001961	XLOC_001961	PJ15_0310	JSZD01000015:7651-8737	MMP	OTA	OK	18.1502	17.7019	-0.0360856	-0.0710142	0.8952	0.971791	no
XLOC_001962	XLOC_001962	PJ15_0312	JSZD01000015:10623-11616	MMP	OTA	OK	5786.34	3318.41	-0.802158	-1.53581	0.0243	0.301289	no
XLOC_001963	XLOC_001963	PJ15_0313	JSZD01000015:11886-12720	MMP	OTA	OK	244.972	237.714	-0.043393	-0.121534	0.8669	0.971791	no
XLOC_001964	XLOC_001964	PJ15_0314	JSZD01000015:12764-13907	MMP	OTA	OK	91.6133	56.6493	-0.693499	-1.54049	0.00775	0.149793	no
XLOC_001965	XLOC_001965	PJ15_0315	JSZD01000015:13916-15584	MMP	OTA	OK	80.3261	50.8304	-0.660178	-1.57099	0.0103	0.182016	no
XLOC_001966	XLOC_001966	PJ15_0316	JSZD01000015:15592-16849	MMP	OTA	OK	38.5134	24.2295	-0.668593	-1.5392	0.0237	0.29613	no
XLOC_001967	XLOC_001967	PJ15_0317	JSZD01000015:16870-18883	MMP	OTA	OK	44.4565	24.0933	-0.883767	-1.95805	0.001	0.0305432	yes
XLOC_001968	XLOC_001968	PJ15_0319	JSZD01000015:19606-20212	MMP	OTA	OK	49.8977	51.1478	0.0356988	0.073021	0.9018	0.971791	no
XLOC_001969	XLOC_001969	PJ15_0320	JSZD01000015:20233-20764	MMP	OTA	OK	15.6622	20.2875	0.373307	0.576455	0.4508	0.928625	no
XLOC_001970	XLOC_001970	PJ15_0321	JSZD01000015:20907-21606	MMP	OTA	NOTEST	2.49113	8.33243	1.74194	0	1	1	no
XLOC_001971	XLOC_001971	PJ15_0322,PJ15_0323	JSZD01000015:21614-23239	MMP	OTA	NOTEST	4.68067	6.90244	0.560391	0	1	1	no
XLOC_001972	XLOC_001972	PJ15_0324,PJ15_0325	JSZD01000015:23511-25708	MMP	OTA	OK	94.1536	103.565	0.137444	0.17278	0.8737	0.971791	no
XLOC_001973	XLOC_001973	PJ15_0327	JSZD01000015:26192-26879	MMP	OTA	OK	200.336	176.28	-0.184555	-0.457567	0.4672	0.940482	no
XLOC_001974	XLOC_001974	PJ15_0329,PJ15_0330	JSZD01000015:27740-30588	MMP	OTA	NOTEST	5.76138	7.51661	0.383667	0	1	1	no
XLOC_001975	XLOC_001975	PJ15_0331	JSZD01000015:30670-31162	MMP	OTA	OK	90.7964	88.9334	-0.0299107	-0.0783719	0.9245	0.979014	no
XLOC_001976	XLOC_001976	PJ15_0332	JSZD01000015:31322-31640	MMP	OTA	OK	46.9615	40.1158	-0.227308	-0.449625	0.6164	0.971791	no
XLOC_001977	XLOC_001977	PJ15_0333	JSZD01000015:31658-32144	MMP	OTA	OK	18.4677	17.0784	-0.112826	-0.163961	0.8165	0.971791	no
XLOC_001978	XLOC_001978	PJ15_0334	JSZD01000015:32692-33913	MMP	OTA	OK	51.5659	55.2446	0.0994162	0.184062	0.694	0.971791	no
XLOC_001979	XLOC_001979	PJ15_0335	JSZD01000015:34056-35121	MMP	OTA	OK	189.927	197.709	0.057937	0.122368	0.8277	0.971791	no
XLOC_001980	XLOC_001980	PJ15_0336	JSZD01000015:35819-36548	MMP	OTA	OK	28.566	23.1051	-0.306086	-0.676018	0.4336	0.915569	no
XLOC_001981	XLOC_001981	PJ15_0337	JSZD01000015:36633-38238	MMP	OTA	OK	27.9944	42.3111	0.595896	1.19845	0.02285	0.289902	no
XLOC_001982	XLOC_001982	PJ15_0338	JSZD01000015:38568-39744	MMP	OTA	OK	9.04331	11.9842	0.406205	0.620631	0.25375	0.796017	no
XLOC_001983	XLOC_001983	PJ15_0344	JSZD01000015:44725-46418	MMP	OTA	OK	30.9288	32.8006	0.0847714	0.0874338	0.88935	0.971791	no
XLOC_001984	XLOC_001984	PJ15_0345	JSZD01000015:46534-48595	MMP	OTA	OK	29.1213	29.625	0.0247364	0.0542378	0.92105	0.977135	no
XLOC_001985	XLOC_001985	PJ15_0349	JSZD01000015:52509-52950	MMP	OTA	OK	60.1672	32.2196	-0.901039	-1.88742	0.0194	0.269638	no
XLOC_001986	XLOC_001986	PJ15_0354	JSZD01000015:60410-62345	MMP	OTA	OK	47.8449	46.3332	-0.0463182	-0.146322	0.86165	0.971791	no
XLOC_001987	XLOC_001987	PJ15_0355	JSZD01000015:62589-63558	MMP	OTA	OK	44.5094	52.6599	0.242594	0.557514	0.3791	0.885991	no
XLOC_001988	XLOC_001988	PJ15_0356	JSZD01000015:63558-63696	MMP	OTA	NOTEST	0	41.3089	inf	0	1	1	no
XLOC_001989	XLOC_001989	PJ15_0357	JSZD01000015:64033-64222	MMP	OTA	OK	223.125	261.819	0.230719	1.15555	0.5802	0.968428	no
XLOC_001990	XLOC_001990	PJ15_0362,PJ15_0363,PJ15_0364	JSZD01000015:70746-75443	MMP	OTA	OK	185.938	189.058	0.0240099	0.0705468	0.9045	0.971791	no
XLOC_001991	XLOC_001991	PJ15_0367	JSZD01000015:80840-81557	MMP	OTA	OK	189.722	175.854	-0.109505	-0.28782	0.66185	0.971791	no
XLOC_001992	XLOC_001992	PJ15_0370	JSZD01000015:84362-84914	MMP	OTA	OK	356.2	355.586	-0.00249172	-0.00675697	0.99515	0.99515	no
XLOC_001993	XLOC_001993	PJ15_0371	JSZD01000015:84920-85598	MMP	OTA	OK	305.837	260.275	-0.232723	-0.588401	0.35595	0.865415	no
XLOC_001994	XLOC_001994	PJ15_0372	JSZD01000015:85686-87474	MMP	OTA	OK	214.198	158.759	-0.432103	-0.958826	0.10735	0.612514	no
XLOC_001995	XLOC_001995	PJ15_0373,PJ15_0374	JSZD01000015:87486-89318	MMP	OTA	OK	404.118	314.157	-0.363292	-0.573318	0.83115	0.971791	no
XLOC_001996	XLOC_001996	PJ15_0375	JSZD01000015:89329-92014	MMP	OTA	OK	201.982	161.806	-0.319964	-0.633576	0.25035	0.794217	no
XLOC_001997	XLOC_001997	PJ15_0376	JSZD01000015:92017-93034	MMP	OTA	OK	171.947	145.537	-0.240574	-0.568642	0.3538	0.865411	no
XLOC_001998	XLOC_001998	PJ15_0377,PJ15_0378,PJ15_0379,PJ15_0380	JSZD01000015:93052-96313	MMP	OTA	OK	1314.68	1222.93	-0.104365	-0.216875	0.8829	0.971791	no
XLOC_001999	XLOC_001999	PJ15_0381	JSZD01000015:96314-97913	MMP	OTA	OK	242.15	172.076	-0.492853	-1.23497	0.0651	0.497091	no
[truncated: 1,249 more rows]
