# Supplementary material for: Transcriptional Analysis of Acinetobacter sp. neg1 Capable of Degrading Ochratoxin A
Source: Front Microbiol. 2017 Jan 9;7:2162. doi: 10.3389/fmicb.2016.02162 (PMC5220012; doi:10.3389/fmicb.2016.02162)
Supplement: Supplementary file 3 [file Data_Sheet_3.XLSX]

## Sheet: Foglio1
File created with bingo (c) on 6-ott-2015 at 17.11.15
ontology: namespace
curator: bingo
Selected ontology file : bundle://89.0:1/data/GO_Full
Selected annotation file : /Users/Giusi/Documents/Vania/annotation file Bingo2.txt
Discarded evidence codes :
Overrepresentation
Selected statistical test : Hypergeometric test
Selected correction : Benjamini & Hochberg False Discovery Rate (FDR) correction
Selected significance level : 0.05
Testing option : Use whole annotation as reference set
The selected cluster :
PJ15_0707	PJ15_0700	PJ15_2205	PJ15_2841	PJ15_1359	PJ15_3534	PJ15_0027	PJ15_0665	PJ15_1078	PJ15_1991	PJ15_2840	PJ15_2323	PJ15_3135	PJ15_2330	PJ15_3021	PJ15_0833	PJ15_0714	PJ15_2735	PJ15_0317	PJ15_1248	PJ15_2971	PJ15_3543	PJ15_2576	PJ15_2220	PJ15_3152	PJ15_3395	PJ15_2185	PJ15_0924	PJ15_2703	PJ15_1973	PJ15_3358	PJ15_0489	PJ15_2149	PJ15_2301	PJ15_2386	PJ15_2540	PJ15_2661	PJ15_3241	PJ15_0816	PJ15_1228	PJ15_2713	PJ15_1225	PJ15_2954	PJ15_0776	PJ15_3004	PJ15_2675	PJ15_2037	PJ15_3123	PJ15_3002	PJ15_3003
No annotations were retrieved for the following entities:
PJ15_0506	PJ15_0707	PJ15_0745	PJ15_0700	PJ15_2628	PJ15_0861	PJ15_2008	PJ15_2841	PJ15_1359	PJ15_3534	PJ15_0501	PJ15_0226	PJ15_0665	PJ15_3436	PJ15_2840	PJ15_2386	PJ15_2330	PJ15_0816	PJ15_1449	PJ15_1944	PJ15_1228	PJ15_1822	PJ15_1943	PJ15_2713	PJ15_0317	PJ15_2238	PJ15_0699	PJ15_3543	PJ15_2378	PJ15_0351	PJ15_3123	PJ15_2220	PJ15_2088	PJ15_3152	PJ15_2282	PJ15_1270	PJ15_3092
GO-ID	p-value	corr p-value	x	n	X	N	Description	Genes in test set
31163	2.8269e-05	0.0067043	4	8	74	2820	metallo-sulfur cluster assembly	PJ15_2185|PJ15_2878|PJ15_3614|PJ15_2188
16226	2.8269e-05	0.0067043	4	8	74	2820	iron-sulfur cluster assembly	PJ15_2185|PJ15_2878|PJ15_3614|PJ15_2188
6457	4.2343e-05	0.0067043	7	38	74	2820	protein folding	PJ15_2185|PJ15_3241|PJ15_3317|PJ15_3358|PJ15_3002|PJ15_3574|PJ15_3575
19538	0.00092165	0.080106	16	262	74	2820	protein metabolic process	PJ15_2878|PJ15_2205|PJ15_3317|PJ15_3358|PJ15_0776|PJ15_0027|PJ15_1248|PJ15_2971|PJ15_2675|PJ15_2661|PJ15_3002|PJ15_3574|PJ15_3575|PJ15_2185|PJ15_3241|PJ15_2130
8236	0.0010119	0.080106	4	18	74	2820	serine-type peptidase activity	PJ15_2954|PJ15_2971|PJ15_1540|PJ15_2908
17171	0.0010119	0.080106	4	18	74	2820	serine hydrolase activity	PJ15_2954|PJ15_2971|PJ15_1540|PJ15_2908
4185	0.0020039	0.10576	2	3	74	2820	serine-type carboxypeptidase activity	PJ15_1540|PJ15_2908
70008	0.0020039	0.10576	2	3	74	2820	serine-type exopeptidase activity	PJ15_1540|PJ15_2908
9002	0.0020039	0.10576	2	3	74	2820	serine-type D-Ala-D-Ala carboxypeptidase activity	PJ15_1540|PJ15_2908
4180	0.0039396	0.16774	2	4	74	2820	carboxypeptidase activity	PJ15_1540|PJ15_2908
51604	0.0039396	0.16774	2	4	74	2820	protein maturation	PJ15_2878|PJ15_1248
44267	0.0042375	0.16774	14	248	74	2820	cellular protein metabolic process	PJ15_2205|PJ15_3317|PJ15_3358|PJ15_0776|PJ15_0027|PJ15_2971|PJ15_2675|PJ15_2661|PJ15_3002|PJ15_3574|PJ15_3575|PJ15_2185|PJ15_3241|PJ15_2130
6573	0.0095179	0.34777	2	6	74	2820	valine metabolic process	PJ15_3021|PJ15_0601
8233	0.012785	0.35152	6	75	74	2820	peptidase activity	PJ15_2703|PJ15_2954|PJ15_1202|PJ15_2971|PJ15_1540|PJ15_2908
9266	0.0131	0.35152	2	7	74	2820	response to temperature stimulus	PJ15_3358|PJ15_1248
9408	0.0131	0.35152	2	7	74	2820	response to heat	PJ15_3358|PJ15_1248
9628	0.017172	0.35152	2	8	74	2820	response to abiotic stimulus	PJ15_3358|PJ15_1248
70011	0.018057	0.35152	5	59	74	2820	peptidase activity, acting on L-amino acid peptides	PJ15_2703|PJ15_2954|PJ15_2971|PJ15_1540|PJ15_2908
9081	0.01867	0.35152	3	22	74	2820	branched chain family amino acid metabolic process	PJ15_3021|PJ15_0601|PJ15_2735
5326	0.026241	0.35152	1	1	74	2820	neurotransmitter transporter activity	PJ15_3344
5328	0.026241	0.35152	1	1	74	2820	neurotransmitter:sodium symporter activity	PJ15_3344
4451	0.026241	0.35152	1	1	74	2820	isocitrate lyase activity	PJ15_1687
6531	0.026241	0.35152	1	1	74	2820	aspartate metabolic process	PJ15_2323
6574	0.026241	0.35152	1	1	74	2820	valine catabolic process	PJ15_0601
4647	0.026241	0.35152	1	1	74	2820	phosphoserine phosphatase activity	PJ15_3395
8797	0.026241	0.35152	1	1	74	2820	aspartate ammonia-lyase activity	PJ15_2323
9083	0.026241	0.35152	1	1	74	2820	branched chain family amino acid catabolic process	PJ15_0601
4497	0.026365	0.35152	3	25	74	2820	monooxygenase activity	PJ15_0965|PJ15_1225|PJ15_1078
15035	0.026677	0.35152	2	10	74	2820	protein disulfide oxidoreductase activity	PJ15_3313|PJ15_3003
5840	0.029351	0.35152	7	115	74	2820	ribosome	PJ15_2130|PJ15_2205|PJ15_0776|PJ15_0027|PJ15_2576|PJ15_2675|PJ15_2661
30529	0.031872	0.35152	7	117	74	2820	ribonucleoprotein complex	PJ15_2130|PJ15_2205|PJ15_0776|PJ15_0027|PJ15_2576|PJ15_2675|PJ15_2661
15036	0.032059	0.35152	2	11	74	2820	disulfide oxidoreductase activity	PJ15_3313|PJ15_3003
16614	0.034974	0.35152	5	70	74	2820	oxidoreductase activity, acting on CH-OH group of donors	PJ15_3021|PJ15_0580|PJ15_0833|PJ15_0601|PJ15_3453
4252	0.037826	0.35152	2	12	74	2820	serine-type endopeptidase activity	PJ15_2954|PJ15_2971
16491	0.037977	0.35152	17	417	74	2820	oxidoreductase activity	PJ15_0924|PJ15_2508|PJ15_0833|PJ15_2935|PJ15_0965|PJ15_0601|PJ15_0714|PJ15_0966|PJ15_0603|PJ15_1225|PJ15_0600|PJ15_1078|PJ15_3313|PJ15_3453|PJ15_3003|PJ15_3021|PJ15_0580
50896	0.040304	0.35152	7	123	74	2820	response to stimulus	PJ15_1714|PJ15_0191|PJ15_1973|PJ15_3317|PJ15_3358|PJ15_1248|PJ15_2971
43226	0.046675	0.35152	7	127	74	2820	organelle	PJ15_2130|PJ15_2205|PJ15_0776|PJ15_0027|PJ15_2576|PJ15_2675|PJ15_2661
43228	0.046675	0.35152	7	127	74	2820	non-membrane-bounded organelle	PJ15_2130|PJ15_2205|PJ15_0776|PJ15_0027|PJ15_2576|PJ15_2675|PJ15_2661
43229	0.046675	0.35152	7	127	74	2820	intracellular organelle	PJ15_2130|PJ15_2205|PJ15_0776|PJ15_0027|PJ15_2576|PJ15_2675|PJ15_2661
43232	0.046675	0.35152	7	127	74	2820	intracellular non-membrane-bounded organelle	PJ15_2130|PJ15_2205|PJ15_0776|PJ15_0027|PJ15_2576|PJ15_2675|PJ15_2661
[truncated: 61 more columns]
