# Supplementary material for: Transcriptional Analysis of Acinetobacter sp. neg1 Capable of Degrading Ochratoxin A
Source: Front Microbiol. 2017 Jan 9;7:2162. doi: 10.3389/fmicb.2016.02162 (PMC5220012; doi:10.3389/fmicb.2016.02162)
Supplement: Supplementary file 4 [file Data_Sheet_4.XLSX]

## Sheet: Foglio1
File created with bingo (c) on 6-ott-2015 at 17.16.47
ontology: namespace
curator: bingo
Selected ontology file : bundle://89.0:1/data/GO_Full
Selected annotation file : /Users/Giusi/Documents/Vania/annotation file Bingo2.txt
Discarded evidence codes :
Overrepresentation
Selected statistical test : Hypergeometric test
Selected correction : Benjamini & Hochberg False Discovery Rate (FDR) correction
Selected significance level : 0.05
Testing option : Use whole annotation as reference set
The selected cluster :
PJ15_1716	PJ15_1313	PJ15_1357	PJ15_1356	PJ15_2885	PJ15_2720	PJ15_0148	PJ15_2883	PJ15_2245	PJ15_2884	PJ15_1594	PJ15_2521	PJ15_2881	PJ15_1311	PJ15_2320	PJ15_2882	PJ15_2167	PJ15_2692	PJ15_2253	PJ15_1560	PJ15_0074	PJ15_2295	PJ15_2935	PJ15_2539	PJ15_2936	PJ15_0832	PJ15_1448	PJ15_0713	PJ15_0317	PJ15_0598	PJ15_0675	PJ15_2657	PJ15_0432	PJ15_1964	PJ15_3027	PJ15_2573	PJ15_2254	PJ15_0596	PJ15_2970	PJ15_0595	PJ15_0606	PJ15_0605	PJ15_0728	PJ15_2946	PJ15_0723	PJ15_0602	PJ15_2947	PJ15_0601	PJ15_2944	PJ15_0725
No annotations were retrieved for the following entities:
PJ15_1716	PJ15_2539	PJ15_0019	PJ15_1448	PJ15_0725	PJ15_2317	PJ15_0317	PJ15_2874	PJ15_0699	PJ15_2589	PJ15_2985	PJ15_2311	PJ15_2521	PJ15_3027	PJ15_2312	PJ15_2573	PJ15_1014	PJ15_2167	PJ15_1057	PJ15_2880	PJ15_3452	PJ15_0074	PJ15_1270	PJ15_1192
GO-ID	p-value	corr p-value	x	n	X	N	Description	Genes in test set
4491	0.0005072	0.067531	2	2	64	2820	methylmalonate-semialdehyde dehydrogenase (acylating) activity	PJ15_1356|PJ15_0600
5275	0.0006452	0.067531	5	32	64	2820	amine transmembrane transporter activity	PJ15_0728|PJ15_2947|PJ15_0598|PJ15_3525|PJ15_2884
15171	0.0006452	0.067531	5	32	64	2820	amino acid transmembrane transporter activity	PJ15_0728|PJ15_2947|PJ15_0598|PJ15_3525|PJ15_2884
16620	0.0014479	0.080517	5	38	64	2820	oxidoreductase activity, acting on the aldehyde or oxo group of donors, NAD or NADP as acceptor	PJ15_2944|PJ15_1356|PJ15_0600|PJ15_2883|PJ15_2320
16491	0.0015509	0.080517	19	417	64	2820	oxidoreductase activity	PJ15_0814|PJ15_2935|PJ15_0723|PJ15_0601|PJ15_2944|PJ15_0768|PJ15_0603|PJ15_3008|PJ15_1356|PJ15_2657|PJ15_0600|PJ15_1304|PJ15_2883|PJ15_2320|PJ15_3035|PJ15_1146|PJ15_0595|PJ15_2692|PJ15_1195
16903	0.0020514	0.080517	5	41	64	2820	oxidoreductase activity, acting on the aldehyde or oxo group of donors	PJ15_2944|PJ15_1356|PJ15_0600|PJ15_2883|PJ15_2320
5342	0.0020514	0.080517	5	41	64	2820	organic acid transmembrane transporter activity	PJ15_0728|PJ15_2947|PJ15_0598|PJ15_3525|PJ15_2884
46943	0.0020514	0.080517	5	41	64	2820	carboxylic acid transmembrane transporter activity	PJ15_0728|PJ15_2947|PJ15_0598|PJ15_3525|PJ15_2884
48037	0.0057431	0.20037	12	236	64	2820	cofactor binding	PJ15_2692|PJ15_0814|PJ15_2946|PJ15_0601|PJ15_0603|PJ15_1357|PJ15_1304|PJ15_2245|PJ15_0596|PJ15_3035|PJ15_1146|PJ15_2882
4312	0.0071723	0.20474	2	6	64	2820	fatty acid synthase activity	PJ15_3008|PJ15_2587
46416	0.0071723	0.20474	2	6	64	2820	D-amino acid metabolic process	PJ15_0596|PJ15_0595
19842	0.0093286	0.21595	5	58	64	2820	vitamin binding	PJ15_2946|PJ15_1357|PJ15_2245|PJ15_0596|PJ15_2882
16054	0.0099868	0.21595	4	38	64	2820	organic acid catabolic process	PJ15_0814|PJ15_0601|PJ15_2320|PJ15_0595
46395	0.0099868	0.21595	4	38	64	2820	carboxylic acid catabolic process	PJ15_0814|PJ15_0601|PJ15_2320|PJ15_0595
3995	0.012621	0.21595	3	22	64	2820	acyl-CoA dehydrogenase activity	PJ15_2692|PJ15_0603|PJ15_1146
16627	0.015345	0.21595	4	43	64	2820	oxidoreductase activity, acting on the CH-CH group of donors	PJ15_2692|PJ15_0603|PJ15_3008|PJ15_1146
70279	0.019291	0.21595	4	46	64	2820	vitamin B6 binding	PJ15_1357|PJ15_2245|PJ15_0596|PJ15_2882
30170	0.019291	0.21595	4	46	64	2820	pyridoxal phosphate binding	PJ15_1357|PJ15_2245|PJ15_0596|PJ15_2882
42537	0.022695	0.21595	1	1	64	2820	benzene and derivative metabolic process	PJ15_0814
4657	0.022695	0.21595	1	1	64	2820	proline dehydrogenase activity	PJ15_2320
43639	0.022695	0.21595	1	1	64	2820	benzoate catabolic process	PJ15_0814
4318	0.022695	0.21595	1	1	64	2820	enoyl-[acyl-carrier-protein] reductase (NADH) activity	PJ15_3008
5344	0.022695	0.21595	1	1	64	2820	oxygen transporter activity	PJ15_2657
18659	0.022695	0.21595	1	1	64	2820	4-hydroxybenzoate 3-monooxygenase activity	PJ15_0814
16631	0.022695	0.21595	1	1	64	2820	enoyl-[acyl-carrier-protein] reductase activity	PJ15_3008
3842	0.022695	0.21595	1	1	64	2820	1-pyrroline-5-carboxylate dehydrogenase activity	PJ15_2320
3868	0.022695	0.21595	1	1	64	2820	4-hydroxyphenylpyruvate dioxygenase activity	PJ15_0723
47472	0.022695	0.21595	1	1	64	2820	3-carboxy-cis,cis-muconate cycloisomerase activity	PJ15_1313
9083	0.022695	0.21595	1	1	64	2820	branched chain family amino acid catabolic process	PJ15_0601
10133	0.022695	0.21595	1	1	64	2820	proline catabolic process to glutamate	PJ15_2320
6562	0.022695	0.21595	1	1	64	2820	proline catabolic process	PJ15_2320
6574	0.022695	0.21595	1	1	64	2820	valine catabolic process	PJ15_0601
18874	0.022695	0.21595	1	1	64	2820	benzoate metabolic process	PJ15_0814
9310	0.02438	0.21873	3	28	64	2820	amine catabolic process	PJ15_0601|PJ15_2320|PJ15_0595
9063	0.02438	0.21873	3	28	64	2820	cellular amino acid catabolic process	PJ15_0601|PJ15_2320|PJ15_0595
16813	0.028908	0.24299	2	12	64	2820	hydrolase activity, acting on carbon-nitrogen (but not peptide) bonds, in linear amidines	PJ15_2885|PJ15_2881
8483	0.029263	0.24299	3	30	64	2820	transaminase activity	PJ15_1357|PJ15_2245|PJ15_2882
44282	0.031908	0.24299	5	79	64	2820	small molecule catabolic process	PJ15_0814|PJ15_0601|PJ15_1313|PJ15_2320|PJ15_0595
16769	0.034627	0.24299	3	32	64	2820	transferase activity, transferring nitrogenous groups	PJ15_1357|PJ15_2245|PJ15_2882
16021	0.034938	0.24299	15	407	64	2820	integral to membrane	PJ15_0606|PJ15_0728|PJ15_0832|PJ15_2947|PJ15_2746|PJ15_0598|PJ15_3525|PJ15_0432|PJ15_2720|PJ15_1304|PJ15_2884|PJ15_1311|PJ15_2254|PJ15_1393|PJ15_2253
31224	0.036316	0.24299	15	409	64	2820	intrinsic to membrane	PJ15_0606|PJ15_0728|PJ15_0832|PJ15_2947|PJ15_2746|PJ15_0598|PJ15_3525|PJ15_0432|PJ15_2720|PJ15_1304|PJ15_2884|PJ15_1311|PJ15_2254|PJ15_1393|PJ15_2253
8718	0.044883	0.24299	1	2	64	2820	D-amino-acid dehydrogenase activity	PJ15_0595
47632	0.044883	0.24299	1	2	64	2820	agmatine deiminase activity	PJ15_2885
16419	0.044883	0.24299	1	2	64	2820	S-malonyltransferase activity	PJ15_2587
16420	0.044883	0.24299	1	2	64	2820	malonyltransferase activity	PJ15_2587
46144	0.044883	0.24299	1	2	64	2820	D-alanine family amino acid metabolic process	PJ15_0596
46145	0.044883	0.24299	1	2	64	2820	D-alanine family amino acid biosynthetic process	PJ15_0596
8784	0.044883	0.24299	1	2	64	2820	alanine racemase activity	PJ15_0596
33388	0.044883	0.24299	1	2	64	2820	putrescine biosynthetic process from arginine	PJ15_2885
4314	0.044883	0.24299	1	2	64	2820	[acyl-carrier-protein] S-malonyltransferase activity	PJ15_2587
8442	0.044883	0.24299	1	2	64	2820	3-hydroxyisobutyrate dehydrogenase activity	PJ15_0601
46436	0.044883	0.24299	1	2	64	2820	D-alanine metabolic process	PJ15_0596
46437	0.044883	0.24299	1	2	64	2820	D-amino acid biosynthetic process	PJ15_0596
70037	0.044883	0.24299	1	2	64	2820	rRNA (pseudouridine) methyltransferase activity	PJ15_2970
70038	0.044883	0.24299	1	2	64	2820	rRNA (pseudouridine-N3-)-methyltransferase activity	PJ15_2970
30632	0.044883	0.24299	1	2	64	2820	D-alanine biosynthetic process	PJ15_0596
6109	0.044883	0.24299	1	2	64	2820	regulation of carbohydrate metabolic process	PJ15_2114
16872	0.044883	0.24299	1	2	64	2820	intramolecular lyase activity	PJ15_1313
[truncated: 38 more columns]
